# Supplementary material for: The assembly of the Mitochondrial Complex I Assembly complex uncovers a redox pathway coordination
Source: Nat Commun. 2023 Dec 12;14:8248. doi: 10.1038/s41467-023-43865-0 (PMC10716376; doi:10.1038/s41467-023-43865-0)
Supplement: Supplementary file 4 — Supplementary Data 1 [file 41467_2023_43865_MOESM4_ESM.xlsx]

## Sheet: plasmids
	PLASMIDS
plasmid name	protein	residue range	mutation	construct	vector
pET21-ACAD9-WT	ACAD9	38-621	n/a	ACAD9(38-621), C-terminal 6xHis-tag	pET21d
pNIC28-VLCAD-WT	VLCAD	72-655	n/a	VLCAD(72-655), N-terminal 6xHis-tag, TEV cleavage site	pNIC28-BSA
pET21d-ECSIT-WT	ECSIT	221-431	n/a	ECSIT(221-431), C-terminal 6xHis-tag	pET21d
pET21d-ECSIT-E323A	ECSIT	221-431	E323A	ECSIT(221_431)_E323A, C-terminal 6xHis-tag	pET21d
pET21d-ECSIT-W324A	ECSIT	221-431	W324A	ECSIT(221_431)_W324A, C-terminal 6xHis-tag	pET21d
pET21d-ECSIT-Y327F	ECSIT	221-431	Y327F	ECSIT(221_431)_Y327F, C-terminal 6xHis-tag	pET21d
pET21d-ECSIT-Y327A	ECSIT	221-431	Y327A	ECSIT(221_431)_Y327A, C-terminal 6xHis-tag	pET21d
pET21d-ECSIT-Y328F	ECSIT	221-431	Y328F	ECSIT(221_431)_Y328F, C-terminal 6xHis-tag	pET21d
pET21d-ECSIT-Y328A	ECSIT	221-431	Y328A	ECSIT(221_431)_Y328A, C-terminal 6xHis-tag	pET21d
pET21d-ECSIT-T320E	ECSIT	221-431	T320E	ECSIT(221_431)_T320E, C-terminal 6xHis-tag	pET21d
pET21-ACAD9-S191A	ACAD9	38-621	S191A	ACAD9(38_621)_S191A, C-terminal 6xHis-tag	pET21d
pET21-ACAD9-A184S	ACAD9	38-621	A184S	ACAD9(38_621)_A184S, C-terminal 6xHis-tag	pET21d
pET21-ACAD9-SR194TS	ACAD9	38-621	SR194TS	ACAD9(38_621)_SR194TS, C-terminal 6xHis-tag	pET21d
pET21-ACAD9-A184S/SR194TS	ACAD9	38-621	A184S/SR194TS	ACAD9(38_621)_A184S_SR194TS, C-terminal 6xHis-tag	pET21d
pET21-ACAD9-VLCAD	ACAD9	38-621	LGGLGYT401-407MGGMGFM	ACAD9_LGGLGYT401-407MGGMGFM, C-terminal 6xHis-tag	pET21d
pNIC28-VLCAD-ACAD9	VLCAD	72-655	MGGMGFM437-443LGGLGYT	VLCAD_MGGMGFM437-443LGGLGYT, N-terminal 6xHis-tag, TEV cleavage site	pNIC28-BSA

## Sheet: primers
Oligo Name	Sequence (5'->3')	plasmid(s)
pET21d_ECSIT-221_F	TTTAAGAAGGAGATATACCATGGGACAGGACCCGGTTGAACTGGCTATG	pET21d-ECSIT-WT
pET21d_ECSIT-431_R	CGTCAGCAGCAGGGTCAGTCTCTCGAGCACCACCACCACCACCACTGA
pET21d-ACAD9-38-F	TTTAAGAAGGAGATATACCATGGCTGCTTTCGCAAAGGAACTG	pET21-ACAD9-WT
pET21d-ACAD9-621-R	TCAGTGGTGGTGGTGGTGGTGCTCGAGCTGGCAGGTACGGTCCAGCGG
pNIC28-Bs4-VLCAD-72-F	TACCGATAACCTGTACTTCCAATCCATGTCCTTTGCTGTGGGAATG	pNIC28-VLCAD-WT
pNIC28-Bs4-VLCAD-655-R	GCAGGTATATGTGGACGTCTTAGAAGCCAAGTGGGTTGCTG
ECSIT-221_E323A_F	GAGGAAACCCCGGAAGCATGGAACCTGTACTAC	pET21d-ECSIT-E323A
ECSIT-221_E323A_R	GTAGTACAGGTTCCATGCTTCCGGGGTTTCCTC
ECSIT-221_W324A_F	GGAAACCCCGGAAGAAGCGAACCTGTACTACCCG	pET21d-ECSIT-W324A
ECSIT-221_W324A_R	CGGGTAGTACAGGTTCGCTTCTTCCGGGGTTTCC
ECSIT-221_Y327F_F	GAAGAATGGAACCTGTTCTACCCGATGCAGCTG	pET21d-ECSIT-Y327F
ECSIT-221_Y327F_R	CAGCTGCATCGGGTAGAACAGGTTCCATTCTTC
ECSIT-221_Y327A_F	CGGAAGAATGGAACCTGGCCTACCCGATGCAGCTGG	pET21d-ECSIT-Y327A
ECSIT-221_Y327A_R	CCAGCTGCATCGGGTAGGCCAGGTTCCATTCTTCCG
ECSIT-221_Y328F_F	CGGAAGAATGGAACCTGTACTTCCCGATGCAGC	pET21d-ECSIT-Y328F
ECSIT-221_Y328F_R	GCTGCATCGGGAAGTACAGGTTCCATTCTTCCG
ECSIT-221_Y328A_F	AAGAATGGAACCTGTACGCCCCGATGCAGCTGGACC	pET21d-ECSIT-Y328A
ECSIT-221_Y328A_R	GGTCCAGCTGCATCGGGGCGTACAGGTTCCATTCTT
ECSIT-221_T320E_F	GGAAGAACGTGAAGTCGAGGAAGAGCCGGAAGAATGGAACCT	pET21d-ECSIT-T320E
ECSIT-221_T320E_R	AGGTTCCATTCTTCCGGCTCTTCCTCGACTTCACGTTCTTCC
ACAD9_S191A_F	GGTTCTGACGCTGCTGCTATCCGTTCTCGTG	pET21-ACAD9-S191A
ACAD9_S191A_R	CACGAGAACGGATAGCAGCAGCGTCAGAACC
ACAD9_A184S_F	TGCCTGACCGAACCGAGTTCTGGTTCTGACGC	pET21-ACAD9-A184S, pET21-ACAD9-A184S/SR194TS
ACAD9_A184S_R	GCGTCAGAACCAGAACTCGGTTCGGTCAGGCA
ACAD9_SR194TS_F	CGCTGCTTCTATCCGTACTAGTGCTACCCTGTCTGA	pET21-ACAD9-SR194TS
ACAD9_SR194TS_R	TCAGACAGGGTAGCACTAGTACGGATAGAAGCAGCG
ACAD9_LGGLGYT401_F	GAAGCTCTGCAGATCATGGGTGGTATGGGTTTCATGCGTGACTACCCGTAC	pET21-ACAD9-VLCAD
ACAD9_LGGLGYT401_R	GTACGGGTAGTCACGCATGAAACCCATACCACCCATGATCTGCAGAGCTTC
VLCAD_MGGMGFM437_F	ACAGATGAATGCATCCAAATCTTGGGGGGTTTGGGCTATACGAAGGAACCTGGAGT	pNIC28-VLCAD-ACAD9
VLCAD_MGGMGFM437_R	ACTCCAGGTTCCTTCGTATAGCCCAAACCCCCCAAGATTTGGATGCATTCATCTGT
