# Supplementary material for: The assembly of the Mitochondrial Complex I Assembly complex uncovers a redox pathway coordination
Source: Nat Commun. 2023 Dec 12;14:8248. doi: 10.1038/s41467-023-43865-0 (PMC10716376; doi:10.1038/s41467-023-43865-0)
Supplement: Supplementary file 5 — Supplementary Data 2 [file 41467_2023_43865_MOESM5_ESM.xlsx]

## Sheet: Column_Headers
		Supplementary Data 2. Phosphosites detected for ECSIT C-term with a localization probability of at least 0.75 (A). Excerpts from the MaxQuant output files ''Phospho (STY)'' (B) and "proteinGroups" (C). (D) MS/MS spectra of the annotated ECSIT C-term phosphosites in vitro.
		Column headers	Comment
	A	Protein	Name of the protein
		Positions within proteins	Position of the modification within the given protein sequence
		Position in ECSIT isoform 1	Position of the modification within ECSIT isoform 1
		Localization probability	Probability of the correct localization of the modification, above or equal to 0.75 is considered as localized correctly
		PEP	Posterior error probability
		Score	The Andromeda score of the best modified peptide
		Delta score	The Andromeda delta score
		Number of Phospho (STY)	different numbers of phosphorylations on the given peptide
		Amino acid	The amino acid which is modified
		Phospho (STY) Probabilities	Amino acid sequence including localization probabilities for all considered potential sites
		Charge	Charge state of the precursor ion
		Mass error [ppm]	mass error [ppm]of the precursor ion
		Identification type ECSIT	Indicates if the entry was identified by MS/MS or ''match between runs" for the sample ECSIT only
		Identification type ECSIT_p38MAPK	Indicates if the entry was identified by MS/MS or ''match between runs" for the sample ECSIT plus p38 MAPK
		Intensity ECSIT___1	Summed up extracted ion current of all isotopic clusters for the given peptide in a mono-phosphorylated state for the sample ECSIT only
		Intensity ECSIT___2	Summed up extracted ion current of all isotopic clusters for the given peptide in a double-phosphorylated state for the sample ECSIT only
		Intensity ECSIT_p38MAPK___1	Summed up extracted ion current of all isotopic clusters for the given peptide in a mono-phosphorylated state for the sample ECSIT plus p38 MAPK
		Intensity ECSIT_p38MAPK___2	Summed up extracted ion current of all isotopic clusters for the given peptide in a double-phosphorylated state for the sample ECSIT plus p38 MAPK
	B	id	Phosphorylation site ID in MaxQuant output file Phospho(STY)Sites.txt
		Protein group IDs	Protein group ID in MaxQuant output file proteinGroups.txt
		Proteins	Uniprot accession numbers of all proteins assigned to the respective protein group
		Positions within proteins	Position of the modification within the given protein sequence
		Protein	Name of the protein
		Protein names	Protein names of all proteins assigned to the respective group
		Gene names	Gene names of all proteins assigned to the respective group
		Localization prob	Localization probability of the respective phosphorylation site
		Score diff	Score difference to the second best position of modifications
		PEP	Posterior error probability
		Score	The Andromeda score of the best modified peptide
		Delta score	The Andromeda delta score
		Score for localization	The Andromeda score of the MS2 spectrum used for the calulation of the localisation score of the site
		Diagnostic peak	indicates the presence of a diagnostic ion
		Number of Phospho (STY)	Number of phosphate moieties bound to the peptide
		Amino acid	Amino acid on which the site is located
		Phospho (STY) Probabilities	Amino acid sequence including localization probabilities for all considered potential sites
		Phospho (STY) Score diffs	Score differences for all considered potential sites
		Position in peptide	Position of the phosphorylation site within the identified peptide sequence to which the entry is referring
		Charge	Charge state of the precursor ion
		Mass error [ppm]	mass error [ppm]of the precursor ion
		Identification type ECSIT	Indicates if the entry was identified by MS/MS or ''match between runs" for the sample ECSIT only
		Identification type ECSIT_p38MAPK	Indicates if the entry was identified by MS/MS or ''match between runs" for the sample ECSIT plus p38 MAPK
		Intensity ECSIT___1	Summed up extracted ion current of all isotopic clusters for the given peptide in a mono-phosphorylated state for the sample ECSIT only
		Intensity ECSIT___2	Summed up extracted ion current of all isotopic clusters for the given peptide in a double-phosphorylated state for the sample ECSIT only
		Intensity ECSIT___3	Summed up extracted ion current of all isotopic clusters for the given peptide in a multiple-phosphorylated state for the sample ECSIT only
		Intensity ECSIT_p38MAPK___1	Summed up extracted ion current of all isotopic clusters for the given peptide in a mono-phosphorylated state for the sample ECSIT plus p38 MAPK
		Intensity ECSIT_p38MAPK___2	Summed up extracted ion current of all isotopic clusters for the given peptide in a double-phosphorylated state for the sample ECSIT plus p38 MAPK
		Intensity ECSIT_p38MAPK___3	Summed up extracted ion current of all isotopic clusters for the given peptide in a multiple-phosphorylated state for the sample ECSIT plus p38 MAPK
		Positions	Position of the modified amino acid in the given amino acid sequences
	C	id	Proteingroup ID in MaxQuant output file proteingroups.txt
		Protein IDs	Uniprot accession numbers of all proteins assigned to the respective group
		Protein names	Protein names of all proteins assigned to the respective group
		Gene names	Gene names of all proteins assigned to the respective group
		Number of proteins	Number of proteins in group
		Peptides	Number of peptides associated with the group
		Razor + unique peptides	Number of razor and unique peptides associated with the group
		Unique peptides	Number of unique peptides associated with the group
		Sequence coverage [%]	Sequence coverage
		Mol. weight [kDa]	Molecular weight
		Sequence length	The length of the leading protein sequence of the proteingroup
		Sequence lengths	The length of all protein sequences of the proteingroup
		Score	Protein score which is derived from peptide posterior error probabilities
		Identification type ECSIT	Indicates if the entry was identified by MS/MS or ''match between runs" for the sample ECSIT only
		Identification type ECSIT_p38MAPK	Indicates if the entry was identified by MS/MS or ''match between runs" for the sample ECSIT plus p38 MAPK
		Intensity ECSIT	Summed up extracted ion current of all isotopic clusters for the given protein for the sample ECSIT only
		Intensity ECSIT_p38MAPK	Summed up extracted ion current of all isotopic clusters for the given protein for the sample ECSIT plus p38 MAPK
		iBAQ peptides	number of iBAQ peptides
		iBAQ ECSIT	intensity Based Absolute Quantification (iBAQ) value for the sample ECSIT only
		iBAQ ECSIT_p38MAPK	intensity Based Absolute Quantification (iBAQ) value for the sample ECSIT plus p38 MAPK
		LFQ intensity ECSIT	Label free quantification intensity according to the following paper: Cox J., Hein M. Y., Luber C. A., Paron I., Nagaraj N., and Mann M., Accurate Proteome-wide Label-free Quantification by Delayed Normalization and Maximal Peptide Ratio Extraction, Termed MaxLFQ. Mol Cell Proteomics, 2014, 13, pp 2513–2526.
		LFQ intensity ECSIT_p38MAPK
		MS/MS count ECSIT	Number of MS2 spectra for the sample ECSIT only
		MS/MS count ECSIT_p38MAPK	Number of MS2 spectra for the sample ECSIT plus p38 MAPK
	D
		MS/MS spectra of the annotated ECSIT C-term phosphosites in vitro. Complete sequence coverage is achieved while neutral losses are minimal, enabling unambiguous localization of the phosphosites.

## Sheet: A_Phosphosites_ECSIT
Protein	Positions within proteins	Position in ECSIT isoform 1	Localization probability	Score diff	PEP	Score	Delta score	Number of Phospho (STY)	Amino acid	Phospho (STY) Probabilities	Charge	Mass error [ppm]	Identification type ECSIT	Identification type ECSIT_p38MAPK	Intensity ECSIT___1	Intensity ECSIT___2	Intensity ECSIT_p38MAPK___1	Intensity ECSIT_p38MAPK___2	Skyline_modified sequence	Skyline_Total Area MS1_ECSIT	Skyline_Total Area MS1_ECSIT_p38MAPK
ECSIT C-term	51	269	1	93.3833	2.83892e-35	230.03	217.9	1;2	S	DSTGAADPPQPHIVGIQS(1)PDQQAALAR	3	-0.50409	By MS/MS	By MS/MS	5292300	0	18319000	38228000	DSTGAADPPQPHIVGIQS[+80]PDQQAALAR	45146776	254273355776
ECSIT C-term	21	239	1	68.8931	7.51363e-25	199.17	192.5	1	S	HMEPDLS(1)AR	2	-0.58602	By matching	By MS/MS	1023500	0	953390000	0	HMEPDLS[+80]AR	6026645	34682339328
ECSIT C-term	213	431	1	124.207	1.29409e-07	126.5	114.29	1	S	QQQGQS(1)LEHHHHHH	2	0.62452	By MS/MS	By MS/MS	3406300	0	7768700	0	QQQGQS(1)LEHHHHHH, z=4	33175328	133514320
ECSIT C-term	184	402	0.999653	34.7428	3.51883e-106	333.96	325.77	1;2	T	ELQT(1)SSAGLEEPPLPEDHQEEDDNLQR	3	0.14464	By MS/MS	By MS/MS	258580000	0	193370000	3258000000	ELQT[+80]SSAGLEEPPLPEDHQEEDDNLQR	19586152	4734075392
ECSIT C-term	162	380	0.999625	34.2627	5.05427e-10	133.71	121.33	1	T	WIQGLQET(1)NPTLAQIPVVFR	2	0.61973		By MS/MS	0	0	48835000	0	WIQGLQET[+80]NPTLAQIPVVFR	6647869	157657184
ECSIT C-term	165	383	0.995856	23.8081	5.91653e-84	304.9	293.79	1	T	WIQGLQET(0.004)NPT(0.996)LAQIPVVFR	2	0.144		By MS/MS	0	0	48633000	0	WIQGLQETNPT[+80]LAQIPVVFR	8400236	153796656
ECSIT C-term	186	404	0.952765	13.0095	3.66497e-45	251.13	233.34	2	S	ELQT(0.992)S(0.055)S(0.953)AGLEEPPLPEDHQEEDDNLQR	3	-0.44626		By MS/MS	0	0	0	3258000000	ELQT[+80]SS[+80]AGLEEPPLPEDHQEEDDNLQR	28060786	31014713344
ECSIT C-term	102	320	0.820677	9.2586	0.00153528	57.484	49.218	1	T	ADLLPPEEREVEET(0.821)PEEWNLY(0.097)Y(0.082)PMQLDLEYVR	3	0.13817		By MS/MS	0	0	2033500000	0	ADLLPPEEREVEET[+80]PEEWNLYYPM[+16]QLDLEYVR	31056560	6337571328
ECSIT C-term	36	254	0.813337	6.39544	7.78344e-36	216.92	212.8	1;2	T	VTIYQVPLPKDS(0.187)T(0.813)GAADPPQPHIVGIQSPDQQAALAR	4	0.17738	By matching	By MS/MS	7808900	0	0	38228000	VTIYQVPLPKDST[+80]GAADPPQPHIVGIQSPDQQAALAR	36571496	10259011584
																			manually inspected peaks

## Sheet: B_Phospho (STY)Sites
id	Protein group IDs	Proteins	Positions within proteins	Protein	Protein names	Gene names	Localization prob	Score diff	PEP	Score	Delta score	Score for localization	Diagnostic peak	Number of Phospho (STY)	Amino acid	Phospho (STY) Probabilities	Phospho (STY) Score diffs	Position in peptide	Charge	Mass error [ppm]	Identification type ECSIT	Identification type ECSIT_p38MAPK	Intensity ECSIT___1	Intensity ECSIT___2	Intensity ECSIT___3	Intensity ECSIT_p38MAPK___1	Intensity ECSIT_p38MAPK___2	Intensity ECSIT_p38MAPK___3	Positions
27	207	P76578	766	P76578	Uncharacterized lipoprotein YfhM	yfhM	1	41.1878	0.0366181	41.188	25.034	41.188		2	S	LDKAS(1)Y(1)R	LDKAS(41)Y(41)R	5	2	-0.70307	By MS/MS		0	19070000	0	0	0	0	766
50	207	P76578	767	P76578	Uncharacterized lipoprotein YfhM	yfhM	1	41.1878	0.0366181	41.188	25.034	41.188		2	Y	LDKAS(1)Y(1)R	LDKAS(41)Y(41)R	6	2	-0.70307	By MS/MS		0	19070000	0	0	0	0	767
25	205	P76472	295	P76472	Probable 4-deoxy-4-formamido-L-arabinose-phosphoundecaprenol deformylase ArnD	arnD	1	274.921	2.26451e-63	274.92	260.13	274.92		1	S	EGWLGCQQIAGS(1)R	EGWLGCQQIAGS(270)R	12	2	-0.22615		By MS/MS	0	0	0	0	0	0	295
26	205	P76472	147	P76472	Probable 4-deoxy-4-formamido-L-arabinose-phosphoundecaprenol deformylase ArnD	arnD	0.794471	5.87205	9.09168e-57	275.74	262.31	275.74		1	S	TLEEIIGQPVT(0.206)CS(0.794)AAAGWR	T(-170)LEEIIGQPVT(-5.9)CS(5.9)AAAGWR	13	2	0.041824		By MS/MS	0	0	0	23528000	0	0	147
45	205	P76472	190	P76472	Probable 4-deoxy-4-formamido-L-arabinose-phosphoundecaprenol deformylase ArnD	arnD	0.999334	31.9125	1.69683e-05	101.56	91.506	101.56		1	T	GAMPFRPLLES(0.001)GNPGT(0.999)AQIPVTLPTWDEVIGR	GAMPFRPLLES(-32)GNPGT(32)AQIPVT(-46)LPT(-67)WDEVIGR	16	3	0.53263		By MS/MS	0	0	0	219190000	0	0	190
23	188	P64585	107	P64585	Inner membrane protein YqjE	yqjE	0.934011	8.49851	0.0349632	44.117	26.752	44.117		2	S	S(0.934)RKS(0.533)T(0.533)LLR	S(8.5)RKS(0)T(0)LLR	1	2	-2.5407	By MS/MS	By MS/MS	0	0	0	0	40897000	0	107
24	188	P64585	110	P64585	Inner membrane protein YqjE	yqjE	0.564156	0	0.0349632	44.117	26.752	44.117		2	S	S(0.872)RKS(0.564)T(0.564)LLR	S(5.3)RKS(0)T(0)LLR	4	2	-1.7072	By MS/MS	By MS/MS	0	0	0	0	40897000	0	110
44	188	P64585	111	P64585	Inner membrane protein YqjE	yqjE	0.564156	0	0.0349632	44.117	26.752	44.117		2	T	S(0.872)RKS(0.564)T(0.564)LLR	S(5.3)RKS(0)T(0)LLR	5	2	-1.7072	By MS/MS	By MS/MS	0	0	0	0	40897000	0	111
19	182	P60422	118	P60422	50S ribosomal protein L2	rplB	1	77.7685	7.14706e-08	124.17	115.55	124.17		1	S	AGDQIQS(1)GVDAAIKPGNTLPMR	AGDQIQS(78)GVDAAIKPGNT(-78)LPMR	7	3	0.090126		By MS/MS	0	0	0	25292000	0	0	118
20	182	P60422	38	P60422	50S ribosomal protein L2	rplB	1	87.6757	7.51501e-05	87.676	82.173	87.676		1	S	GKPFAPLLEKNS(1)K	GKPFAPLLEKNS(88)K	12	3	-0.19336		By MS/MS	0	0	0	0	0	0	38
21	182	P60422	88	P60422	50S ribosomal protein L2	rplB	0.995682	23.6305	9.31663e-05	76.492	72.743	76.492		1	S	LEY(0.004)DPNRS(0.996)ANIALVLYK	LEY(-24)DPNRS(24)ANIALVLY(-58)K	8	3	-0.098066		By MS/MS	0	0	0	164760000	0	0	88
22	182	P60422	10	P60422	50S ribosomal protein L2	rplB	0.999949	42.9522	0.000219655	79.713	74.174	79.713			S	PTS(1)PGRR	PT(-43)S(43)PGRR	3	2	0.43149		By matching	0	0	0	1958900	0	0	10
41	182	P60422	223	P60422	50S ribosomal protein L2	rplB	1	155.918	3.65827e-16	155.92	149.81	155.92		1	T	GT(1)AMNPVDHPHGGGEGR	GT(160)AMNPVDHPHGGGEGR	2	2	-0.57624		By MS/MS	0	0	0	116720000	0	0	223
42	182	P60422	246	P60422	50S ribosomal protein L2	rplB	1	168.88	3.92862e-57	324.67	290.59	230.81		1	T	HPVT(1)PWGVQTK	HPVT(170)PWGVQT(-170)K	4	2	-0.2256		By MS/MS	0	0	0	1904200000	0	0	246
43	182	P60422	140	P60422	50S ribosomal protein L2	rplB	0.573591	1.28775	0.000408051	90.316	70.497	90.316		1	T	NIPVGS(0.426)T(0.574)VHNVEMKPGK	NIPVGS(-1.3)T(1.3)VHNVEMKPGK	7	3	0.017681		By MS/MS	0	0	0	18089000	0	0	140
17	175	P42641	173	P42641	GTPase ObgE/CgtA	obgE	1	42.5986	0.0423773	52.716	25.462	42.599		3	S	S(1)T(1)FIRAVS(1)AAK	S(43)T(43)FIRAVS(43)AAK	1	2	-1.001		By MS/MS	0	0	0	0	0	12921000	173
18	175	P42641	180	P42641	GTPase ObgE/CgtA	obgE	1	42.5986	0.0423773	52.716	25.462	42.599		3	S	S(1)T(1)FIRAVS(1)AAK	S(43)T(43)FIRAVS(43)AAK	8	2	-1.001		By MS/MS	0	0	0	0	0	12921000	180
16	173	P39172	266	P39172	High-affinity zinc uptake system protein ZnuA	znuA	1	44.6921	0.0344056	49.59	28.891	44.692		1	S	PAVVES(1)VAR	PAVVES(45)VAR	6	2	-1.8442	By MS/MS	By MS/MS	0	0	0	0	0	0	266
15	159	P33593	142	P33593	Nickel import ATP-binding protein NikD	nikD	0.904832	12.4526	0.0441487	49.527	20.469	49.527		1	S	LY(0.095)PFEMS(0.905)GGMLQR	LY(-12)PFEMS(12)GGMLQR	7	2	-3.6954	By MS/MS	By MS/MS	0	0	0	0	0	0	142
40	157	P32677	281	P32677	Uncharacterized HTH-type transcriptional regulator YijO	yijO	0.904146	9.75975	4.78376e-28	206.2	184.82	206.2		1	T	QYHSQLTEKPT(0.096)T(0.904)PE	QY(-200)HS(-64)QLT(-35)EKPT(-9.8)T(9.8)PE	12	2	0.34351		By MS/MS	0	0	0	0	0	0	281
49	143	P23830	168	P23830	CDP-diacylglycerol--serine O-phosphatidyltransferase	pssA	0.998292	27.6673	0.00910928	60.508	48.66	60.508		1	Y	Y(0.998)DRY(0.002)HLIR	Y(28)DRY(-28)HLIR	1	3	-2.2919	By MS/MS	By MS/MS	10048000	0	0	9000700	0	0	168
14	142	P22731	139	P22731	High-affinity branched-chain amino acid transport ATP-binding protein LivF	livF	0.999115	30.5272	0.0283974	42.001	35.341	42.001		1	S	AGT(0.001)MS(0.999)GGEQQMLAIGR	AGT(-31)MS(31)GGEQQMLAIGR	5	2	3.3104	By MS/MS		0	0	0	0	0	0	139
7	139	P2091_ESCIT	35	ECSIT-His-C term	ECSIT-His-C term	ECSIT-His-C term	0.5	0	3.20898e-13	127.14	123.98	127.14			S	DS(0.5)T(0.5)GAADPPQPHIVGIQSPDQQAALAR	DS(0)T(0)GAADPPQPHIVGIQS(-71)PDQQAALAR	2	3	-0.034281	By matching		7808900	0	0	0	0	0	35
8	139	P2091_ESCIT	51	ECSIT-His-C term	ECSIT-His-C term	ECSIT-His-C term	1	93.3833	2.83892e-35	230.03	217.9	217.54		1;2	S	DSTGAADPPQPHIVGIQS(1)PDQQAALAR	DS(-99)T(-93)GAADPPQPHIVGIQS(93)PDQQAALAR	18	3	-0.50409	By MS/MS	By MS/MS	5292300	0	0	18319000	38228000	0	51
9	139	P2091_ESCIT	185	ECSIT-His-C term	ECSIT-His-C term	ECSIT-His-C term	0.692752	3.95866	3.73203e-67	275.63	253.8	275.63		1	S	ELQT(0.278)S(0.693)S(0.029)AGLEEPPLPEDHQEEDDNLQR	ELQT(-4)S(4)S(-14)AGLEEPPLPEDHQEEDDNLQR	5	2	1.844		By MS/MS	0	0	0	0	0	0	185
10	139	P2091_ESCIT	186	ECSIT-His-C term	ECSIT-His-C term	ECSIT-His-C term	0.952765	13.0095	3.66497e-45	251.13	233.34	251.13		2	S	ELQT(0.992)S(0.055)S(0.953)AGLEEPPLPEDHQEEDDNLQR	ELQT(21)S(-13)S(13)AGLEEPPLPEDHQEEDDNLQR	6	3	-0.44626		By MS/MS	0	0	0	0	3258000000	0	186
11	139	P2091_ESCIT	21	ECSIT-His-C term	ECSIT-His-C term	ECSIT-His-C term	1	68.8931	7.51363e-25	199.17	192.5	68.893		1	S	HMEPDLS(1)AR	HMEPDLS(69)AR	7	2	-0.58602	By matching	By MS/MS	1023500	0	0	953390000	0	0	21
12	139	P2091_ESCIT	178	ECSIT-His-C term	ECSIT-His-C term	ECSIT-His-C term	0.560344	1.05368	1.61856e-45	225.53	220.15	225.53		1	S	LAGS(0.56)T(0.44)RELQTSSAGLEEPPLPEDHQEEDDNLQR	LAGS(1.1)T(-1.1)RELQT(-43)S(-64)S(-76)AGLEEPPLPEDHQEEDDNLQR	4	4	0.35273	By matching	By MS/MS	7019600	0	0	156470000	0	0	178
13	139	P2091_ESCIT	213	ECSIT-His-C term	ECSIT-His-C term	ECSIT-His-C term	1	124.207	1.29409e-07	126.5	114.29	124.21		1	S	QQQGQS(1)LEHHHHHH	QQQGQS(120)LEHHHHHH	6	2	0.62452	By MS/MS	By MS/MS	3406300	0	0	7768700	0	0	213
34	139	P2091_ESCIT	102	ECSIT-His-C term	ECSIT-His-C term	ECSIT-His-C term	0.820677	9.2586	0.00153528	57.484	49.218	57.484		1	T	ADLLPPEEREVEET(0.821)PEEWNLY(0.097)Y(0.082)PMQLDLEYVR	ADLLPPEEREVEET(9.3)PEEWNLY(-9.3)Y(-10)PMQLDLEY(-49)VR	14	3	0.13817		By MS/MS	0	0	0	2033500000	0	0	102
35	139	P2091_ESCIT	36	ECSIT-His-C term	ECSIT-His-C term	ECSIT-His-C term	0.813337	6.39544	7.78344e-36	216.92	212.8	216.92		1;2	T	VTIYQVPLPKDS(0.187)T(0.813)GAADPPQPHIVGIQSPDQQAALAR	VT(-120)IY(-99)QVPLPKDS(-6.4)T(6.4)GAADPPQPHIVGIQS(-38)PDQQAALAR	13	4	0.17738	By matching	By MS/MS	7808900	0	0	0	38228000	0	36
36	139	P2091_ESCIT	184	ECSIT-His-C term	ECSIT-His-C term	ECSIT-His-C term	0.999653	34.7428	3.51883e-106	333.96	325.77	333.96		1;2	T	ELQT(1)SSAGLEEPPLPEDHQEEDDNLQR	ELQT(35)S(-35)S(-49)AGLEEPPLPEDHQEEDDNLQR	4	3	0.14464	By MS/MS	By MS/MS	258580000	0	0	193370000	3258000000	0	184
37	139	P2091_ESCIT	179	ECSIT-His-C term	ECSIT-His-C term	ECSIT-His-C term	0.547921	0.825514	1.13403e-25	192.57	187.66	192.57		2	T	LAGS(0.452)T(0.548)RELQT(0.807)S(0.162)S(0.031)AGLEEPPLPEDHQEEDDNLQR	LAGS(-0.83)T(0.83)RELQT(7)S(-7)S(-14)AGLEEPPLPEDHQEEDDNLQR	5	4	0.30981		By MS/MS	0	0	0	0	90151000	0	179
38	139	P2091_ESCIT	162	ECSIT-His-C term	ECSIT-His-C term	ECSIT-His-C term	0.999625	34.2627	5.05427e-10	133.71	121.33	133.71		1	T	WIQGLQET(1)NPTLAQIPVVFR	WIQGLQET(34)NPT(-34)LAQIPVVFR	8	2	0.61973		By MS/MS	0	0	0	48835000	0	0	162
39	139	P2091_ESCIT	165	ECSIT-His-C term	ECSIT-His-C term	ECSIT-His-C term	0.995856	23.8081	5.91653e-84	304.9	293.79	304.9		1	T	WIQGLQET(0.004)NPT(0.996)LAQIPVVFR	WIQGLQET(-24)NPT(24)LAQIPVVFR	11	2	0.144		By MS/MS	0	0	0	48633000	0	0	165
47	139	P2091_ESCIT	110	ECSIT-His-C term	ECSIT-His-C term	ECSIT-His-C term	0.368121	0.447774	0.000977963	63.724	57.936	63.724			Y	ADLLPPEEREVEET(0.332)PEEWNLY(0.3)Y(0.368)PMQLDLEYVR	ADLLPPEEREVEET(-0.45)PEEWNLY(-0.89)Y(0.45)PMQLDLEY(-46)VR	22	3	1.1149			0	0	0	0	0	0	110
48	139	P2091_ESCIT	27	ECSIT-His-C term	ECSIT-His-C term	ECSIT-His-C term	0.999948	42.848	0.00396775	79.059	72.754	79.059	+	1	Y	VTIY(1)QVPLPK	VT(-43)IY(43)QVPLPK	4	2	0.19362		By MS/MS	0	0	0	3743000	0	0	27	was excluded by manual inspection
5	128	P13029	686	P13029	Catalase-peroxidase	katG	0.5	0	0.0363035	64.04	41.3	64.04		1	S	ADLVFGS(0.5)NS(0.5)VLR	ADLVFGS(0)NS(0)VLR	7	2	0.50249		By MS/MS	0	0	0	8761900	0	0	686
6	128	P13029	688	P13029	Catalase-peroxidase	katG	0.5	0	0.0363035	64.04	41.3	64.04		1	S	ADLVFGS(0.5)NS(0.5)VLR	ADLVFGS(0)NS(0)VLR	9	2	0.50249		By MS/MS	0	0	0	8761900	0	0	688
32	122	P0CE48;P0CE47	72;72	P0CE48	Elongation factor Tu 2;Elongation factor Tu 1	tufB;tufA	0.888629	9.06089	1.34807e-10	134.29	124.37	134.29		1	T	GITINTS(0.001)HVEYDT(0.889)PT(0.11)R	GIT(-85)INT(-43)S(-29)HVEY(-64)DT(9.1)PT(-9.1)R	13	3	-0.25072		By MS/MS	0	0	0	8807400	0	0	72
33	122	P0CE48;P0CE47	29;29	P0CE48	Elongation factor Tu 2;Elongation factor Tu 1	tufB;tufA	0.964173	14.39	1.52349e-20	205.87	176.07	205.87		1	T	T(0.001)T(0.035)LT(0.964)AAITTVLAK	T(-31)T(-14)LT(14)AAIT(-89)T(-110)VLAK	4	2	-0.023625		By MS/MS	0	0	0	21839000	0	0	29
4	119	P0AGJ9	147	P0AGJ9	Tyrosine--tRNA ligase	tyrS	1	51.3458	0.0424958	51.346	32.252	51.346		1	S	HFS(1)VNQMINK	HFS(51)VNQMINK	3	2	1.1121		By MS/MS	0	0	0	8061500	0	0	147
2	108	P0AEZ7	266	P0AEZ7	Membrane-bound lytic murein transglycosylase D	mltD	1	55.5305	0.0395238	55.531	29.088	55.531		2	S	VHLS(1)S(1)PVEMAK	VHLS(56)S(56)PVEMAK	4	2	0.25851		By MS/MS	0	0	0	0	0	0	266
3	108	P0AEZ7	267	P0AEZ7	Membrane-bound lytic murein transglycosylase D	mltD	1	55.5305	0.0395238	55.531	29.088	55.531		2	S	VHLS(1)S(1)PVEMAK	VHLS(56)S(56)PVEMAK	5	2	0.25851		By MS/MS	0	0	0	0	0	0	267
1	84	P0AAW1	248	P0AAW1	Uncharacterized protein YbhP	ybhP	1	133.668	4.4696e-52	247.69	238.24	247.69			S	HLSDHAPLS(1)AEIHL	HLS(-130)DHAPLS(130)AEIHL	9	2	0.21826		By matching	0	0	0	9866400	0	0	248
46	78	P0AAG0	249	P0AAG0	Dipeptide transport ATP-binding protein DppD	dppD	1	42.5986	0.0407243	42.599	16.705	42.599		2	Y	HPY(1)T(1)QALLR	HPY(43)T(43)QALLR	3	2	3.4495		By MS/MS	0	0	0	0	0	0	249
0	77	P0AA43	138	P0AA43	Ribosomal small subunit pseudouridine synthase A	rsuA	0.999987	51.7128	1.25104e-33	212.95	209.62	212.95		1	S	TYLVTLES(1)PVADDTAEQFAK	T(-110)Y(-130)LVT(-52)LES(52)PVADDT(-52)AEQFAK	8	2	0.68718		By MS/MS	0	0	0	6388700	0	0	138
31	56	P0A894	199	P0A894	RNase adapter protein RapZ	rapZ	1	103.841	3.71222e-07	103.84	99.598	103.84		1	T	LRPMT(1)GLDKPVAAFLDR	LRPMT(100)GLDKPVAAFLDR	5	3	0.31274		By MS/MS	0	0	0	13315000	0	0	199
30	55	P0A7V3	70	P0A7V3	30S ribosomal protein S3	rpsC	0.985415	18.2972	0.000115984	77.567	73.098	77.567		1	T	VT(0.015)IHT(0.985)ARPGIVIGK	VT(-18)IHT(18)ARPGIVIGK	5	3	0.28071		By MS/MS	0	0	0	25065000	0	0	70
28	34	P0A6D7	105	P0A6D7	Shikimate kinase 1	aroK	0.493092	0	0.005505	62.042	56.262	62.042			T	LSARGVVVY(0.014)LET(0.493)T(0.493)IEKQLAR	LS(-36)ARGVVVY(-16)LET(0)T(0)IEKQLAR	12	2	1.4936			0	0	0	0	0	0	105
29	34	P0A6D7	106	P0A6D7	Shikimate kinase 1	aroK	0.493092	0	0.005505	62.042	56.262	62.042			T	LSARGVVVY(0.014)LET(0.493)T(0.493)IEKQLAR	LS(-36)ARGVVVY(-16)LET(0)T(0)IEKQLAR	13	2	1.4936			0	0	0	0	0	0	106

## Sheet: C_proteinGroups
id	Protein IDs	Protein names	Gene names	Number of proteins	Peptides	Razor + unique peptides	Unique peptides	Sequence coverage [%]	Mol. weight [kDa]	Sequence length	Sequence lengths	Score	Identification type ECSIT	Identification type ECSIT_p38MAPK	Intensity ECSIT	Intensity ECSIT_p38MAPK	iBAQ peptides	iBAQ ECSIT	iBAQ ECSIT_p38MAPK	LFQ intensity ECSIT	LFQ intensity ECSIT_p38MAPK	MS/MS count ECSIT	MS/MS count ECSIT_p38MAPK
182	P60422	50S ribosomal protein L2	rplB	1	56	56	56	91.9	29.86	273	273	323.31	By MS/MS	By MS/MS	113020000000	172210000000	14	8072900000	12301000000	14456000000	16956000000	154	189
167	P37051	Formyltetrahydrofolate deformylase	purU	1	30	30	30	87.9	31.934	280	280	323.31	By MS/MS	By MS/MS	30288000000	33479000000	14	2163400000	2391300000	4809300000	5182300000	99	109
77	P0AA43	Ribosomal small subunit pseudouridine synthase A	rsuA	1	26	26	26	93.5	25.865	231	231	323.31	By MS/MS	By MS/MS	57358000000	62892000000	12	4779900000	5241000000	12890000000	10725000000	100	100
139	P2091_ESCIT	ECSIT-His-C term	ECSIT-His-C term	1	26	26	26	100	25.214	221	221	323.31	By MS/MS	By MS/MS	1006400000000	941480000000	11	91494000000	85589000000	236840000000	225740000000	316	304
55	P0A7V3	30S ribosomal protein S3	rpsC	1	23	23	23	81.1	25.983	233	233	323.31	By MS/MS	By MS/MS	2775100000	3005100000	12	231260000	250430000	807410000	886210000	24	28
68	P0A9F6	Glycine cleavage system transcriptional activator	gcvA	1	23	23	23	66.9	34.401	305	305	323.31	By MS/MS	By MS/MS	6831600000	7906800000	17	401860000	465110000	1347200000	1343600000	36	38
205	P76472	Probable 4-deoxy-4-formamido-L-arabinose-phosphoundecaprenol deformylase ArnD	arnD	1	23	23	23	80.1	33.111	296	296	323.31	By MS/MS	By MS/MS	7002800000	7358400000	13	538680000	566030000	1116900000	1055500000	48	55
54	P0A7V0	30S ribosomal protein S2	rpsB	1	20	20	20	61	26.743	241	241	323.31	By MS/MS	By MS/MS	3654600000	4483400000	14	261040000	320250000	791470000	757610000	33	41
56	P0A894	RNase adapter protein RapZ	rapZ	1	20	20	20	80.3	32.492	284	284	323.31	By MS/MS	By MS/MS	4487300000	2521500000	16	280450000	157590000	1459600000	870250000	24	21
99	P0ACR4	Uncharacterized HTH-type transcriptional regulator YeiE	yeiE	1	20	20	20	56.3	32.723	293	293	323.31	By MS/MS	By MS/MS	6997900000	9841500000	13	538300000	757040000	1405000000	1720000000	22	29
147	P27111	HTH-type transcriptional regulator CynR	cynR	1	20	20	20	65.2	32.96	299	299	323.31	By MS/MS	By MS/MS	1202000000	1129200000	17	70707000	66426000	216710000	196750000	23	23
96	P0ACL2	Exu regulon transcriptional regulator	exuR	1	19	19	19	64.7	29.835	258	258	323.31	By MS/MS	By MS/MS	960250000	1464000000	15	64017000	97597000	255570000	244610000	25	28
58	P0A8P6	Tyrosine recombinase XerC	xerC	1	18	18	18	52	33.867	298	298	323.31	By MS/MS	By MS/MS	3907900000	5021400000	15	260530000	334760000	529460000	597750000	37	45
191	P67087	Ribosomal RNA small subunit methyltransferase I	rsmI	1	18	18	18	70.6	31.348	286	286	323.31	By MS/MS	By MS/MS	1097500000	1026600000	17	64556000	60387000	213580000	153810000	22	21
212	P77398	Bifunctional polymyxin resistance protein ArnA;UDP-4-amino-4-deoxy-L-arabinose formyltransferase;UDP-glucuronic acid oxidase, UDP-4-keto-hexauronic acid decarboxylating	arnA	1	18	18	18	30	74.288	660	660	287.01	By MS/MS	By MS/MS	471310000	553640000	38	12403000	14570000	104980000	134850000	13	16
97	P0ACL7	Putative L-lactate dehydrogenase operon regulatory protein	lldR	1	17	17	17	55.8	29.166	258	258	268.36	By MS/MS	By MS/MS	391720000	758220000	14	27980000	54158000	76760000	103740000	18	22
105	P0AEK4	Enoyl-[acyl-carrier-protein] reductase [NADH] FabI	fabI	1	17	17	17	61.1	27.864	262	262	288.1	By MS/MS	By MS/MS	2603900000	1664200000	13	200300000	128020000	836840000	946610000	21	32
80	P0AAH8	Peptide transport system ATP-binding protein SapF	sapF	1	16	16	16	64.9	30.57	268	268	250.51	By MS/MS	By MS/MS	256090000	205970000	16	16006000	12873000	44148000	26009000	18	17
122	P0CE48;P0CE47	Elongation factor Tu 2;Elongation factor Tu 1	tufB;tufA	2	15	15	15	50	43.313	394	394;394	315	By MS/MS	By MS/MS	440560000	381400000	22	20026000	17337000	79841000	67755000	14	15
165	P36999	23S rRNA (guanine(745)-N(1))-methyltransferase	rlmA	1	15	15	15	53.5	30.419	269	269	319.55	By MS/MS	By MS/MS	2303100000	2747000000	13	177160000	211310000	442760000	573160000	24	36
59	P0A8P8	Tyrosine recombinase XerD	xerD	1	13	13	13	47	34.246	298	298	253.99	By MS/MS	By MS/MS	1992600	835690000	17	117210	49158000	0	0	0	17
84	P0AAW1	Uncharacterized protein YbhP	ybhP	1	13	13	13	46.2	28.789	253	253	274.59	By MS/MS	By MS/MS	33830000	820310000	14	2416400	58594000	36519000	226340000	1	15
92	P0ACH8	Melibiose operon regulatory protein	melR	1	13	13	13	34.1	34.927	302	302	219.04	By MS/MS	By MS/MS	102970000	442490000	14	7355100	31607000	35388000	129200000	3	17
176	P45523	FKBP-type peptidyl-prolyl cis-trans isomerase FkpA	fkpA	1	13	13	13	51.5	28.882	270	270	210.83	By MS/MS	By MS/MS	210210000	257370000	15	14014000	17158000	40434000	42927000	13	15
45	P0A715	2-dehydro-3-deoxyphosphooctonate aldolase	kdsA	1	12	12	12	52.1	30.832	284	284	105.45	By MS/MS	By MS/MS	66967000	123450000	17	3939200	7261600	19905000	21301000	7	13
93	P0ACJ8	cAMP-activated global transcriptional regulator CRP	crp	1	12	12	12	50.5	23.64	210	210	165.55	By MS/MS	By MS/MS	230780000	699050000	15	15386000	46603000	156010000	164380000	13	17
164	P36771	Probable HTH-type transcriptional regulator LrhA	lrhA	1	12	12	12	43.9	34.593	312	312	318.71	By MS/MS	By MS/MS	139810000	1003700000	13	10754000	77207000	44337000	224520000	9	21
65	P0A988;P0A988-2	DNA polymerase III subunit beta	dnaN	2	11	11	11	35.2	40.586	366	366;232	118.87	By MS/MS	By MS/MS	92647000	144560000	15	6176500	9637200	19515000	19765000	6	13
141	P21645	UDP-3-O-(3-hydroxymyristoyl)glucosamine N-acyltransferase	lpxD	1	11	11	11	28.4	36.038	341	341	217.12	By MS/MS	By MS/MS	1051700000	1813100000	9	116850000	201450000	388310000	458440000	25	33
157	P32677	Uncharacterized HTH-type transcriptional regulator YijO	yijO	1	11	11	11	42	32.149	283	283	208.09	By MS/MS	By MS/MS	239570000	163910000	14	17112000	11708000	79478000	73157000	6	9
67	P0A9E0	Arabinose operon regulatory protein	araC	1	10	10	10	40.8	33.384	292	292	201.5	By MS/MS	By MS/MS	1152500000	1162600000	14	82323000	83040000	321520000	311710000	15	21
95	P0ACL0	Glycerol-3-phosphate regulon repressor	glpR	1	10	10	10	50	28.048	252	252	263.87	By MS/MS	By MS/MS	601350000	1006400000	11	54669000	91489000	108630000	150590000	14	19
127	P13024	Protein FdhE	fdhE	1	10	10	10	35.9	34.746	309	309	163.2	By MS/MS	By MS/MS	175010000	304890000	19	9210900	16047000	30395000	45692000	13	16
202	P76250	HTH-type transcriptional regulator DmlR	dmlR	1	10	10	10	28	34.63	307	307	102	By MS/MS	By MS/MS	111930000	125770000	20	5596600	6288700	35544000	35263000	7	9
210	P77333	HTH-type transcriptional regulator PgrR	pgrR	1	10	10	10	40.5	33.481	299	299	247.49	By MS/MS	By MS/MS	502910000	587090000	10	50291000	58709000	74819000	71971000	15	20
29	P08622	Chaperone protein DnaJ	dnaJ	1	9	9	9	21.8	41.1	376	376	100.24	By MS/MS	By MS/MS	111140000	142020000	16	6946000	8876400	36313000	36023000	8	9
47	P0A722	Acyl-[acyl-carrier-protein]--UDP-N-acetylglucosamine O-acyltransferase	lpxA	1	9	9	9	30.5	28.08	262	262	227.06	By MS/MS	By MS/MS	483830000	484510000	9	53759000	53834000	215640000	197210000	11	13
63	P0A910	Outer membrane protein A	ompA	1	9	9	9	32.7	37.2	346	346	184.02	By MS/MS	By MS/MS	135720000	381430000	18	7539800	21190000	37581000	72211000	8	8
79	P0AAH0	Phosphate import ATP-binding protein PstB	pstB	1	9	9	9	34.6	29.027	257	257	79.517	By MS/MS	By MS/MS	77144000	94100000	16	4821500	5881200	32034000	51671000	8	6
118	P0AGE9	Succinyl-CoA ligase [ADP-forming] subunit alpha	sucD	1	9	9	9	28.7	29.777	289	289	89.112	By MS/MS	By MS/MS	205810000	240670000	16	12863000	15042000	60870000	86236000	7	10
120	P0C0U4	Ribosomal protein S6--L-glutamate ligase	rimK	1	9	9	9	31.7	32.436	300	300	127.77	By MS/MS	By MS/MS	87688000	102680000	16	5480500	6417400	22675000	33251000	6	7
126	P11290	Uncharacterized glycosyltransferase YibD	yibD	1	9	9	9	25.6	40.524	344	344	208.62	By MS/MS	By MS/MS	290730000	295370000	15	19382000	19691000	83418000	90206000	11	9
153	P31129	Diguanylate cyclase YdeH	ydeH	1	9	9	9	37.2	33.863	296	296	202.56	By MS/MS	By MS/MS	717920000	836300000	17	42231000	49194000	196130000	219090000	11	13
172	P37902	Glutamate/aspartate periplasmic-binding protein	gltI	1	9	9	9	40.1	33.42	302	302	124.83	By MS/MS	By MS/MS	81817000	63084000	14	5844100	4506000	24223000	17238000	6	6
60	P0A8R9	HTH-type transcriptional regulator HdfR	hdfR	1	8	8	8	29.4	31.746	279	279	173.63	By MS/MS	By MS/MS	234040000	572930000	15	15603000	38195000	79861000	187100000	5	11
69	P0A9K9	FKBP-type peptidyl-prolyl cis-trans isomerase SlyD	slyD	1	8	8	8	50.5	20.853	196	196	185.29	By MS/MS	By MS/MS	5703500000	8836200000	5	1140700000	1767200000	2577300000	2234500000	18	23
86	P0AB03	Uncharacterized protein YcbJ	ycbJ	1	8	8	8	23.6	34.487	297	297	56.976	By MS/MS	By MS/MS	115610000	150320000	16	7225500	9395000	70785000	89658000	7	4
115	P0AG40	Riboflavin biosynthesis protein RibF;Riboflavin kinase;FMN adenylyltransferase	ribF	1	8	8	8	36.7	34.734	313	313	106.27	By MS/MS	By MS/MS	97446000	159450000	19	5128700	8391900	37440000	49273000	7	6
130	P16528	Acetate operon repressor	iclR	1	8	8	8	33.6	29.739	274	274	104.44	By MS/MS	By MS/MS	116410000	180550000	16	7275900	11284000	39511000	49795000	5	10
133	P17115	Arabinose 5-phosphate isomerase GutQ	gutQ	1	8	8	8	28.7	34.031	321	321	69.52	By MS/MS	By MS/MS	64922000	140570000	17	3818900	8268900	18926000	31147000	5	8
204	P76422	Hydroxymethylpyrimidine/phosphomethylpyrimidine kinase	thiD	1	8	8	8	50.4	28.633	266	266	232.81	By MS/MS	By MS/MS	186510000	141820000	14	13322000	10130000	47689000	46957000	8	7
216	P77744	HTH-type transcriptional regulator AbgR	abgR	1	8	8	8	31.1	34.058	302	302	96.542	By MS/MS	By MS/MS	117300000	123680000	17	6900000	7275300	32344000	33957000	7	7
219	Q46800	Xanthine dehydrogenase FAD-binding subunit	xdhB	1	8	8	8	26.4	31.556	292	292	94.607	By MS/MS	By MS/MS	74625000	86861000	17	4389700	5109500	36246000	30920000	7	7
66	P0A9D8	2,3,4,5-tetrahydropyridine-2,6-dicarboxylate N-succinyltransferase	dapD	1	7	7	7	26.6	29.892	274	274	74.578	By MS/MS	By MS/MS	63061000	79042000	14	4504400	5645900	14382000	13542000	5	8
121	P0C8J6	D-tagatose-1,6-bisphosphate aldolase subunit GatY	gatY	1	7	7	7	23.2	30.812	284	284	56.463	By MS/MS	By MS/MS	144770000	123930000	13	11136000	9532800	60244000	76219000	8	9
148	P27294	Protein InaA	inaA	1	7	7	7	28.7	25.296	216	216	69.817	By MS/MS	By MS/MS	74690000	146120000	11	6790000	13283000	42227000	40351000	4	7
195	P75829	Uncharacterized protein YbjX	ybjX	1	7	7	7	20.9	38.357	330	330	103.7	By MS/MS	By MS/MS	76237000	188680000	19	4012500	9930500	31739000	64456000	3	6
209	P77309	Uncharacterized HTH-type transcriptional regulator YneJ	yneJ	1	7	7	7	29.4	32.483	293	293	159.81	By MS/MS	By MS/MS	187770000	246470000	14	13412000	17605000	65908000	55972000	5	6
214	P77569	Mhp operon transcriptional activator	mhpR	1	7	7	7	29.6	31.322	277	277	103.81	By MS/MS	By MS/MS	59623000	63232000	18	3312400	3512900	10958000	13133000	5	7
218	P77775	Epimerase family protein YfcH	yfcH	1	7	7	7	30.3	32.698	297	297	146.7	By MS/MS	By MS/MS	546680000	608920000	14	39048000	43494000	181890000	195220000	9	14
23	P03030	Transcriptional activator protein LysR	lysR	1	6	6	6	23.2	34.364	311	311	141.33	By MS/MS	By MS/MS	70865000	102740000	17	4168600	6043500	37974000	33775000	3	6
25	P05523	Formamidopyrimidine-DNA glycosylase	mutM	1	6	6	6	21.6	30.29	269	269	93.597	By MS/MS	By MS/MS	70253000	123590000	16	4390800	7724300	31137000	40454000	5	6
42	P0A6X3	RNA-binding protein Hfq	hfq	1	6	6	6	45.1	11.166	102	102	118.1	By MS/MS	By MS/MS	442370000	604110000	5	88473000	120820000	337700000	302250000	7	7
151	P28904	Trehalose-6-phosphate hydrolase	treC	1	6	6	6	11.1	63.837	551	551	89.183	By MS/MS	By MS/MS	77436000	101860000	26	2978300	3917600	29342000	58691000	5	8
154	P31665	Uncharacterized protein YadD	yadD	1	6	6	6	25	34.606	300	300	112.51	By MS/MS	By MS/MS	42875000	47364000	13	3298100	3643400	17222000	19421000	2	5
171	P37765	Ribosomal large subunit pseudouridine synthase B	rluB	1	6	6	6	25.4	32.711	291	291	155.05	By MS/MS	By MS/MS	6890800	116960000	14	492200	8354400	0	0	1	5
174	P39376	HTH-type transcriptional regulator YjiE	yjiE	1	6	6	6	19.8	34.71	303	303	104.22	By MS/MS	By MS/MS	63132000	58328000	15	4208800	3888500	22712000	25028000	4	5
180	P46891	HMP-PP phosphatase	cof	1	6	6	6	21.3	30.371	272	272	41.168	By MS/MS	By MS/MS	50513000	44104000	18	2806300	2450200	21017000	28512000	4	3
199	P76038	Gamma-glutamyl-gamma-aminobutyrate hydrolase PuuD	puuD	1	6	6	6	26.4	28.013	254	254	101.52	By MS/MS	By MS/MS	149860000	149620000	7	21409000	21375000	59498000	56299000	7	6
213	P77567	N-hydroxyarylamine O-acetyltransferase	nhoA	1	6	6	6	35.6	32.274	281	281	104.9	By MS/MS	By MS/MS	221350000	266520000	17	13021000	15678000	140320000	158330000	4	5
217	P77768	Uncharacterized protein YfcI	yfcI	1	6	6	6	23	34.179	296	296	42.786	By MS/MS	By MS/MS	95519000	81254000	20	4776000	4062700	35619000	30288000	9	6
36	P0A6K1	Diaminopimelate epimerase	dapF	1	5	5	5	28.5	30.208	274	274	124.93	By MS/MS	By MS/MS	101910000	72402000	10	10191000	7240200	26950000	22764000	5	7
62	P0A8U2	UPF0294 protein YafD	yafD	1	5	5	5	18.8	29.991	266	266	57.719	By MS/MS	By MS/MS	39690000	73247000	10	3969000	7324700	15547000	24166000	3	5
109	P0AFB1	Lipoprotein NlpI	nlpI	1	5	5	5	24.1	33.62	294	294	67.645	By MS/MS	By MS/MS	63843000	95310000	15	4256200	6354000	21728000	18462000	4	5
116	P0AG44	50S ribosomal protein L17	rplQ	1	5	5	5	40.9	14.364	127	127	43.728	By MS/MS	By MS/MS	105660000	128640000	6	17609000	21440000	34215000	43468000	5	6
132	P16703	Cysteine synthase B	cysM	1	5	5	5	25.4	32.664	303	303	67.561	By MS/MS	By MS/MS	23340000	26109000	17	1373000	1535800	8820100	8179800	4	3
163	P36548	N-acetylmuramoyl-L-alanine amidase AmiA	amiA	1	5	5	5	23.2	31.412	289	289	49.584	By MS/MS	By MS/MS	34754000	31259000	16	2172100	1953700	15237000	14406000	4	3
168	P37440	Oxidoreductase UcpA	ucpA	1	5	5	5	27	27.85	263	263	54.977	By MS/MS	By MS/MS	54324000	55861000	16	3395200	3491300	19637000	21570000	5	2
170	P37641	Uncharacterized HTH-type transcriptional regulator YhjC	yhjC	1	5	5	5	22.4	33.329	299	299	73.402	By MS/MS	By MS/MS	57425000	60784000	17	3377900	3575500	32855000	23769000	6	6
193	P69741	Hydrogenase-2 small chain	hybO	1	5	5	5	13.4	39.652	372	372	53.69	By MS/MS	By MS/MS	41159000	64017000	14	2939900	4572600	25128000	23165000	2	4
24	P04951	3-deoxy-manno-octulosonate cytidylyltransferase	kdsB	1	4	4	4	21	27.614	248	248	34.866	By MS/MS	By MS/MS	15816000	28289000	17	930350	1664100	6846300	11591000	3	3
44	P0A6Y8	Chaperone protein DnaK	dnaK	1	4	4	4	7.5	69.114	638	638	65.664	By MS/MS	By MS/MS	35826000	42030000	35	1023600	1200900	16111000	15826000	2	3
71	P0A9Q5	Acetyl-coenzyme A carboxylase carboxyl transferase subunit beta	accD	1	4	4	4	16.1	33.322	304	304	36.841	By MS/MS	By MS/MS	5750000	4608400	18	319450	256020	0	0	1	1
73	P0A9W9	Protein YrdA	yrdA	1	4	4	4	25	20.245	184	184	31.733	By MS/MS	By MS/MS	19533000	23887000	11	1775700	2171500	7270700	7799900	4	3
82	P0AAJ5	Formate dehydrogenase-O iron-sulfur subunit	fdoH	1	4	4	4	9.7	33.1	300	300	28.969	By MS/MS	By MS/MS	30460000	38374000	16	1903700	2398400	11277000	11259000	3	4
83	P0AAJ8	Hydrogenase-2 operon protein HybA	hybA	1	4	4	4	13.1	36.003	328	328	36.402	By MS/MS	By MS/MS	21376000	24143000	22	971620	1097400	9850800	10321000	4	3
98	P0ACP1	Catabolite repressor/activator	cra	1	4	4	4	13.5	37.999	334	334	45.705	By MS/MS	By MS/MS	29131000	63583000	15	1942000	4238900	0	0	3	3
106	P0AEX5	Probable phosphoribulokinase	prkB	1	4	4	4	17.6	32.344	289	289	68.477	By MS/MS	By MS/MS	29935000	34974000	10	2993500	3497400	10357000	12095000	3	1
112	P0AFX9	Sigma-E factor regulatory protein RseB	rseB	1	4	4	4	17.3	35.749	318	318	30.716		By MS/MS	0	27287000	13	0	2099000	0	0	0	3
146	P25888	ATP-dependent RNA helicase RhlE	rhlE	1	4	4	4	14.3	49.989	454	454	47.587	By MS/MS	By MS/MS	21260000	25492000	25	850400	1019700	16759000	20432000	4	2
156	P32144	Uncharacterized HTH-type transcriptional regulator YihW	yihW	1	4	4	4	23.4	28.507	261	261	92.98	By MS/MS	By MS/MS	8976300	24989000	18	498680	1388300	0	0	1	3
161	P33599	NADH-quinone oxidoreductase subunit C/D	nuoC	1	4	4	4	8.4	68.235	596	596	37.994	By MS/MS	By MS/MS	1303400000	1531800000	35	37239000	43766000	1441300000	1217400000	4	2
162	P33634	Uncharacterized HTH-type transcriptional regulator YfiE	yfiE	1	4	4	4	15.7	33.243	293	293	36.491	By MS/MS	By MS/MS	16955000	27790000	16	1059700	1736900	6167400	8761100	4	3
169	P37634	Ribosomal RNA large subunit methyltransferase J	rlmJ	1	4	4	4	16.8	31.941	280	280	41.382	By matching	By MS/MS	4317600	25992000	17	253980	1528900	0	0	0	4
201	P76241	Uncharacterized HTH-type transcriptional regulator YeaM	yeaM	1	4	4	4	12.5	30.553	273	273	63.496	By MS/MS	By MS/MS	98898000	86010000	11	8990800	7819100	44269000	37972000	5	6
215	P77581	Succinylornithine transaminase	astC	1	4	4	4	14.8	43.665	406	406	51.387	By MS/MS	By MS/MS	22518000	56786000	23	979020	2468900	12553000	15905000	3	6
222	Q47129	Transcriptional activator FeaR	feaR	1	4	4	4	15	34.62	301	301	46.417	By MS/MS	By MS/MS	22737000	27998000	17	1337500	1647000	11271000	11371000	3	4
28	P08200	Isocitrate dehydrogenase [NADP]	icd	1	3	3	3	10.6	45.756	416	416	25.53	By MS/MS	By MS/MS	1903400	13001000	26	73208	500050	0	0	2	2
31	P09158	Polyamine aminopropyltransferase	speE	1	3	3	3	14.2	32.321	288	288	29.209	By matching	By MS/MS	4229800	11503000	11	384530	1045700	0	0	0	3
48	P0A759	Glucosamine-6-phosphate deaminase	nagB	1	3	3	3	12	29.774	266	266	31.521	By MS/MS	By MS/MS	8720900	7276500	14	622920	519750	0	0	2	2
53	P0A7S3	30S ribosomal protein S12	rpsL	1	3	3	3	24.2	13.737	124	124	24.813	By MS/MS	By MS/MS	70909000	104610000	5	14182000	20922000	52888000	70430000	4	4
70	P0A9Q1	Aerobic respiration control protein ArcA	arcA	1	3	3	3	14.7	27.292	238	238	34.613	By MS/MS	By MS/MS	13680000	18889000	11	1243700	1717200	8478200	10549000	1	3
74	P0AA10	50S ribosomal protein L13	rplM	1	3	3	3	20.4	16.018	142	142	18.545	By MS/MS	By MS/MS	10139000	10929000	8	1267400	1366100	4496100	5892600	3	2
88	P0ABA6	ATP synthase gamma chain	atpG	1	3	3	3	13.6	31.577	287	287	41.817	By MS/MS	By MS/MS	7029300	20510000	17	413490	1206400	4510100	6686000	0	3
110	P0AFG3	2-oxoglutarate dehydrogenase E1 component	sucA	1	3	3	3	4.9	105.06	933	933	32.788		By MS/MS	0	9700000	48	0	202080	0	0	0	3
143	P23830	CDP-diacylglycerol--serine O-phosphatidyltransferase	pssA	1	3	3	3	10	52.801	451	451	33.047	By MS/MS	By MS/MS	29422000	7218800	24	1225900	300780	0	0	1	1
144	P23878	Ferric enterobactin transport ATP-binding protein FepC	fepC	1	3	3	3	16.6	29.784	271	271	47.07	By MS/MS	By MS/MS	44468000	66813000	14	3176300	4772300	20248000	27369000	3	4
149	P27305	Glutamyl-Q tRNA(Asp) synthetase	gluQ	1	3	3	3	12.7	34.867	308	308	37.739	By MS/MS	By MS/MS	16031000	22101000	18	890590	1227900	7438800	9290300	1	3
179	P46852	Quercetin 2,3-dioxygenase	yhhW	1	3	3	3	14.3	26.279	231	231	64.755	By MS/MS	By MS/MS	27765000	37906000	11	2524100	3446000	12420000	18875000	3	2
22	P02925	D-ribose-binding periplasmic protein	rbsB	1	2	2	2	9.1	30.95	296	296	17.364	By MS/MS	By MS/MS	6454700	7502000	15	430310	500130	0	0	2	1
37	P0A6K6	Phosphopentomutase	deoB	1	2	2	2	7.4	44.369	407	407	14.86		By MS/MS	0	21754000	20	0	1087700	0	0	0	2
40	P0A6R0	3-oxoacyl-[acyl-carrier-protein] synthase 3	fabH	1	2	2	2	9.8	33.515	317	317	17.965	By MS/MS	By MS/MS	4434400	12925000	15	295630	861690	0	0	1	2
46	P0A717	Ribose-phosphate pyrophosphokinase	prs	1	2	2	2	9.8	34.218	315	315	13.425		By MS/MS	0	2792300	13	0	214790	0	0	0	1
49	P0A7B1	Polyphosphate kinase	ppk	1	2	2	2	3.2	80.431	688	688	16.171	By MS/MS	By matching	6850600	5782400	43	159320	134480	3574700	2697200	2	0
50	P0A7B3	NAD kinase	nadK	1	2	2	2	8.2	32.566	292	292	18.912	By MS/MS	By MS/MS	7880700	12767000	12	656720	1063900	0	0	1	2
51	P0A7G6	Protein RecA	recA	1	2	2	2	7.9	37.973	353	353	20.893	By MS/MS	By MS/MS	14748000	17239000	18	819330	957730	0	0	1	2
52	P0A7M2	50S ribosomal protein L28	rpmB	1	2	2	2	23.1	9.0064	78	78	19.026	By MS/MS	By MS/MS	29594000	81844000	6	4932300	13641000	27381000	57684000	1	2
64	P0A948	Ribosomal-protein-alanine acetyltransferase	rimJ	1	2	2	2	9.3	22.688	194	194	13.546	By MS/MS	By MS/MS	5927800	11532000	11	538890	1048400	0	0	1	1
72	P0A9S3	Galactitol-1-phosphate 5-dehydrogenase	gatD	1	2	2	2	6.4	37.39	346	346	12.018		By MS/MS	0	5986300	12	0	498860	0	0	0	2
75	P0AA16	Transcriptional regulatory protein OmpR	ompR	1	2	2	2	6.7	27.353	239	239	12.246	By MS/MS	By MS/MS	4244200	11482000	13	326480	883200	0	0	1	2
76	P0AA41	tRNA pseudouridine synthase C	truC	1	2	2	2	7.7	29.665	260	260	12.42	By matching	By MS/MS	3028700	5683900	14	216340	405990	0	0	0	1
87	P0AB91	Phospho-2-dehydro-3-deoxyheptonate aldolase, Phe-sensitive	aroG	1	2	2	2	8.3	38.009	350	350	11.166	By matching	By MS/MS	3876900	6955100	17	228050	409120	0	0	0	1
102	P0ADG4	Inositol-1-monophosphatase	suhB	1	2	2	2	13.5	29.172	267	267	19.359	By MS/MS	By MS/MS	11283000	14798000	18	626830	822100	0	0	2	1
103	P0ADV5	Uncharacterized protein YhbW	yhbW	1	2	2	2	5.7	37.129	335	335	18.354	By MS/MS	By MS/MS	6589500	15404000	13	506890	1184900	0	0	2	2
104	P0AE18	Methionine aminopeptidase	map	1	2	2	2	9.5	29.33	264	264	15.724	By MS/MS	By MS/MS	14613000	35934000	17	859600	2113800	14851000	25622000	1	1
107	P0AEZ3	Septum site-determining protein MinD	minD	1	2	2	2	10	29.614	270	270	14.831	By matching	By MS/MS	6638100	5023400	13	510620	386410	0	0	0	2
114	P0AG30	Transcription termination factor Rho	rho	1	2	2	2	5.7	47.004	419	419	14.804	By MS/MS	By MS/MS	4895800	7730200	25	195830	309210	4363200	4557600	2	2
125	P10441	Lipid-A-disaccharide synthase	lpxB	1	2	2	2	7.9	42.382	382	382	13.897	By MS/MS	By MS/MS	7256500	11491000	21	345550	547200	5266200	7253300	2	2
137	P17993	Ubiquinone biosynthesis O-methyltransferase	ubiG	1	2	2	2	8.8	26.555	240	240	11.71	By matching	By MS/MS	2416700	7748800	15	161110	516580	0	0	0	2
140	P21156	Sulfate adenylyltransferase subunit 2	cysD	1	2	2	2	7.9	35.188	302	302	23.256	By MS/MS	By MS/MS	16452000	22464000	11	1495600	2042200	8406400	9683100	2	3
155	P31667	Uncharacterized protein YhgA	yhgA	1	2	2	2	7.5	33.267	292	292	17.435	By MS/MS	By MS/MS	10974000	9933800	15	731610	662250	4331400	3418600	3	1
158	P33360	Putative osmoprotectant uptake system ATP-binding protein YehX	yehX	1	2	2	2	6.8	34.424	308	308	16.331	By MS/MS	By MS/MS	3516400	7497900	17	206850	441060	0	0	1	2
160	P33594	Nickel import ATP-binding protein NikE	nikE	1	2	2	2	11.2	29.721	268	268	26.562	By MS/MS	By MS/MS	11577000	10414000	13	890530	801090	0	0	1	1
177	P45577	RNA chaperone ProQ	proQ	1	2	2	2	12.5	25.892	232	232	10.893	By matching	By MS/MS	1639900	9258400	10	163990	925840	0	0	0	2
189	P64588	Transcriptional regulator YqjI	yqjI	1	2	2	2	11.1	23.401	207	207	27.709	By MS/MS	By MS/MS	15663000	18046000	11	1423900	1640600	12304000	10803000	2	3
192	P69228	Transcriptional regulatory protein BaeR	baeR	1	2	2	2	13.3	27.656	240	240	20.803	By MS/MS	By MS/MS	23843000	19457000	15	1589500	1297100	15609000	11957000	2	0
200	P76190	Murein DD-endopeptidase MepH	mepH	1	2	2	2	8.1	29.916	271	271	17.86	By MS/MS	By MS/MS	2929000	3452400	13	225310	265570	0	0	1	1
211	P77396	Uncharacterized HTH-type transcriptional regulator YpdC	ypdC	1	2	2	2	8.8	32.355	285	285	71.202	By MS/MS	By MS/MS	30712000	69771000	17	1806600	4104200	26476000	42325000	3	3
220	Q46845	Disulfide-bond oxidoreductase YghU	yghU	1	2	2	2	12.5	32.391	288	288	70.086		By MS/MS	0	26266000	13	0	2020500	0	0	0	3
221	Q46861	UPF0313 protein YgiQ	ygiQ	1	2	2	2	3.1	83.477	739	739	10.966	By MS/MS	By MS/MS	5057100	9561600	45	112380	212480	0	0	0	1
26	P05707	Sorbitol-6-phosphate 2-dehydrogenase	srlD	1	1	1	1	7.7	27.858	259	259	7.1133	By MS/MS	By matching	19611000	12494000	12	1634300	1041100	0	0	1	0
27	P05827	HTH-type transcriptional regulator IlvY	ilvY	1	1	1	1	4	33.204	297	297	9.5024		By MS/MS	0	5784700	13	0	444980	0	0	0	1
30	P09030	Exodeoxyribonuclease III	xthA	1	1	1	1	4.5	30.969	268	268	12.678	By MS/MS	By MS/MS	6222300	6443900	17	366020	379060	0	0	1	1
32	P0A698	UvrABC system protein A	uvrA	1	1	1	1	1.6	103.87	940	940	6.2255		By MS/MS	0	1871500	46	0	40685	0	0	0	1
34	P0A6D7	Shikimate kinase 1	aroK	1	1	1	1	11.6	19.538	173	173	6.2592	By MS/MS		0	0	11	0	0	0	0	0	0
35	P0A6J5	D-amino acid dehydrogenase	dadA	1	1	1	1	2.3	47.607	432	432	7.2589	By MS/MS	By MS/MS	1127400	1688700	24	46977	70364	0	0	1	0
38	P0A6L2	4-hydroxy-tetrahydrodipicolinate synthase	dapA	1	1	1	1	6.2	31.27	292	292	14.693		By MS/MS	0	5717200	13	0	439780	0	0	0	1
41	P0A6V8	Glucokinase	glk	1	1	1	1	3.7	34.723	321	321	6.1366	By MS/MS		5297100	0	16	331070	0	0	0	1	0
43	P0A6Y5	33 kDa chaperonin	hslO	1	1	1	1	6.2	32.534	292	292	11.201		By MS/MS	0	19310000	13	0	1485400	0	0	0	1
57	P0A8I5	tRNA (guanine-N(7)-)-methyltransferase	trmB	1	1	1	1	7.9	27.307	239	239	11.511	By MS/MS	By MS/MS	3766100	9559100	9	418460	1062100	0	0	1	3
81	P0AAI3	ATP-dependent zinc metalloprotease FtsH	ftsH	1	1	1	1	2.3	70.707	644	644	8.0129	By MS/MS		1737700	0	37	46965	0	0	0	1	0
85	P0AAX8	Probable L,D-transpeptidase YbiS	ybiS	1	1	1	1	5.9	33.325	306	306	9.1321	By MS/MS		5974700	0	12	497890	0	0	0	1	0
89	P0ABD5	Acetyl-coenzyme A carboxylase carboxyl transferase subunit alpha	accA	1	1	1	1	7.2	35.241	319	319	6.3519		By MS/MS	0	4543100	19	0	239110	0	0	0	1
90	P0ABU0	1,4-dihydroxy-2-naphthoyl-CoA synthase	menB	1	1	1	1	3.9	31.633	285	285	9.1755	By MS/MS	By MS/MS	0	1155000	11	0	105000	0	0	1	1
91	P0AC41	Succinate dehydrogenase flavoprotein subunit	sdhA	1	1	1	1	1.9	64.421	588	588	6.1796	By MS/MS	By MS/MS	18262000	26268000	31	589090	847370	0	0	1	1
94	P0ACK5	Deoxyribose operon repressor	deoR	1	1	1	1	4.4	28.548	252	252	6.8515	By MS/MS	By MS/MS	0	0	10	0	0	0	0	1	1
100	P0AD12	Protein YeeZ	yeeZ	1	1	1	1	3.6	29.68	274	274	6.5088	By MS/MS	By matching	1465800	2157600	16	91615	134850	0	0	1	0
101	P0ADD7	Putative transcription factor YjjQ	yjjQ	1	1	1	1	3.7	27.032	241	241	6.5511		By MS/MS	0	0	14	0	0	0	0	0	1
111	P0AFQ7	Uncharacterized deoxyribonuclease YcfH	ycfH	1	1	1	1	6.4	29.808	265	265	54.697		By MS/MS	0	10691000	15	0	712710	0	0	0	1
113	P0AG24	Bifunctional (p)ppGpp synthase/hydrolase SpoT;GTP pyrophosphokinase;Guanosine-3,5-bis(diphosphate) 3-pyrophosphohydrolase	spoT	1	1	1	1	1.7	79.342	702	702	6.9444		By MS/MS	0	0	38	0	0	0	0	0	1
123	P0CG19	Inactive ribonuclease PH	rph	1	1	1	1	5.3	24.425	228	228	10.396	By MS/MS	By MS/MS	6838800	6550000	6	1139800	1091700	0	0	1	1
124	P0DTT0			1	1	1	1	1.8	67.355	607	607	7.1124	By MS/MS	By matching	1570700	1698000	26	60411	65307	0	0	1	0
129	P13669	Mannosyl-D-glycerate transport/metabolism system repressor MngR	mngR	1	1	1	1	3.8	28.273	240	240	7.3469	By MS/MS	By MS/MS	4864400	5742200	10	486440	574220	0	0	1	1
131	P16684	Probable transcriptional regulator PhnF	phnF	1	1	1	1	6.6	27.621	241	241	6.8233	By MS/MS		12948000	0	14	924840	0	0	0	1	0
135	P17410	HTH-type transcriptional regulator ChbR	chbR	1	1	1	1	2.5	32.967	280	280	7.3422	By MS/MS	By MS/MS	6449700	10350000	16	403100	646870	0	0	1	1
136	P17846	Sulfite reductase [NADPH] hemoprotein beta-component	cysI	1	1	1	1	2.3	63.997	570	570	8.0708	By MS/MS	By MS/MS	2883700	5454200	33	87384	165280	0	0	1	1
138	P19768	Insertion element IS150 uncharacterized 19.7 kDa protein	insJ	1	1	1	1	6.4	19.725	173	173	7.3458	By MS/MS	By MS/MS	3062600	3912300	7	437520	558890	0	0	1	1
145	P25535	2-octaprenylphenol hydroxylase	ubiI	1	1	1	1	2.8	44.244	400	400	12.361	By MS/MS	By matching	2451000	3096200	19	129000	162960	0	0	1	0
150	P27306	Soluble pyridine nucleotide transhydrogenase	sthA	1	1	1	1	3.2	51.56	466	466	10.385	By MS/MS	By matching	7272200	15216000	25	290890	608640	0	0	1	0
152	P30177	Uncharacterized protein YbiB	ybiB	1	1	1	1	3.8	35.048	320	320	6.4812	By MS/MS	By MS/MS	2481000	3599500	18	137840	199970	0	0	1	0
166	P37014	Uncharacterized protein YfaD	yfaD	1	1	1	1	6.7	34.922	299	299	11.383		By MS/MS	0	7761900	16	0	485120	0	0	0	1
178	P46118	HTH-type transcriptional regulator HexR	hexR	1	1	1	1	4.8	31.975	289	289	18.474	By MS/MS	By MS/MS	2497800	3008200	13	192140	231400	0	0	1	1
181	P56262	Putative carboxymethylenebutenolidase	ysgA	1	1	1	1	7.4	29.425	271	271	6.2066	By MS/MS		14363000	0	10	1436300	0	0	0	1	0
183	P60472	Ditrans,polycis-undecaprenyl-diphosphate synthase ((2E,6E)-farnesyl-diphosphate specific)	ispU	1	1	1	1	4.7	28.444	253	253	7.7973		By MS/MS	0	2671100	9	0	296790	0	0	0	1
184	P60651	Agmatinase	speB	1	1	1	1	4.9	33.557	306	306	8.8704	By MS/MS	By MS/MS	0	0	12	0	0	0	0	1	1
185	P63020	Fe/S biogenesis protein NfuA	nfuA	1	1	1	1	6.3	20.997	191	191	15.487		By MS/MS	0	2052400	6	0	342060	0	0	0	1
186	P63386	Probable phospholipid import ATP-binding protein MlaF	mlaF	1	1	1	1	6.3	29.096	269	269	7.0663	By MS/MS	By matching	4178800	3046400	12	348230	253860	0	0	1	0
187	P64574	Uncharacterized protein YghW	yghW	1	1	1	1	12.6	10.945	95	95	8.1648		By MS/MS	0	2603000	8	0	325370	0	0	0	1
190	P64624	Uncharacterized protein YheO	yheO	1	1	1	1	5.8	26.82	240	240	10.123		By MS/MS	0	1332800	12	0	111060	0	0	0	1
194	P69776	Major outer membrane lipoprotein Lpp	lpp	1	1	1	1	15.4	8.3234	78	78	7.3529		By MS/MS	0	0	5	0	0	0	0	0	1
196	P75990	Blue light- and temperature-regulated antirepressor BluF	bluF	1	1	1	1	2.7	45.295	403	403	7.8819	By MS/MS	By MS/MS	3096200	3963200	21	147440	188730	0	0	1	1
197	P76008	Murein tetrapeptide carboxypeptidase	ldcA	1	1	1	1	5.6	33.567	304	304	8.6638		By MS/MS	0	0	15	0	0	0	0	0	1
198	P76027	Oligopeptide transport ATP-binding protein OppD	oppD	1	1	1	1	2.7	37.188	337	337	6.9471	By MS/MS	By MS/MS	3395700	5656800	19	178720	297720	0	0	1	0
203	P76268	Transcriptional regulator KdgR	kdgR	1	1	1	1	6.1	30.029	263	263	34.642	By MS/MS	By MS/MS	2225800	2193700	18	123660	121870	0	0	1	1
208	P77301	Uncharacterized protein YbaP	ybaP	1	1	1	1	5.3	29.902	264	264	6.7588		By MS/MS	0	3996800	8	0	499600	0	0	0	1
