# Supplementary material for: The assembly of the Mitochondrial Complex I Assembly complex uncovers a redox pathway coordination
Source: Nat Commun. 2023 Dec 12;14:8248. doi: 10.1038/s41467-023-43865-0 (PMC10716376; doi:10.1038/s41467-023-43865-0)
Supplement: Supplementary file 6 — Supplementary Data 3 [file 41467_2023_43865_MOESM6_ESM.xlsx]

## Sheet: Column_Headers
		Supplementary Data 3. Phosphosites detected for ECSIT-His C-term ex cellulo with a localization probability of at least 0.75 (A). Excerpts from the MaxQuant output files ''Phospho (STY)'' (B) and "proteinGroups" (C)
		Column headers	Comment
	A	Protein	Name of the protein
		Positions within proteins	Position of the modification within the given protein sequence
		Position in ECSIT isoform 1	Position of the modification within ECSIT isoform 1
		Localization probability	Probability of the correct localization of the modification, above or equal to 0.75 is considered as localized correctly						Intensity REP1_WT___1	Intensity REP2_APP___1	Intensity REP2_WT___1
		PEP	Posterior error probability
		Score	The Andromeda score of the best modified peptide
		Delta score	The Andromeda delta score
		Number of Phospho (STY)	different numbers of phosphorylations on the given peptide
		Amino acid	The amino acid which is modified
		Phospho (STY) Probabilities	Amino acid sequence including localization probabilities for all considered potential sites
		Charge	Charge state of the precursor ion
		Mass error [ppm]	mass error [ppm]of the precursor ion
		Identification type REP1_APP	Indicates if the entry was identified by MS/MS or ''match between runs" for the sample Replicate 1 APP
		Identification type REP1_WT	Indicates if the entry was identified by MS/MS or ''match between runs" for the sample Replicate 1 WT
		Identification type REP2_APP	Indicates if the entry was identified by MS/MS or ''match between runs" for the sample Replicate 2 APP
		Identification type REP2_WT	Indicates if the entry was identified by MS/MS or ''match between runs" for the sample Replicate 2 WT
		Intensity REP1_APP___1	Summed up extracted ion current of all isotopic clusters for the given peptide in a mono-phosphorylated state for the sample Replicate 1 APP
		Intensity REP1_WT___1	Summed up extracted ion current of all isotopic clusters for the given peptide in a mono-phosphorylated state for the sample Replicate 1 WT
		Intensity REP2_APP___1	Summed up extracted ion current of all isotopic clusters for the given peptide in a mono-phosphorylated state for the sample Replicate 2 APP
		Intensity REP2_WT___1	Summed up extracted ion current of all isotopic clusters for the given peptide in a mono-phosphorylated state for the sample Replicate 2 WT
		normalised APP_1	Normalised intensity values based on normalisation factor from LFQ intensity for the sample Replicate 1 APP
		normalised WT_1	Normalised intensity values based on normalisation factor from LFQ intensity for the sample Replicate 1 WT
		normalised APP_2	Normalised intensity values based on normalisation factor from LFQ intensity for the sample Replicate 2 APP
		normalised WT_2	Normalised intensity values based on normalisation factor from LFQ intensity for the sample Replicate 2 WT
		average APP	Average intensity value for the samples APP
		Sdev APP	Standard deviation intensity value for the samples APP
		average WT	Average intensity value for the samples WT
		Sdev WT	Standard deviation intensity value for the samples WT
									sd WT
	B	id	Phosphorylation site ID in MaxQuant output file Phospho(STY)Sites.txt
		Protein group IDs	Protein group ID in MaxQuant output file proteinGroups.txt
		Proteins	Uniprot accession numbers of all proteins assigned to the respective protein group
		Positions within proteins	Position of the modification within the given protein sequence
		Protein	Name of the protein
		Protein names	Protein names of all proteins assigned to the respective group
		Gene names	Gene names of all proteins assigned to the respective group
		Localization prob	Localization probability of the respective phosphorylation site
		Score diff	Score difference to the second best position of modifications
		PEP	Posterior error probability
		Score	The Andromeda score of the best modified peptide
		Delta score	The Andromeda delta score
		Score for localization	The Andromeda score of the MS2 spectrum used for the calulation of the localisation score of the site
		Diagnostic peak	indicates the presence of a diagnostic ion
		Number of Phospho (STY)	Number of phosphate moieties bound to the peptide
		Amino acid	Amino acid on which the site is located
		Phospho (STY) Probabilities	Amino acid sequence including localization probabilities for all considered potential sites
		Phospho (STY) Score diffs	Score differences for all considered potential sites
		Position in peptide	Position of the phosphorylation site within the identified peptide sequence to which the entry is referring
		Charge	Charge state of the precursor ion
		Mass error [ppm]	mass error [ppm]of the precursor ion
		Identification type REP1_APP	Indicates if the entry was identified by MS/MS or ''match between runs" for the sample replicate 1 APP
		Identification type REP1_WT	Indicates if the entry was identified by MS/MS or ''match between runs" for the sample replicate 1 WT
		Identification type REP2_APP	Indicates if the entry was identified by MS/MS or ''match between runs" for the sample replicate 2 APP						Intensity REP1_WT___1	Intensity REP1_WT___2	Intensity REP1_WT___3	Intensity REP2_APP___1	Intensity REP2_APP___2
		Identification type REP2_WT	Indicates if the entry was identified by MS/MS or ''match between runs" for the sample replicate 2 WT
		Intensity REP1_APP___1	Summed up extracted ion current of all isotopic clusters for the given peptide in a mono-phosphorylated state for the sample replicate 1 APP
		Intensity REP1_APP___2	Summed up extracted ion current of all isotopic clusters for the given peptide in a double-phosphorylated state for the sample replicate 1 APP
		Intensity REP1_APP___3	Summed up extracted ion current of all isotopic clusters for the given peptide in a multiple-phosphorylated state for the sample replicate 1 APP
		Intensity REP1_WT___1	Summed up extracted ion current of all isotopic clusters for the given peptide in a mono-phosphorylated state for the sample replicate 1 WT
		Intensity REP1_WT___2	Summed up extracted ion current of all isotopic clusters for the given peptide in a double-phosphorylated state for the sample replicate 1 WT
		Intensity REP1_WT___3	Summed up extracted ion current of all isotopic clusters for the given peptide in a multiple-phosphorylated state for the sample replicate 1 WT
		Intensity REP2_APP___1	Summed up extracted ion current of all isotopic clusters for the given peptide in a mono-phosphorylated state for the sample replicate 2 APP
		Intensity REP2_APP___2	Summed up extracted ion current of all isotopic clusters for the given peptide in a double-phosphorylated state for the sample replicate 2 APP
		Intensity REP2_APP___3	Summed up extracted ion current of all isotopic clusters for the given peptide in a multiple-phosphorylated state for the sample replicate 2 APP
		Intensity REP2_WT___1	Summed up extracted ion current of all isotopic clusters for the given peptide in a mono-phosphorylated state for the sample replicate 2 WT
		Intensity REP2_WT___2	Summed up extracted ion current of all isotopic clusters for the given peptide in a double-phosphorylated state for the sample replicate 2 WT
		Intensity REP2_WT___3	Summed up extracted ion current of all isotopic clusters for the given peptide in a multiple-phosphorylated state for the sample replicate 2 WT
		Positions	Position of the modified amino acid in the given amino acid sequences
	C	id	Proteingroup ID in MaxQuant output file proteingroups.txt
		Protein IDs	Uniprot accession numbers of all proteins assigned to the respective group
		Protein names	Protein names of all proteins assigned to the respective group
		Gene names	Gene names of all proteins assigned to the respective group
		Number of proteins	Number of proteins in group
		Peptides	Number of peptides associated with the group
		Razor + unique peptides	Number of razor and unique peptides associated with the group
		Unique peptides	Number of unique peptides associated with the group
		Sequence coverage [%]	Sequence coverage
		Mol. weight [kDa]	Molecular weight
		Sequence length	The length of the leading protein sequence of the proteingroup
		Sequence lengths	The length of all protein sequences of the proteingroup
		Score	Protein score which is derived from peptide posterior error probabilities
		Identification type REP1_APP	Indicates if the entry was identified by MS/MS or ''match between runs" for the sample Replicate 1 APP
		Identification type REP1_WT	Indicates if the entry was identified by MS/MS or ''match between runs" for the sample Replicate 1 WT
		Identification type REP2_APP	Indicates if the entry was identified by MS/MS or ''match between runs" for the sample Replicate 2 APP
		Identification type REP2_WT	Indicates if the entry was identified by MS/MS or ''match between runs" for the sample Replicate 2 WT
		Intensity REP1_APP___1	Summed up extracted ion current of all isotopic clusters for the given protein for the sample Replicate 1 APP
		Intensity REP1_WT___1	Summed up extracted ion current of all isotopic clusters for the given protein for the sample Replicate 1 WT
		Intensity REP2_APP___1	Summed up extracted ion current of all isotopic clusters for the given protein for the sample Replicate 2 APP
		Intensity REP2_WT___1	Summed up extracted ion current of all isotopic clusters for the given protein for the sample Replicate 2 WT
		iBAQ peptides	number of iBAQ peptides
		iBAQ REP1_APP	intensity Based Absolute Quantification (iBAQ) value for the sample Replicate 1 APP
		iBAQ REP1_WT	intensity Based Absolute Quantification (iBAQ) value for the sample Replicate 1 WT
		iBAQ REP2_APP	intensity Based Absolute Quantification (iBAQ) value for the sample Replicate 2 APP
		iBAQ REP2_WT	intensity Based Absolute Quantification (iBAQ) value for the sample Replicate 2 WT
		LFQ intensity REP1_APP	Label free quantification intensity according to the following paper: Cox J., Hein M. Y., Luber C. A., Paron I., Nagaraj N., and Mann M., Accurate Proteome-wide Label-free Quantification by Delayed Normalization and Maximal Peptide Ratio Extraction, Termed MaxLFQ. Mol Cell Proteomics, 2014, 13, pp 2513–2526.
		LFQ intensity REP1_WT
		LFQ intensity REP2_APP
		LFQ intensity REP2_WT
		MS/MS count REP1_APP	Number of MS2 spectra for the sample Replicate 1 APP
		MS/MS count REP1_WT	Number of MS2 spectra for the sample Replicate 1 WT
		MS/MS count REP2_APP	Number of MS2 spectra for the sample Replicate 2 APP
		MS/MS count REP2_WT	Number of MS2 spectra for the sample Replicate 2 WT

## Sheet: A_Phosphosites_ECSIT
Protein	Positions within proteins	Position in ECSIT isoform 1	Localization prob	Score diff	PEP	Score	Delta score	Score for localization	Number of Phospho (STY)	Amino acid	Phospho (STY) Probabilities	Charge	Mass error [ppm]	Identification type REP1_APP	Identification type REP1_WT	Identification type REP2_APP	Identification type REP2_WT	Intensity REP1_APP___1	Intensity REP1_WT___1	Intensity REP2_APP___1	Intensity REP2_WT___1	Intensity_monophosphorylated_H4APP_REP1 - H4WT_REP1 -H4APP_REP2 - H4WT_REP2	Skyline_modified sequence	Skyline_Total Area MS1_REP1_APP	Skyline_Total Area MS1_REP1_WT	Skyline_Total Area MS1_REP2_APP	Skyline_Total Area MS1_REP2_WT	Total Area MS1_monophosphorylated_H4APP_REP1 - H4WT_REP1 -H4APP_REP2 - H4WT_REP3	**normalised APP_1	**normalised WT_1	**normalised APP_2	**normalised WT_2	average APP	Sdev APP	average WT	sd WT
ECSIT_His-C-term	51;269	269	1	94.7116	2.94898e-44	281.48	264.46	281.48	1	S	DSTGAADPPQPHIVGIQS(1)PDQQAALAR	2	0.093455	By MS/MS	By MS/MS	By MS/MS	By MS/MS	9847500	16761000	8678400	6460900		DSTGAADPPQPHIVGIQS[+80]PDQQAALAR	143484496	266627024	93334704	74431720		1.99848e+08	5.12532e+08	93334704	9.66065e+07	1.1841	0.354613	1.70529	1.35903
ECSIT_His-C-term	185;403	403	0.850967	7.86805	1.05731e-67	358.72	335.58	358.72	1	S	ELQT(0.01)S(0.851)S(0.139)AGLEEPPLPEDHQEEDDNLQR	2	-0.73604	By MS/MS	By MS/MS		By MS/MS	276570000	306590000	0	130670000		ELQTS[+80]SAGLEEPPLPEDHQEEDDNLQR*	425478784	389270240	175513312	241271744		5.92615e+08	7.48287e+08	175513312	3.13152e+08	3.00496	1.76752	3.15271	1.04651
ECSIT_His-C-term	186;404	404	0.933859	14.5084	1.83098e-44	297.68	275.21	261.49	1	S	ELQT(0.033)S(0.033)S(0.934)AGLEEPPLPEDHQEEDDNLQR	2	-1.1248		By MS/MS	By MS/MS	By MS/MS	0	60626000	0	43654000		ELQTSS[+80]AGLEEPPLPEDHQEEDDNLQR*	1128416000	713271424	785582272	900065152		1.57168e+09	1.37111e+09	785582272	1.16821e+09	9.56999	2.4242	8.06668	1.32083
ECSIT_His-C-term	178;396	396	0.774156	5.8979	1.28304e-35	239.12	223.23	239.12	1	S	LAGS(0.774)T(0.199)RELQT(0.024)S(0.003)SAGLEEPPLPEDHQEEDDNLQR	3	-0.88638	By MS/MS			By matching	65419000	0	0	17865000		LAGS[+80]TRELQTSSAGLEEPPLPEDHQEEDDNLQR	73248296	80918544	26874256	21832820		1.02022e+08	1.55548e+08	26874256	2.83373e+07	0.500613	0.327914	0.513757	0.417799
ECSIT_His-C-term	213	431	1	68.2235	8.46663e-11	205.09	188.46	68.224	1	S	QQQGQS(1)LEHHHHHH	2	-0.72058	By MS/MS	By MS/MS	By MS/MS	By MS/MS	1675500000	3108200000	4897400000	3332200000		QQQGQS[+80]LEHHHHHH	2040375680	3560274432	5393448960	4363905024		2.84187e+09	6.84385e+09	5393448960	5.664e+09	37.1691	23.7098	39.6209	5.68253
ECSIT_His-C-term	102;320	320	1	107.834	6.66403e-14	175.33	163.12	173.21	1	T	EVEET(1)PEEWNLYYPMQLDLEYVR	2	-0.14997	By MS/MS	By MS/MS	By MS/MS	By MS/MS	61260000	300480000	180070000	272620000		ADLLPPEEREVEET[+80]PEEWNLYYPMQLDLEYVR	48662840	234708320	117377584	206514464		6.77785e+07	4.51175e+08	117377584	2.68039e+08	0.830202	0.485887	2.20611	0.199361
																							*RT separated double peak of the same mass, but evidence for both positions
**Total amount of ECSIT protein detected in each sample, used for normalisation among samples
	REP1_APP		REP1_WT		REP2_APP		REP2_WT
LFQ intensity	84031000000		60886000000		117040000000		90175000000
normalisation factor	1.39282		1.92228		1		1.29792

## Sheet: B_Phospho (STY)Sites
id	Protein group IDs	Proteins	Positions within proteins	Protein	Protein names	Gene names	Localization prob	Score diff	PEP	Score	Delta score	Score for localization	Diagnostic peak	Number of Phospho (STY)	Amino acid	Phospho (STY) Probabilities	Phospho (STY) Score diffs	Position in peptide	Charge	Mass error [ppm]	Identification type REP1_APP	Identification type REP1_WT	Identification type REP2_APP	Identification type REP2_WT	Intensity REP1_APP___1	Intensity REP1_APP___2	Intensity REP1_APP___3	Intensity REP1_WT___1	Intensity REP1_WT___2	Intensity REP1_WT___3	Intensity REP2_APP___1	Intensity REP2_APP___2	Intensity REP2_APP___3	Intensity REP2_WT___1	Intensity REP2_WT___2	Intensity REP2_WT___3	Positions
0	42	O43583	73	O43583	Density-regulated protein	DENR	1	66.3567	4.41311e-43	265.46	242.88	265.46		1	S	LTVENS(1)PKQEAGISEGQGTAGEEEEKKK	LT(-66)VENS(66)PKQEAGIS(-75)EGQGT(-120)AGEEEEKKK	6	4	-1.0729	By MS/MS	By MS/MS	By MS/MS	By MS/MS	68701000	0	0	100680000	0	0	72409000	0	0	74331000	0	0	73
1	50	O60762	9	O60762	Dolichol-phosphate mannosyltransferase subunit 1	DPM1	0.989716	19.8336	0.000540788	112.02	75.176	112.02		1	S	ASLEVS(0.01)RS(0.99)PRR	AS(-77)LEVS(-20)RS(20)PRR	8	2	-0.42945	By matching	By matching	By matching	By MS/MS	1268000	0	0	8127000	0	0	5043900	0	0	11986000	0	0	9
2	168	P16401	2	P16401	Histone H1.5	HIST1H1B	0.79908	7.43082	0.0216347	56.298	46.45	56.298		1	S	S(0.799)ET(0.144)APAET(0.013)AT(0.028)PAPVEKS(0.016)PAKK	S(7.4)ET(-7.4)APAET(-18)AT(-15)PAPVEKS(-17)PAKK	1	3	0.90256		By MS/MS			0	0	0	9825600	0	0	0	0	0	0	0	0	2
3	168	P16401	18	P16401	Histone H1.5	HIST1H1B	0.999976	46.2292	4.15621e-18	186.11	169.45	186.11		1	S	SETAPAETATPAPVEKS(1)PAK	S(-120)ET(-120)APAET(-62)AT(-46)PAPVEKS(46)PAK	17	2	-0.071006	By MS/MS	By MS/MS			7155300	0	0	0	0	0	0	0	0	0	0	0	18
4	170	P16403	2	P16403	Histone H1.2	HIST1H1C	0.950632	12.8456	1.51082e-13	160.47	149.82	133.27		1	S	S(0.951)ET(0.049)APAAPAAAPPAEKAPVKK	S(13)ET(-13)APAAPAAAPPAEKAPVKK	1	3	0.3088	By MS/MS	By MS/MS	By MS/MS	By MS/MS	73501000	0	0	85201000	0	0	2839200	0	0	1271300	0	0	2
5	195	P24534	90	P24534	Elongation factor 1-beta	EEF1B2	0.30472	0.998908	1.82613e-09	120.94	114.44	120.94			S	YGPADVEDT(0.217)T(0.242)GS(0.305)GAT(0.106)DS(0.133)KDDDDIDLFGS(0.996)DDEEESEEAKR	Y(-30)GPADVEDT(-1.5)T(-1)GS(1)GAT(-4.6)DS(-3.6)KDDDDIDLFGS(29)DDEEES(-35)EEAKR	12	3	-0.95899					0	0	0	0	0	0	0	0	0	0	0	0	90
6	195	P24534	95	P24534	Elongation factor 1-beta	EEF1B2	0.361638	1.70799	2.16527e-14	141.07	131.88	141.07			S	YGPADVEDT(0.1)T(0.129)GS(0.166)GAT(0.244)DS(0.362)KDDDDIDLFGS(1)DDEEESEEAKR	Y(-43)GPADVEDT(-5.6)T(-4.5)GS(-3.4)GAT(-1.7)DS(1.7)KDDDDIDLFGS(46)DDEEES(-46)EEAKR	17	3	-0.35871					0	0	0	0	0	0	0	0	0	0	0	0	95
7	195	P24534	106	P24534	Elongation factor 1-beta	EEF1B2	0.999994	52.9729	1.16519e-59	286.56	265.22	280.59		1;2	S	YGPADVEDTTGSGATDSKDDDDIDLFGS(1)DDEEESEEAKR	Y(-210)GPADVEDT(-150)T(-150)GS(-130)GAT(-96)DS(-60)KDDDDIDLFGS(53)DDEEES(-53)EEAKR	28	3	-0.55051		By MS/MS	By MS/MS	By MS/MS	0	0	0	310740000	11578000	0	252240000	0	0	276160000	15393000	0	106
8	252	P41227	186	P41227	N-alpha-acetyltransferase 10	NAA10	0.999991	51.9985	0.000306748	103.79	86.878	74.853		1	S	GNS(1)PPSSGEACREEK	GNS(52)PPS(-52)S(-56)GEACREEK	3	2	-0.016645		By MS/MS	By MS/MS	By MS/MS	0	0	0	3007400	0	0	2389100	0	0	2450700	0	0	186
9	287	P50914	139	P50914	60S ribosomal protein L14	RPL14	1	89.3564	0.00319866	97.749	82.528	89.356		1	S	AALLKAS(1)PK	AALLKAS(89)PK	7	2	-0.90591	By MS/MS	By MS/MS			0	0	0	49940000	0	0	0	0	0	0	0	0	139
10	306	P60174	21	P60174	Triosephosphate isomerase	TPI1	0.999998	57.271	0.00543979	78.225	59.768	78.225		1	S	KQS(1)LGELIGTLNAAK	KQS(57)LGELIGT(-57)LNAAK	3	3	-0.5766	By MS/MS	By matching	By matching	By matching	5263100	0	0	10444000	0	0	3691000	0	0	4008100	0	0	21
11	334	P62753	235	P62753	40S ribosomal protein S6	RPS6	0.999432	33.0226	1.8331e-10	190.37	160.53	118.35		1;2;3;4	S	RLS(0.999)S(0.935)LRAS(0.055)T(0.006)S(0.004)K	RLS(33)S(12)LRAS(-12)T(-22)S(-24)K	3	2	-0.22823	By MS/MS	By MS/MS	By MS/MS	By MS/MS	152690000	125150000	17466000	269550000	280100000	0	0	50071000	19647000	50493000	52966000	17971000	235
12	334	P62753	236	P62753	40S ribosomal protein S6	RPS6	0.999345	31.8431	3.6092e-17	235.95	181.86	125.46		1;2;3;4	S	LS(0.001)S(0.999)LRASTSK	LS(-32)S(32)LRAS(-58)T(-76)S(-88)K	3	2	-1.1696	By MS/MS	By MS/MS	By MS/MS	By MS/MS	221960000	0	17466000	286150000	92976000	0	32620000	43496000	19647000	92285000	45655000	17971000	236
13	334	P62753	240	P62753	40S ribosomal protein S6	RPS6	0.941211	12.1265	5.25091e-09	207.79	156.89	195.18		1;2;3	S	LSS(0.001)LRAS(0.941)T(0.058)SKSESSQK	LS(-55)S(-32)LRAS(12)T(-12)S(-33)KS(-71)ES(-110)S(-120)QK	7	3	-0.37121	By MS/MS	By MS/MS	By MS/MS	By MS/MS	46238000	0	0	104580000	0	21362000	19011000	43496000	0	0	45655000	0	240
14	334	P62753	242	P62753	40S ribosomal protein S6	RPS6	0.889381	11.4422	1.01676e-07	218.12	164.37	109.79		2	S	RLS(0.784)S(0.243)LRAS(0.066)T(0.018)S(0.889)K	RLS(5.5)S(-5.5)LRAS(-11)T(-17)S(11)K	10	2	0.32127		By MS/MS			0	0	0	0	280100000	0	0	0	0	0	0	0	242
15	334	P62753	244	P62753	40S ribosomal protein S6	RPS6	0.990553	22.7978	3.18444e-05	113.86	96.917	96.143		2;3;4	S	LS(0.002)S(0.011)LRAS(0.514)T(0.212)S(0.266)KS(0.991)ES(0.294)S(0.711)QK	LS(-25)S(-16)LRAS(2.9)T(-3.9)S(-2.9)KS(23)ES(-3.9)S(3.9)QK	11	2	-0.23998	By MS/MS	By MS/MS	By MS/MS	By MS/MS	0	12586000	11368000	0	0	37279000	0	0	2715500	0	0	2777200	244
16	334	P62753	246	P62753	40S ribosomal protein S6	RPS6	0.975503	17.6242	0.000284199	86.124	75.927	54.559		3;4	S	RLS(0.459)S(0.522)LRAS(0.008)T(0.009)S(0.009)KS(0.021)ES(0.976)S(0.996)QK	RLS(-0.56)S(0.56)LRAS(-20)T(-19)S(-19)KS(-18)ES(18)S(27)QK	14	3	-0.22807	By MS/MS		By MS/MS	By MS/MS	0	0	41991000	0	0	0	0	0	14794000	0	0	22420000	246
17	334	P62753	247	P62753	40S ribosomal protein S6	RPS6	0.996431	27.3563	4.78841e-08	147.84	126.02	54.559		2;3;4	S	RLS(0.459)S(0.522)LRAS(0.008)T(0.009)S(0.009)KS(0.021)ES(0.976)S(0.996)QK	RLS(-0.56)S(0.56)LRAS(-20)T(-19)S(-19)KS(-18)ES(18)S(27)QK	15	3	-0.22807	By MS/MS	By MS/MS	By MS/MS	By MS/MS	0	31327000	11368000	0	100390000	37279000	0	0	2715500	0	0	2777200	247
18	343;405	P62995;Q13595	264;260	P62995	Transformer-2 protein homolog beta;Transformer-2 protein homolog alpha	TRA2B;TRA2A	0.999334	32.0122	0.00113808	107.71	83.147	105.36		2	S	RRS(0.999)PS(0.765)PY(0.047)Y(0.001)S(0.188)R	RRS(32)PS(6.1)PY(-12)Y(-29)S(-6.1)R	3	2	0.1247	By MS/MS	By MS/MS			0	20394000	0	0	23083000	0	0	0	0	0	0	0	264;260
19	343;405	P62995;Q13595	266;262	P62995	Transformer-2 protein homolog beta;Transformer-2 protein homolog alpha	TRA2B;TRA2A	0.76513	6.09924	0.00113808	107.71	83.147	105.36		2	S	RRS(0.999)PS(0.765)PY(0.047)Y(0.001)S(0.188)R	RRS(32)PS(6.1)PY(-12)Y(-29)S(-6.1)R	5	2	0.1247		By MS/MS			0	0	0	0	23083000	0	0	0	0	0	0	0	266;262
20	353	P68402	2	P68402	Platelet-activating factor acetylhydrolase IB subunit beta	PAFAH1B2	0.999998	57.4208	1.01312e-43	271.92	255.58	271.92		1	S	S(1)QGDSNPAAIPHAAEDIQGDDRWMSQHNR	S(57)QGDS(-57)NPAAIPHAAEDIQGDDRWMS(-250)QHNR	1	3	-0.79591	By matching	By matching	By matching	By MS/MS	5364000	0	0	16378000	0	0	15751000	0	0	29504000	0	0	2
21	357	P78559	2629	P78559	Microtubule-associated protein 1A;MAP1A heavy chain;MAP1 light chain LC2	MAP1A	0.999528	33.2579	7.41961e-18	229.31	207.91	229.31		1	S	GKRS(1)PTPGKGPADR	GKRS(33)PT(-33)PGKGPADR	4	2	-0.25427	By MS/MS	By MS/MS	By MS/MS	By MS/MS	21192000	0	0	29154000	0	0	0	0	0	27459000	0	0	2629
22	357	P78559	2664	P78559	Microtubule-associated protein 1A;MAP1A heavy chain;MAP1 light chain LC2	MAP1A	0.968274	14.8975	9.96895e-11	152.4	138.57	93.104		1	S	STTSQVTPAEEKDGHS(0.968)PMS(0.031)K	S(-58)T(-58)T(-49)S(-45)QVT(-35)PAEEKDGHS(15)PMS(-15)K	16	3	-0.17432	By MS/MS	By MS/MS	By MS/MS	By MS/MS	12839000	0	0	21124000	0	0	0	0	0	13459000	0	0	2664
23	364	P9999;Q9BQ95	51;269	P9999	Evolutionarily conserved signaling intermediate in Toll pathway, mitochondrial	ECSIT	1	94.7116	2.94898e-44	281.48	264.46	281.48		1	S	DSTGAADPPQPHIVGIQS(1)PDQQAALAR	DS(-95)T(-96)GAADPPQPHIVGIQS(95)PDQQAALAR	18	2	0.093455	By MS/MS	By MS/MS	By MS/MS	By MS/MS	9847500	0	0	16761000	0	0	8678400	0	0	6460900	0	0	51
24	364	P9999;Q9BQ95	185;403	P9999	Evolutionarily conserved signaling intermediate in Toll pathway, mitochondrial	ECSIT	0.850967	7.86805	1.05731e-67	358.72	335.58	358.72		1	S	ELQT(0.01)S(0.851)S(0.139)AGLEEPPLPEDHQEEDDNLQR	ELQT(-19)S(7.9)S(-7.9)AGLEEPPLPEDHQEEDDNLQR	5	2	-0.73604	By MS/MS	By MS/MS		By MS/MS	276570000	0	0	306590000	0	0	0	0	0	130670000	0	0	185
25	364	P9999;Q9BQ95	186;404	P9999	Evolutionarily conserved signaling intermediate in Toll pathway, mitochondrial	ECSIT	0.933859	14.5084	1.83098e-44	297.68	275.21	261.49		1	S	ELQT(0.033)S(0.033)S(0.934)AGLEEPPLPEDHQEEDDNLQR	ELQT(-15)S(-15)S(15)AGLEEPPLPEDHQEEDDNLQR	6	2	-1.1248		By MS/MS	By MS/MS	By MS/MS	0	0	0	60626000	0	0	0	0	0	43654000	0	0	186
26	364	P9999;Q9BQ95	178;396	P9999	Evolutionarily conserved signaling intermediate in Toll pathway, mitochondrial	ECSIT	0.774156	5.8979	1.28304e-35	239.12	223.23	239.12		1	S	LAGS(0.774)T(0.199)RELQT(0.024)S(0.003)SAGLEEPPLPEDHQEEDDNLQR	LAGS(5.9)T(-5.9)RELQT(-15)S(-25)S(-32)AGLEEPPLPEDHQEEDDNLQR	4	3	-0.88638	By MS/MS			By matching	65419000	0	0	0	0	0	0	0	0	17865000	0	0	178
27	364	P9999	213	P9999			1	68.2235	8.46663e-11	205.09	188.46	68.224		1	S	QQQGQS(1)LEHHHHHH	QQQGQS(68)LEHHHHHH	6	2	-0.72058	By MS/MS	By MS/MS	By MS/MS	By MS/MS	1675500000	0	0	3108200000	0	0	4897400000	0	0	3332200000	0	0	213
28	370	Q01130	26	Q01130	Serine/arginine-rich splicing factor 2	SRSF2	0.70119	3.70514	3.5986e-06	140.95	129.72	140.95		1	S	VDNLTYRT(0.299)S(0.701)PDTLRR	VDNLT(-42)Y(-84)RT(-3.7)S(3.7)PDT(-58)LRR	9	3	-0.46412	By MS/MS				20737000	0	0	0	0	0	0	0	0	0	0	0	26
29	370	Q01130	119	Q01130	Serine/arginine-rich splicing factor 2	SRSF2	0.990214	20.0394	0.000431217	78.501	68.255	78.501		2	S	YGGGGY(0.013)GRRS(0.99)RS(0.997)PR	Y(-55)GGGGY(-20)GRRS(20)RS(25)PR	10	3	-0.15555	By MS/MS			By matching	0	35780000	0	0	0	0	0	0	0	0	4221500	0	119
30	370	Q01130	121	Q01130	Serine/arginine-rich splicing factor 2	SRSF2	0.996949	25.1061	0.000431217	78.501	68.255	78.501		2	S	YGGGGY(0.013)GRRS(0.99)RS(0.997)PR	Y(-55)GGGGY(-20)GRRS(20)RS(25)PR	12	3	-0.15555	By MS/MS			By matching	0	35780000	0	0	0	0	0	0	0	0	4221500	0	121
31	493	Q86V81	239	Q86V81	THO complex subunit 4	ALYREF	1	351.952	3.8752e-72	381.5	351.95	381.5		1	S	QQLS(1)AEELDAQLDAYNAR	QQLS(350)AEELDAQLDAY(-350)NAR	4	2	-1.3991	By MS/MS	By MS/MS		By matching	29280000	0	0	34682000	0	0	0	0	0	2657200	0	0	239
32	538	Q8WYH8	118	Q8WYH8	Inhibitor of growth protein 5	ING5	0.999695	35.8846	2.06661e-11	160.69	147.76	160.69		1	S	FEADLKDKMEGS(1)DFESSGGR	FEADLKDKMEGS(36)DFES(-36)S(-43)GGR	12	3	-0.83953	By MS/MS	By matching			11900000	0	0	5183900	0	0	0	0	0	0	0	0	118
33	542	Q92522	31	Q92522	Histone H1x	H1FX	0.982274	17.4362	2.76906e-08	214.11	172.95	214.11		1	S	AGGSAALS(0.982)PS(0.018)KKR	AGGS(-69)AALS(17)PS(-17)KKR	8	2	-0.42905	By MS/MS				9863100	0	0	0	0	0	0	0	0	0	0	0	31
34	552	Q969E4;Q5H9L2;Q6IPX3	121;127;121	Q969E4	Transcription elongation factor A protein-like 3;Transcription elongation factor A protein-like 5;Transcription elongation factor A protein-like 6	TCEAL3;TCEAL5;TCEAL6	0.999066	30.2911	6.74384e-09	176.49	159.55	176.49		1	S	GT(0.001)DDS(0.999)PKDSQEDLQER	GT(-30)DDS(30)PKDS(-86)QEDLQER	5	2	-0.44408			By MS/MS		0	0	0	0	0	0	2796300	0	0	0	0	0	121
35	577	Q96GX9	84	Q96GX9	Methylthioribulose-1-phosphate dehydratase	APIP	0.567181	2.11082	0.00175397	83.557	72.897	83.557			S	IQPEDMFVCDINEKDIS(0.567)GPS(0.349)PS(0.084)KK	IQPEDMFVCDINEKDIS(2.1)GPS(-2.1)PS(-8.3)KK	17	4	-0.40663	By matching	By matching			14142000	0	0	28631000	0	0	0	0	0	0	0	0	84
36	577	Q96GX9	87	Q96GX9	Methylthioribulose-1-phosphate dehydratase	APIP	0.703187	5.84493	6.65196e-25	223.56	213.41	162.1		1	S	IQPEDMFVCDINEKDIS(0.114)GPS(0.703)PS(0.183)KK	IQPEDMFVCDINEKDIS(-7.9)GPS(5.8)PS(-5.8)KK	20	3	-1.268	By MS/MS				16205000	0	0	0	0	0	0	0	0	0	0	0	87
37	577	Q96GX9	89	Q96GX9	Methylthioribulose-1-phosphate dehydratase	APIP	0.475073	0	6.65196e-25	223.56	213.41	223.56			S	IQPEDMFVCDINEKDIS(0.05)GPS(0.475)PS(0.475)K	IQPEDMFVCDINEKDIS(-9.8)GPS(0)PS(0)K	22	3	-0.45942					0	0	0	0	0	0	0	0	0	0	0	0	89
38	592	Q99426	128	Q99426	Tubulin-folding cofactor B	TBCB	1	104.424	0.013889	104.42	53.231	104.42		2	S	RS(1)KLGRY(1)NEEER	RS(100)KLGRY(100)NEEER	2	2	0.12236	By MS/MS				0	61968000	0	0	0	0	0	0	0	0	0	0	128
39	612	Q9BSJ6	131	Q9BSJ6	Protein FAM64A	FAM64A	0.992559	21.44	1.10692e-06	193.28	168.59	116.71		1	S	GS(0.007)GS(0.993)PTHSLSQK	GS(-21)GS(21)PT(-35)HS(-53)LS(-79)QK	4	2	0.37904	By MS/MS	By MS/MS	By MS/MS	By MS/MS	4478200	0	0	2332700	0	0	0	0	0	1901900	0	0	131
40	618	Q9BVC5	182	Q9BVC5	Ashwin	C2orf49	0.579282	3.4084	0.000685284	77.791	67.17	77.791		2	S	KS(0.579)PS(0.265)GPVKS(0.156)PPLS(0.961)PVGT(0.031)T(0.008)PVK	KS(3.4)PS(-3.4)GPVKS(-6.5)PPLS(14)PVGT(-14)T(-20)PVK	2	3	0.013883			By MS/MS		0	0	0	0	0	0	0	8043500	0	0	0	0	182
41	618	Q9BVC5	189	Q9BVC5	Ashwin	C2orf49	0.945146	11.8419	0.00610716	75.174	60.365	63.625		2	S	KS(0.006)PS(0.049)GPVKS(0.945)PPLS(0.727)PVGT(0.164)T(0.109)PVK	KS(-22)PS(-12)GPVKS(12)PPLS(6.3)PVGT(-6.3)T(-8)PVK	9	3	-0.038549	By MS/MS			By MS/MS	0	7774300	0	0	0	0	0	0	0	0	7183300	0	189
42	618	Q9BVC5	193	Q9BVC5	Ashwin	C2orf49	0.960761	14.1662	0.000685284	77.791	67.17	77.791		2	S	KS(0.579)PS(0.265)GPVKS(0.156)PPLS(0.961)PVGT(0.031)T(0.008)PVK	KS(3.4)PS(-3.4)GPVKS(-6.5)PPLS(14)PVGT(-14)T(-20)PVK	13	3	0.013883	By MS/MS		By MS/MS	By MS/MS	0	7774300	0	0	0	0	0	8043500	0	0	7183300	0	193
43	646	Q9H3Z4	10	Q9H3Z4	DnaJ homolog subfamily C member 5	DNAJC5	0.841391	7.31871	3.39806e-17	193.9	172.85	193.9		1	S	S(0.001)LS(0.841)T(0.156)S(0.002)GESLYHVLGLDKNATSDDIKK	S(-29)LS(7.3)T(-7.3)S(-27)GES(-63)LY(-87)HVLGLDKNAT(-150)S(-160)DDIKK	3	4	-0.27922	By MS/MS	By matching	By MS/MS	By matching	21081000	0	0	12276000	0	0	7162000	0	0	7582900	0	0	10
44	648	Q9H6H4	224	Q9H6H4	Receptor expression-enhancing protein 4	REEP4	0.997749	26.4656	0.00203264	126.33	88.558	126.33		1	S	S(0.002)QS(0.998)LRVVK	S(-26)QS(26)LRVVK	3	2	-0.7866	By MS/MS	By MS/MS			18682000	0	0	0	0	0	0	0	0	0	0	0	224
45	656	Q9HA47	253	Q9HA47	Uridine-cytidine kinase 1	UCK1	0.979454	16.7825	0.000452605	80.609	68.324	80.609		1	S	T(0.021)FS(0.979)EPGDHPGMLTSGKR	T(-17)FS(17)EPGDHPGMLT(-70)S(-74)GKR	3	3	0.59914	By matching	By MS/MS		By matching	13292000	0	0	9721500	0	0	0	0	0	5028500	0	0	253
46	735	Q9UL46	10	Q9UL46	Proteasome activator complex subunit 2	PSME2	1	81.3173	4.52882e-05	145.49	128.87	81.317		1	S	AKPCGVRLS(1)GEAR	AKPCGVRLS(81)GEAR	9	3	-0.30182	By MS/MS	By MS/MS	By MS/MS	By MS/MS	0	0	0	34381000	0	0	20105000	0	0	26182000	0	0	10
47	737	Q9UPY8	162	Q9UPY8	Microtubule-associated protein RP/EB family member 3	MAPRE3	0.731547	4.80915	1.20475e-06	150.48	105.82	150.48		1	S	KLIGTAVPQRT(0.242)S(0.732)PT(0.027)GPK	KLIGT(-54)AVPQRT(-4.8)S(4.8)PT(-14)GPK	12	3	-0.26998	By matching	By MS/MS		By MS/MS	3118600	0	0	14486000	0	0	0	0	0	18415000	0	0	162
48	738	Q9UQN3	199	Q9UQN3	Charged multivesicular body protein 2b	CHMP2B	0.999948	42.8263	0.000126966	115.91	97.135	107.51		1	S	ATIS(1)DEEIER	AT(-43)IS(43)DEEIER	4	2	0.84073	By MS/MS	By MS/MS		By MS/MS	8775400	0	0	9669700	0	0	0	0	0	0	0	0	199
49	753	Q9Y448	171	Q9Y448	Small kinetochore-associated protein	KNSTRN	1	50.5386	0.000822909	75.064	66.355	50.539		1	S	QKS(1)EEELKDKNQLLEAVNK	QKS(51)EEELKDKNQLLEAVNK	3	3	-0.76881	By MS/MS	By MS/MS	By MS/MS	By matching	8756400	0	0	29793000	0	0	5087100	0	0	4385600	0	0	171
50	36	O15173	211	O15173	Membrane-associated progesterone receptor component 2	PGRMC2	0.999952	45.3414	1.44452e-17	194.11	177.31	165.48		1	T	LLKPGEEPSEYT(1)DEEDTKDHNKQD	LLKPGEEPS(-48)EY(-62)T(45)DEEDT(-45)KDHNKQD	12	4	0.29809	By MS/MS	By MS/MS	By matching	By MS/MS	16082000	0	0	34610000	0	0	5109100	0	0	6381300	0	0	211
51	73	Q7Z3T8;O95405	761;713	Q7Z3T8	Zinc finger FYVE domain-containing protein 16;Zinc finger FYVE domain-containing protein 9	ZFYVE16;ZFYVE9	1	50.0394	0.0263428	50.966	28.253	50.039		2	T	FT(1)FT(1)KRR	FT(50)FT(50)KRR	2	2	-1.0153		By matching	By MS/MS	By matching	0	0	0	0	6933800	0	0	6015700	0	0	5128600	0	761
52	73	Q7Z3T8;O95405	763;715	Q7Z3T8	Zinc finger FYVE domain-containing protein 16;Zinc finger FYVE domain-containing protein 9	ZFYVE16;ZFYVE9	1	50.0394	0.0263428	50.966	28.253	50.039		2	T	FT(1)FT(1)KRR	FT(50)FT(50)KRR	4	2	-1.0153		By matching	By MS/MS	By matching	0	0	0	0	6933800	0	0	6015700	0	0	5128600	0	763
53	102	P06493	14	P06493	Cyclin-dependent kinase 1	CDK1	1	161.467	0.000415279	191.23	85.582	191.23		2	T	IGEGT(1)Y(1)GVVYKGR	IGEGT(160)Y(99)GVVY(-99)KGR	5	2	0.21308	By MS/MS	By MS/MS	By MS/MS	By matching	0	7070400	0	0	5524400	0	0	4152400	0	0	4963000	0	14
54	102	P06493	161	P06493	Cyclin-dependent kinase 1	CDK1	1	73.7327	6.72206e-12	189.41	177.35	174.21		1	T	VYT(1)HEVVTLWYR	VY(-74)T(74)HEVVT(-100)LWY(-170)R	3	2	-0.35242	By MS/MS	By matching	By MS/MS	By MS/MS	17599000	0	0	6337000	0	0	22794000	0	0	22722000	0	0	161
55	163	P15880	276	P15880	40S ribosomal protein S2	RPS2	0.969191	17.3394	0.0311621	53.756	43.146	53.756		1	T	T(0.969)HT(0.018)RVS(0.013)VQR	T(17)HT(-17)RVS(-19)VQR	1	3	0.13252	By matching		By matching	By MS/MS	25972000	0	0	0	0	0	10501000	0	0	9832400	0	0	276
56	170	P16403	4	P16403	Histone H1.2	HIST1H1C	0.523279	0.404694	0.0255245	59.282	54.28	59.282		1	T	S(0.477)ET(0.523)APAAPAAAPPAEKAPVKK	S(-0.4)ET(0.4)APAAPAAAPPAEKAPVKK	3	3	-1.0306	By MS/MS				6043500	0	0	0	0	0	0	0	0	0	0	0	4
57	193	P23396	220	P23396	40S ribosomal protein S3	RPS3	0.499333	0	2.50553e-11	144.4	137.59	144.4			T	KPLPDHVSIVEPKDEILPT(0.499)T(0.499)PIS(0.001)EQK	KPLPDHVS(-88)IVEPKDEILPT(0)T(0)PIS(-26)EQK	19	4	-0.95161					0	0	0	0	0	0	0	0	0	0	0	0	220
58	193	P23396	221	P23396	40S ribosomal protein S3	RPS3	0.805154	6.31844	2.50553e-11	145.59	135.71	143.61		1	T	KPLPDHVSIVEPKDEILPT(0.188)T(0.805)PIS(0.007)EQK	KPLPDHVS(-83)IVEPKDEILPT(-6.3)T(6.3)PIS(-21)EQK	20	3	-0.091582		By MS/MS		By MS/MS	0	0	0	238400000	0	0	0	0	0	54936000	0	0	221
59	197	P24941;Q00526	14;14	P24941	Cyclin-dependent kinase 2;Cyclin-dependent kinase 3	CDK2;CDK3	1	110.927	0.00832195	128.36	67.734	128.36		2	T	IGEGT(1)Y(1)GVVYK	IGEGT(110)Y(81)GVVY(-81)K	5	2	-0.4786	By matching	By MS/MS	By MS/MS	By matching	0	7070400	0	0	5524400	0	0	4152400	0	0	4963000	0	14
60	197	P24941;Q00526	160;160	P24941	Cyclin-dependent kinase 2;Cyclin-dependent kinase 3	CDK2;CDK3	0.980112	19.2578	0.00117162	98.406	82.834	98.406		1	T	T(0.012)Y(0.008)T(0.98)HEVVTLWYR	T(-19)Y(-21)T(19)HEVVT(-57)LWY(-83)R	3	2	-1.1326	By MS/MS		By matching	By matching	5365800	0	0	0	0	0	0	0	0	4501500	0	0	160
61	334	P62753	241	P62753	40S ribosomal protein S6	RPS6	0.759963	8.12218	2.98308e-08	218.12	164.37	91.729		1	T	RLS(0.024)S(0.024)LRAS(0.07)T(0.76)S(0.117)KS(0.004)ES(0.001)SQK	RLS(-15)S(-15)LRAS(-10)T(8.1)S(-8.1)KS(-23)ES(-30)S(-52)QK	9	3	0.84169		By MS/MS			0	0	0	16172000	0	0	0	0	0	0	0	0	241
62	364	P9999;Q9BQ95	102;320	P9999	Evolutionarily conserved signaling intermediate in Toll pathway, mitochondrial	ECSIT	1	107.834	6.66403e-14	175.33	163.12	173.21		1	T	EVEET(1)PEEWNLYYPMQLDLEYVR	EVEET(110)PEEWNLY(-110)Y(-120)PMQLDLEY(-170)VR	5	2	-0.14997	By MS/MS	By MS/MS	By MS/MS	By MS/MS	61260000	0	0	300480000	0	0	180070000	0	0	272620000	0	0	102
63	364	P9999;Q9BQ95	184;402	P9999	Evolutionarily conserved signaling intermediate in Toll pathway, mitochondrial	ECSIT	0.49523	0	1.98384e-35	276.36	242.2	276.36			T	ELQT(0.495)S(0.495)S(0.01)AGLEEPPLPEDHQEEDDNLQR	ELQT(0)S(0)S(-17)AGLEEPPLPEDHQEEDDNLQR	4	2	-0.3632					0	0	0	0	0	0	0	0	0	0	0	0	184
64	364	P9999;Q9BQ95	179;397	P9999	Evolutionarily conserved signaling intermediate in Toll pathway, mitochondrial	ECSIT	0.547448	0.834667	2.22708e-26	198.1	190.33	198.1		1	T	LAGS(0.452)T(0.547)RELQT(0.001)SSAGLEEPPLPEDHQEEDDNLQR	LAGS(-0.83)T(0.83)RELQT(-28)S(-48)S(-60)AGLEEPPLPEDHQEEDDNLQR	5	4	-0.47019	By MS/MS	By MS/MS		By MS/MS	89243000	0	0	78319000	0	0	0	0	0	18035000	0	0	179
65	370	Q01130	25	Q01130	Serine/arginine-rich splicing factor 2	SRSF2	0.563231	1.83485	9.87294e-05	122.29	102.71	86.488		1	T	VDNLT(0.013)YRT(0.563)S(0.369)PDT(0.055)LR	VDNLT(-17)Y(-36)RT(1.8)S(-1.8)PDT(-10)LR	8	3	-0.14598		By MS/MS			0	0	0	4709500	0	0	0	0	0	0	0	0	25
66	737	Q9UPY8	161	Q9UPY8	Microtubule-associated protein RP/EB family member 3	MAPRE3	0.626749	2.30937	5.00289e-06	144.63	100.84	144.63		1	T	KLIGTAVPQRT(0.627)S(0.368)PT(0.005)GPK	KLIGT(-57)AVPQRT(2.3)S(-2.3)PT(-21)GPK	11	3	-0.31285			By MS/MS		0	0	0	0	0	0	10236000	0	0	0	0	0	161
67	68	O95140	569	O95140	Mitofusin-2	MFN2	1	90.1504	0.0246914	90.15	40.11	90.15		1	Y	RALMGY(1)NDQVQR	RALMGY(90)NDQVQR	6	2	-0.83798	By MS/MS				0	0	0	0	0	0	0	0	0	0	0	0	569
68	102	P06493	15	P06493	Cyclin-dependent kinase 1	CDK1	1	99.0442	0.000415279	191.23	85.582	191.23	+	1;2	Y	IGEGT(1)Y(1)GVVYKGR	IGEGT(160)Y(99)GVVY(-99)KGR	6	2	0.21308	By MS/MS	By MS/MS	By MS/MS	By MS/MS	27854000	7070400	0	25335000	5524400	0	23055000	4152400	0	19457000	4963000	0	15
69	197	P24941;Q00526	15;15	P24941	Cyclin-dependent kinase 2;Cyclin-dependent kinase 3	CDK2;CDK3	1	80.9335	0.00832195	143.37	47.34	128.36		1;2	Y	IGEGT(1)Y(1)GVVYK	IGEGT(110)Y(81)GVVY(-81)K	6	2	-0.4786	By MS/MS	By MS/MS	By MS/MS	By MS/MS	27854000	7070400	0	25335000	5524400	0	23055000	4152400	0	19457000	4963000	0	15
70	454	Q3SYG4	127	Q3SYG4	Protein PTHB1	BBS9	1	81.1187	0.00489769	91.9	64.938	81.119		1	Y	LMY(1)EHNLQR	LMY(81)EHNLQR	3	2	0.0018375	By MS/MS		By MS/MS	By MS/MS	44033000	0	0	0	0	0	50357000	0	0	48258000	0	0	127
71	592	Q99426	133	Q99426	Tubulin-folding cofactor B	TBCB	1	104.424	0.013889	104.42	53.231	104.42		2	Y	RS(1)KLGRY(1)NEEER	RS(100)KLGRY(100)NEEER	7	2	0.12236	By MS/MS				0	61968000	0	0	0	0	0	0	0	0	0	0	133

## Sheet: C_proteinGroups
id	Protein IDs	Protein names	Gene names	Number of proteins	Peptides	Razor + unique peptides	Unique peptides	Sequence coverage [%]	Mol. weight [kDa]	Sequence length	Sequence lengths	Score	Identification type REP1_APP	Identification type REP1_WT	Identification type REP2_APP	Identification type REP2_WT	Intensity REP1_APP	Intensity REP1_WT	Intensity REP2_APP	Intensity REP2_WT	iBAQ peptides	iBAQ REP1_APP	iBAQ REP1_WT	iBAQ REP2_APP	iBAQ REP2_WT	LFQ intensity REP1_APP	LFQ intensity REP1_WT	LFQ intensity REP2_APP	LFQ intensity REP2_WT	MS/MS count REP1_APP	MS/MS count REP1_WT	MS/MS count REP2_APP	MS/MS count REP2_WT
124	P08758	Annexin A5	ANXA5	1	51	51	51	97.2	35.936	320	320	323.31	By MS/MS	By MS/MS	By MS/MS	By MS/MS	25406000000	43186000000	49698000000	53039000000	22	1154800000	1963000000	2259000000	2410900000	9992400000	10035000000	20642000000	17804000000	56	112	129	133
314	P61247	40S ribosomal protein S3a	RPS3A	1	50	50	50	81.1	29.945	264	264	323.31	By MS/MS	By MS/MS	By MS/MS	By MS/MS	21947000000	37254000000	13522000000	16711000000	17	1291000000	2191400000	795420000	983000000	2888200000	3067000000	2045500000	1811600000	116	148	90	94
193	P23396	40S ribosomal protein S3	RPS3	1	49	49	49	96.7	26.688	243	243	323.31	By MS/MS	By MS/MS	By MS/MS	By MS/MS	44376000000	51408000000	16382000000	16915000000	19	2335600000	2705700000	862230000	890260000	5290600000	3663900000	1963200000	1678700000	131	128	90	86
174	P18124	60S ribosomal protein L7	RPL7	1	46	46	46	85.5	29.225	248	248	323.31	By MS/MS	By MS/MS	By MS/MS	By MS/MS	33630000000	38564000000	11021000000	12333000000	12	2802500000	3213700000	918420000	1027800000	7745100000	5386900000	2568900000	2025400000	96	86	55	55
330	P62424	60S ribosomal protein L7a	RPL7A	1	40	40	40	77.4	29.995	266	266	323.31	By MS/MS	By MS/MS	By MS/MS	By MS/MS	39741000000	48408000000	13117000000	13014000000	10	3974100000	4840800000	1311700000	1301400000	8455700000	6301600000	3109600000	2422700000	115	117	73	64
334	P62753	40S ribosomal protein S6	RPS6	1	40	40	40	71.5	28.68	249	249	323.31	By MS/MS	By MS/MS	By MS/MS	By MS/MS	14339000000	23856000000	5885600000	7716100000	8	1792400000	2982000000	735700000	964510000	3413500000	2778400000	1368100000	1420700000	95	101	58	68
133	P09525	Annexin A4	ANXA4	1	38	38	38	75.5	35.882	319	319	323.31	By MS/MS	By MS/MS	By MS/MS	By MS/MS	1665300000	3883300000	3836600000	4814700000	22	75694000	176520000	174390000	218850000	354270000	346640000	601970000	646910000	32	40	39	52
35	O15144	Actin-related protein 2/3 complex subunit 2	ARPC2	1	37	37	37	74.7	34.333	300	300	323.31	By MS/MS	By MS/MS	By MS/MS	By MS/MS	4291100000	8678300000	9436500000	9094600000	20	214560000	433920000	471820000	454730000	1031500000	1107500000	2180000000	1537200000	52	64	82	68
349	P67936	Tropomyosin alpha-4 chain	TPM4	1	61	61	37	91.9	28.521	248	248	323.31	By MS/MS	By MS/MS	By MS/MS	By MS/MS	51653000000	63114000000	61969000000	59641000000	15	3443500000	4207600000	4131300000	3976100000	9199400000	5383700000	11239000000	7281800000	148	148	167	153
166	P16152;O75828	Carbonyl reductase [NADPH] 1	CBR1	2	36	36	36	92.1	30.375	277	277;277	323.31	By MS/MS	By MS/MS	By MS/MS	By MS/MS	10306000000	22324000000	12746000000	19443000000	17	606250000	1313200000	749790000	1143700000	2316500000	2585400000	2752000000	2971300000	45	66	63	69
323	P62258	14-3-3 protein epsilon	YWHAE	1	37	37	36	92.2	29.174	255	255	323.31	By MS/MS	By MS/MS	By MS/MS	By MS/MS	30397000000	54013000000	33422000000	44960000000	17	1788100000	3177200000	1966000000	2644700000	5635000000	6324400000	8046900000	7547400000	120	161	151	163
162	P15559	NAD(P)H dehydrogenase [quinone] 1	NQO1	1	36	36	36	62.8	30.867	274	274	323.31	By MS/MS	By MS/MS	By MS/MS	By MS/MS	26851000000	40123000000	39111000000	41043000000	13	2065500000	3086400000	3008600000	3157200000	8633400000	6762500000	12488000000	9331300000	91	88	117	119
341	P62917	60S ribosomal protein L8	RPL8	1	36	36	36	73.5	28.024	257	257	323.31	By MS/MS	By MS/MS	By MS/MS	By MS/MS	32837000000	42085000000	11852000000	11585000000	10	3283700000	4208500000	1185200000	1158500000	7911300000	5539800000	2694800000	2130000000	84	97	53	48
715	Q9P0L0	Vesicle-associated membrane protein-associated protein A	VAPA	1	35	35	34	83.5	27.893	249	249	323.31	By MS/MS	By MS/MS	By MS/MS	By MS/MS	5300400000	7668800000	3021300000	2948500000	14	378600000	547770000	215810000	210610000	1002600000	806500000	604490000	462640000	80	82	59	59
136	P09661	U2 small nuclear ribonucleoprotein A	SNRPA1	1	34	34	34	74.9	28.415	255	255	323.31	By MS/MS	By MS/MS	By MS/MS	By MS/MS	951520000	3129600000	2163100000	2630900000	10	95152000	312960000	216310000	263090000	429360000	477820000	578630000	617060000	27	37	34	43
346	P63244	Guanine nucleotide-binding protein subunit beta-2-like 1;Guanine nucleotide-binding protein subunit beta-2-like 1, N-terminally processed	GNB2L1	1	33	33	33	96.5	35.076	317	317	323.31	By MS/MS	By MS/MS	By MS/MS	By MS/MS	16079000000	25913000000	6150900000	7362300000	20	803930000	1295700000	307540000	368120000	3203600000	2834300000	1260900000	1246400000	55	81	41	40
163	P15880	40S ribosomal protein S2	RPS2	1	33	33	33	76.5	31.324	293	293	255.41	By MS/MS	By MS/MS	By MS/MS	By MS/MS	28626000000	38095000000	11257000000	10694000000	18	1590400000	2116400000	625380000	594110000	5024000000	4217600000	2102200000	1871800000	88	89	55	59
414	Q14192	Four and a half LIM domains protein 2	FHL2	1	31	31	31	76.7	32.193	279	279	311.39	By MS/MS	By MS/MS	By MS/MS	By MS/MS	1584300000	2985600000	1999000000	2991900000	18	88017000	165870000	111060000	166220000	344040000	331810000	401380000	409340000	33	42	37	47
199	P25786	Proteasome subunit alpha type-1	PSMA1	1	31	31	31	90.9	29.555	263	263	323.31	By MS/MS	By MS/MS	By MS/MS	By MS/MS	13899000000	22005000000	15570000000	17305000000	17	817600000	1294400000	915880000	1018000000	2212400000	1996400000	2549500000	2291400000	80	95	91	92
662	Q9HB71	Calcyclin-binding protein	CACYBP	1	31	31	31	92.1	26.21	228	228	323.31	By MS/MS	By MS/MS	By MS/MS	By MS/MS	2500000000	7454300000	3679900000	9559000000	13	192310000	573410000	283070000	735310000	525660000	873250000	855950000	1496800000	32	50	40	56
380	Q06323	Proteasome activator complex subunit 1	PSME1	1	30	30	30	77.9	28.723	249	249	323.31	By MS/MS	By MS/MS	By MS/MS	By MS/MS	2101500000	7011800000	4982400000	9421500000	15	140100000	467450000	332160000	628100000	581650000	1039500000	1232700000	2105600000	28	47	46	65
735	Q9UL46	Proteasome activator complex subunit 2	PSME2	1	30	30	30	95.8	27.401	239	239	323.31	By MS/MS	By MS/MS	By MS/MS	By MS/MS	5546000000	14001000000	8155600000	13496000000	14	396140000	1000100000	582550000	963990000	1237000000	2003300000	2044300000	2766700000	41	51	48	64
102	P06493	Cyclin-dependent kinase 1	CDK1	1	30	30	29	91.2	34.095	297	297	323.31	By MS/MS	By MS/MS	By MS/MS	By MS/MS	5368800000	7884900000	4124600000	4696800000	19	282570000	415000000	217090000	247200000	1764900000	1522200000	1391300000	1166800000	62	64	53	56
677	Q9NQR4	Omega-amidase NIT2	NIT2	1	29	29	29	89.9	30.608	276	276	239.55	By MS/MS	By MS/MS	By MS/MS	By MS/MS	535380000	1835400000	1515200000	2372800000	18	29744000	101970000	84178000	131820000	218810000	264460000	432780000	486060000	14	24	26	35
205	P26373	60S ribosomal protein L13	RPL13	1	29	29	29	67.8	24.261	211	211	323.31	By MS/MS	By MS/MS	By MS/MS	By MS/MS	3989500000	10825000000	2299200000	4170700000	9	443280000	1202800000	255470000	463410000	978250000	1472300000	632260000	790250000	45	66	34	39
26	O14579	Coatomer subunit epsilon	COPE	1	28	28	28	91.6	34.482	308	308	323.31	By MS/MS	By MS/MS	By MS/MS	By MS/MS	2839500000	4154600000	5084600000	5258300000	15	189300000	276970000	338970000	350560000	621350000	515690000	967130000	744390000	28	36	52	53
235	P35232	Prohibitin	PHB	1	27	27	27	90.4	29.804	272	272	323.31	By MS/MS	By MS/MS	By MS/MS	By MS/MS	5935200000	16366000000	1601900000	1197900000	18	329730000	909210000	88997000	66550000	1644800000	2405800000	470030000	313610000	40	53	26	16
267	P47756	F-actin-capping protein subunit beta	CAPZB	1	27	27	27	62.8	31.35	277	277	323.31	By MS/MS	By MS/MS	By MS/MS	By MS/MS	5673100000	8039300000	8463300000	8619000000	17	333710000	472900000	497840000	507000000	1091100000	1038100000	1994400000	1516200000	51	60	85	85
202	P25789	Proteasome subunit alpha type-4	PSMA4	1	27	27	27	77	29.483	261	261	243.77	By MS/MS	By MS/MS	By MS/MS	By MS/MS	1283200000	3645900000	1968700000	3602400000	13	98708000	280450000	151440000	277110000	581840000	852080000	972990000	1415800000	20	28	20	34
364	P9999;Q9BQ95	Evolutionarily conserved signaling intermediate in Toll pathway, mitochondrial	ECSIT	2	27	27	27	100	25.214	221	221;431	323.31	By MS/MS	By MS/MS	By MS/MS	By MS/MS	181720000000	343210000000	333400000000	370920000000	11	16520000000	31201000000	30309000000	33720000000	84031000000	60886000000	117040000000	90175000000	492	583	639	567
156	P13804	Electron transfer flavoprotein subunit alpha, mitochondrial	ETFA	1	26	26	26	78.1	35.079	333	333	246.53	By MS/MS	By MS/MS	By MS/MS	By MS/MS	3442200000	5881900000	4938900000	5620300000	20	172110000	294090000	246940000	281020000	924260000	921580000	1469700000	1167400000	31	31	34	33
82	P00338;Q6ZMR3;P07864	L-lactate dehydrogenase A chain	LDHA	3	28	28	26	74.1	36.688	332	332;332;332	323.31	By MS/MS	By MS/MS	By MS/MS	By MS/MS	3027400000	11190000000	2351200000	4128700000	18	168190000	621660000	130620000	229370000	838360000	1366200000	650190000	702680000	29	53	38	34
595	Q99598	Translin-associated protein X	TSNAX	1	26	26	26	85.2	33.112	290	290	293.9	By MS/MS	By MS/MS	By MS/MS	By MS/MS	1830800000	2646300000	1539500000	2258100000	18	101710000	147020000	85527000	125450000	415030000	358940000	444730000	382880000	33	34	30	37
747	Q9Y3A5	Ribosome maturation protein SBDS	SBDS	1	26	26	26	83.6	28.763	250	250	323.31	By MS/MS	By MS/MS	By MS/MS	By MS/MS	2292300000	4433300000	3316900000	3771600000	17	134840000	260780000	195110000	221860000	485810000	462720000	687690000	509640000	34	39	40	41
345	P63104	14-3-3 protein zeta/delta	YWHAZ	1	32	31	26	85.3	27.745	245	245	323.31	By MS/MS	By MS/MS	By MS/MS	By MS/MS	1710700000	6499200000	2029300000	10619000000	14	122190000	464230000	144950000	758480000	588740000	956040000	607160000	2074700000	36	49	45	76
129	P09429;B2RPK0;P23497	High mobility group protein B1;Putative high mobility group protein B1-like 1	HMGB1;HMGB1P1	3	37	37	26	79.5	24.893	215	215;211;879	323.31	By MS/MS	By MS/MS	By MS/MS	By MS/MS	8061100000	18139000000	10893000000	19792000000	6	1343500000	3023100000	1815500000	3298600000	2804900000	3624300000	4185200000	5293600000	83	112	107	138
123	P08670;P17661;P05787;P08729;P12036;P07197;P07196;P41219;Q16352;CON__Q9DCV7;CON__Q3KNV1;CON__P08729;CON__P05787;CON__Q9H552	Vimentin	VIM	14	25	25	25	63.1	53.651	466	466;470;483;469;1026;916;543;470;499;457;469;469;483;499	241.56	By MS/MS	By MS/MS	By MS/MS	By MS/MS	471900000	439680000	61422000	29735000	34	13879000	12932000	1806500	874570	136880000	51441000	20836000	8537400	26	17	3	3
84	P00491	Purine nucleoside phosphorylase	PNP	1	25	25	25	93.1	32.118	289	289	323.31	By MS/MS	By MS/MS	By MS/MS	By MS/MS	3642900000	6048200000	3501500000	4975800000	18	202380000	336010000	194530000	276440000	1449300000	1333300000	1383500000	1608300000	38	49	40	49
392	Q13011	Delta(3,5)-Delta(2,4)-dienoyl-CoA isomerase, mitochondrial	ECH1	1	25	25	25	78.4	35.816	328	328	323.31	By MS/MS	By MS/MS	By MS/MS	By MS/MS	3773600000	8706200000	7243300000	10553000000	18	209640000	483680000	402400000	586290000	1973800000	1863100000	3025000000	3097300000	26	49	49	57
57	O75663	TIP41-like protein	TIPRL	1	25	25	25	80.5	31.444	272	272	266.88	By MS/MS	By MS/MS	By MS/MS	By MS/MS	2999100000	3168600000	3356200000	2999000000	16	187450000	198040000	209760000	187430000	957820000	566840000	1211400000	788400000	33	31	42	39
21	O00299	Chloride intracellular channel protein 1	CLIC1	1	25	25	25	79.7	26.922	241	241	323.31	By MS/MS	By MS/MS	By MS/MS	By MS/MS	8342100000	22455000000	18162000000	20707000000	15	556140000	1497000000	1210800000	1380500000	3617500000	4301000000	5572300000	5306000000	38	51	56	63
435	Q15691	Microtubule-associated protein RP/EB family member 1	MAPRE1	1	26	26	25	80.2	29.999	268	268	323.31	By MS/MS	By MS/MS	By MS/MS	By MS/MS	9508300000	11544000000	8313100000	9687900000	15	633890000	769600000	554210000	645860000	2175800000	1642100000	2261900000	1878000000	52	56	51	51
731	Q9UKD2	mRNA turnover protein 4 homolog	MRTO4	1	25	25	25	72	27.56	239	239	323.31	By MS/MS	By MS/MS	By MS/MS	By MS/MS	3412500000	5444700000	1095000000	1455000000	15	227500000	362980000	73002000	96999000	743030000	539770000	260300000	209630000	46	44	27	25
315	P61289	Proteasome activator complex subunit 3	PSME3	1	25	25	25	65.4	29.506	254	254	241.2	By MS/MS	By MS/MS	By MS/MS	By MS/MS	3040000000	6329200000	3519000000	3804200000	13	233850000	486860000	270690000	292630000	903510000	993440000	961450000	869870000	29	47	40	37
561	Q96C19;Q9BUP0	EF-hand domain-containing protein D2	EFHD2	2	25	25	25	64.6	26.697	240	240;239	323.31	By MS/MS	By MS/MS	By MS/MS	By MS/MS	1499500000	3052700000	1091500000	2005700000	11	136320000	277520000	99228000	182330000	359890000	388250000	327640000	408510000	31	43	31	42
407	Q13642	Four and a half LIM domains protein 1	FHL1	1	24	24	24	55.4	36.263	323	323	239.33	By MS/MS	By MS/MS	By MS/MS	By MS/MS	1293200000	1701900000	1505200000	1591600000	18	71846000	94550000	83621000	88422000	294810000	231420000	395040000	290660000	32	30	33	39
528	Q8TC12;Q96NR8	Retinol dehydrogenase 11	RDH11	2	24	24	24	59.7	35.386	318	318;316	222.33	By MS/MS	By MS/MS	By MS/MS	By MS/MS	2606000000	2855800000	3463400000	2367300000	15	173740000	190390000	230890000	157820000	594370000	347540000	754180000	440420000	21	18	29	23
209	P27348	14-3-3 protein theta	YWHAQ	1	29	25	24	75.1	27.764	245	245	282	By MS/MS	By MS/MS	By MS/MS	By MS/MS	725700000	1989900000	978710000	3597000000	14	51835000	142130000	69908000	256930000	244930000	408410000	322750000	881350000	13	23	25	42
422	Q15056	Eukaryotic translation initiation factor 4H	EIF4H	1	24	24	24	84.3	27.385	248	248	323.31	By MS/MS	By MS/MS	By MS/MS	By MS/MS	1464700000	3619300000	1486200000	1819200000	13	112670000	278410000	114330000	139940000	771810000	641500000	569420000	531240000	25	37	22	31
566	Q96CT7	Coiled-coil domain-containing protein 124	CCDC124	1	24	24	24	73.1	25.835	223	223	217.25	By MS/MS	By MS/MS	By MS/MS	By MS/MS	2519900000	3752200000	2280400000	3245800000	12	210000000	312690000	190030000	270490000	662790000	505250000	484430000	537780000	38	29	32	34
278	P49406	39S ribosomal protein L19, mitochondrial	MRPL19	1	23	23	23	57.5	33.535	292	292	150.41	By MS/MS	By MS/MS	By MS/MS	By MS/MS	909380000	2192100000	987830000	1758400000	18	50521000	121780000	54880000	97691000	266740000	342640000	330670000	347870000	19	25	22	26
134	P09601	Heme oxygenase 1	HMOX1	1	23	23	23	64.9	32.818	288	288	261.09	By MS/MS	By MS/MS	By MS/MS	By MS/MS	705970000	858220000	1337900000	1461800000	14	50427000	61301000	95567000	104420000	187840000	150990000	392100000	303060000	17	19	35	32
393	Q13084	39S ribosomal protein L28, mitochondrial	MRPL28	1	23	23	23	83.2	30.156	256	256	266.24	By MS/MS	By MS/MS	By MS/MS	By MS/MS	581060000	1643700000	713830000	1190600000	12	48422000	136970000	59486000	99220000	231630000	319790000	296970000	316250000	19	28	22	24
135	P09651;A0A2R8Y4L2;Q32P51	Heterogeneous nuclear ribonucleoprotein A1;Heterogeneous nuclear ribonucleoprotein A1, N-terminally processed;Heterogeneous nuclear ribonucleoprotein A1-like 2	HNRNPA1;HNRNPA1L2	3	22	22	22	53	38.746	372	372;275;320	240.51	By MS/MS	By MS/MS	By MS/MS	By MS/MS	1328700000	1421900000	1138300000	1769700000	18	73817000	78993000	63237000	98316000	334250000	266550000	316740000	346060000	26	21	25	36
365	Q00325	Phosphate carrier protein, mitochondrial	SLC25A3	1	22	22	22	43.4	40.094	362	362	172.33	By MS/MS	By MS/MS	By MS/MS	By MS/MS	6762200000	7812700000	3548800000	3191000000	18	375680000	434040000	197150000	177280000	2579700000	1703900000	1656800000	1066200000	58	53	55	44
769	Q9Y696	Chloride intracellular channel protein 4	CLIC4	1	23	23	22	91.7	28.772	253	253	323.31	By MS/MS	By MS/MS	By MS/MS	By MS/MS	479500000	1441200000	642750000	2715900000	15	31967000	96078000	42850000	181060000	114500000	177480000	160910000	424330000	14	21	19	47
90	P04083	Annexin A1	ANXA1	1	21	21	21	65.6	38.714	346	346	269.12	By MS/MS	By MS/MS	By MS/MS	By MS/MS	109280000	967140000	485550000	896280000	20	5464000	48357000	24278000	44814000	66355000	143250000	221430000	248830000	5	19	12	23
232	P32322	Pyrroline-5-carboxylate reductase 1, mitochondrial	PYCR1	1	22	22	21	61.1	33.36	319	319	291.78	By MS/MS	By MS/MS	By MS/MS	By MS/MS	1465400000	2593400000	3134100000	4970700000	15	97696000	172890000	208940000	331380000	410660000	451570000	1055200000	1144100000	27	34	47	56
252	P41227;Q9BSU3	N-alpha-acetyltransferase 10	NAA10	2	21	21	21	83.4	26.458	235	235;229	319.53	By MS/MS	By MS/MS	By MS/MS	By MS/MS	3140800000	3901600000	2766100000	4174200000	15	209390000	260110000	184410000	278280000	632530000	520910000	578860000	692230000	40	42	40	46
603	Q9BRJ2	39S ribosomal protein L45, mitochondrial	MRPL45	1	20	20	20	59.5	35.351	306	306	91.071	By MS/MS	By MS/MS	By MS/MS	By MS/MS	851490000	1708300000	924090000	1453800000	20	42574000	85417000	46204000	72690000	227250000	257690000	255190000	274360000	20	27	19	24
95	P04406;O14556	Glyceraldehyde-3-phosphate dehydrogenase	GAPDH	2	20	20	20	74	36.053	335	335;408	259.54	By MS/MS	By MS/MS	By matching	By MS/MS	1081900000	1649300000	13301000	12767000	17	63641000	97016000	782430	751010	466090000	231040000	7064800	2576400	17	20	0	1
653	Q9H9B4;Q9BWM7	Sideroflexin-1	SFXN1	2	20	20	20	66.5	35.619	322	322;321	184.13	By MS/MS	By MS/MS	By MS/MS	By MS/MS	1679900000	5306500000	1292000000	1227900000	16	104990000	331660000	80750000	76742000	539820000	747760000	313090000	262890000	29	41	27	28
456	Q53GQ0	Very-long-chain 3-oxoacyl-CoA reductase	HSD17B12	1	20	20	20	55.1	34.324	312	312	216.78	By MS/MS	By MS/MS	By MS/MS	By MS/MS	6219700000	8045300000	6675600000	5984000000	15	414650000	536350000	445040000	398930000	2018400000	1409200000	2384100000	1492400000	29	36	33	30
727	Q9UHQ9	NADH-cytochrome b5 reductase 1	CYB5R1	1	20	20	20	53.4	34.094	305	305	211.01	By MS/MS	By MS/MS	By MS/MS	By MS/MS	852610000	1645300000	422790000	485270000	15	56841000	109690000	28186000	32351000	239400000	247710000	153750000	120160000	28	31	22	22
356	P78417	Glutathione S-transferase omega-1	GSTO1	1	20	20	20	57.7	27.566	241	241	128.42	By MS/MS	By MS/MS	By MS/MS	By MS/MS	1164200000	3232600000	1461500000	3646200000	14	83159000	230900000	104390000	260440000	589610000	945290000	952490000	1605600000	22	37	29	44
63	O75937	DnaJ homolog subfamily C member 8	DNAJC8	1	20	20	20	64	29.841	253	253	160.07	By MS/MS	By MS/MS	By MS/MS	By MS/MS	454380000	1570100000	949390000	1394200000	13	34952000	120780000	73030000	107250000	103100000	192450000	235980000	244080000	17	25	23	29
241	P36542	ATP synthase subunit gamma, mitochondrial	ATP5C1	1	20	20	20	52.3	32.996	298	298	251.64	By MS/MS	By MS/MS	By MS/MS	By MS/MS	1967500000	3597300000	1938800000	1726500000	13	151340000	276710000	149140000	132810000	956490000	1023500000	866290000	693250000	24	24	22	23
359	P82979	SAP domain-containing ribonucleoprotein	SARNP	1	20	20	20	58.1	23.671	210	210	262.44	By MS/MS	By MS/MS	By MS/MS	By MS/MS	3957300000	3936400000	3463900000	4440000000	12	329770000	328030000	288660000	370000000	1035500000	690480000	1166300000	949890000	42	31	35	37
22	O00560	Syntenin-1	SDCBP	1	20	20	20	75.8	32.444	298	298	323.31	By MS/MS	By MS/MS	By MS/MS	By MS/MS	1280200000	1769400000	1683900000	2163800000	11	116380000	160850000	153080000	196710000	380720000	308480000	508450000	497000000	13	17	25	33
650	Q9H7Z7	Prostaglandin E synthase 2;Prostaglandin E synthase 2 truncated form	PTGES2	1	19	19	19	54.9	41.943	377	377	286.88	By MS/MS	By MS/MS	By MS/MS	By MS/MS	461010000	1075700000	996670000	1375000000	25	18440000	43029000	39867000	55000000	303930000	248200000	360820000	369850000	12	17	20	16
445	Q16698	2,4-dienoyl-CoA reductase, mitochondrial	DECR1	1	19	19	19	57.3	36.067	335	335	258.46	By MS/MS	By MS/MS	By MS/MS	By MS/MS	1661500000	2105200000	2152700000	2985800000	22	75524000	95689000	97849000	135720000	399680000	353070000	616040000	673530000	24	20	30	31
190	P22626	Heterogeneous nuclear ribonucleoproteins A2/B1	HNRNPA2B1	1	19	19	19	47	37.429	353	353	227.78	By MS/MS	By MS/MS	By MS/MS	By MS/MS	768880000	976210000	536490000	801380000	20	38444000	48810000	26825000	40069000	272140000	236030000	208340000	253990000	26	16	16	22
374	Q02978	Mitochondrial 2-oxoglutarate/malate carrier protein	SLC25A11	1	19	19	19	65.6	34.061	314	314	242	By MS/MS	By MS/MS	By MS/MS	By MS/MS	435700000	1560900000	349140000	949790000	17	25629000	91816000	20538000	55870000	196370000	339210000	180260000	264010000	15	25	16	20
592	Q99426	Tubulin-folding cofactor B	TBCB	1	19	19	19	73.8	27.325	244	244	323.31	By MS/MS	By MS/MS	By MS/MS	By MS/MS	838170000	2053900000	2006600000	1763400000	16	52386000	128370000	125410000	110210000	227170000	342540000	557360000	379700000	14	18	23	22
761	Q9Y5M8	Signal recognition particle receptor subunit beta	SRPRB	1	19	19	19	66.1	29.702	271	271	251.43	By MS/MS	By MS/MS	By MS/MS	By MS/MS	1664400000	3123100000	2653300000	2966100000	16	104020000	195200000	165830000	185380000	445500000	446860000	710470000	626000000	20	24	25	28
201	P25788	Proteasome subunit alpha type-3	PSMA3	1	19	19	19	57.6	28.433	255	255	140.51	By MS/MS	By MS/MS	By MS/MS	By MS/MS	374570000	1120400000	396860000	2163000000	13	28813000	86183000	30528000	166380000	160750000	238780000	163430000	633690000	9	11	11	26
228	P31937	3-hydroxyisobutyrate dehydrogenase, mitochondrial	HIBADH	1	19	19	19	44.3	35.329	336	336	285.12	By MS/MS	By MS/MS	By MS/MS	By MS/MS	1407200000	3118500000	2491500000	4062300000	13	108250000	239890000	191650000	312480000	694500000	850150000	1208900000	1499900000	17	32	31	27
493	Q86V81	THO complex subunit 4	ALYREF	1	19	19	19	66.1	26.888	257	257	323.31	By MS/MS	By MS/MS	By MS/MS	By MS/MS	10332000000	10051000000	6094300000	8069500000	13	794760000	773170000	468790000	620730000	4352200000	2194300000	2494100000	2380100000	35	40	32	33
746	Q9Y3A2	Probable U3 small nucleolar RNA-associated protein 11	UTP11L	1	19	19	19	53.4	30.446	253	253	116.15	By MS/MS	By MS/MS	By MS/MS	By MS/MS	506040000	519160000	42242000	61955000	11	46003000	47197000	3840200	5632300	133760000	92996000	29630000	24150000	20	14	2	3
322	P62241	40S ribosomal protein S8	RPS8	1	19	19	19	61.5	24.205	208	208	206.49	By MS/MS	By MS/MS	By MS/MS	By MS/MS	1412600000	2877400000	243610000	255940000	9	156950000	319710000	27068000	28438000	364430000	428280000	88976000	72118000	21	25	8	7
184	P21796	Voltage-dependent anion-selective channel protein 1	VDAC1	1	18	18	18	68.2	30.772	283	283	302.35	By MS/MS	By MS/MS	By MS/MS	By MS/MS	823850000	2316400000	79710000	91224000	17	48462000	136260000	4688800	5366100	193820000	307420000	29846000	24364000	19	26	5	2
577	Q96GX9	Methylthioribulose-1-phosphate dehydratase	APIP	1	18	18	18	80.6	27.125	242	242	201.46	By MS/MS	By MS/MS	By MS/MS	By MS/MS	525170000	1373400000	10415000	8087000	17	30892000	80786000	612670	475710	155710000	296630000	4901900	3891200	17	26	1	1
319	P61981	14-3-3 protein gamma;14-3-3 protein gamma, N-terminally processed	YWHAG	1	23	20	18	81	28.302	247	247	187.69	By MS/MS	By MS/MS	By MS/MS	By MS/MS	1361500000	4099200000	1754900000	6975000000	16	85092000	256200000	109680000	435940000	398840000	661710000	593040000	1659700000	25	40	28	53
332	P62701	40S ribosomal protein S4, X isoform	RPS4X	1	37	37	18	83.3	29.597	263	263	323.31	By MS/MS	By MS/MS	By MS/MS	By MS/MS	12503000000	26714000000	5408500000	9939900000	16	781440000	1669700000	338030000	621240000	2324600000	3040500000	1214600000	1568900000	69	95	55	71
415	Q14232	Translation initiation factor eIF-2B subunit alpha	EIF2B1	1	18	18	18	63.9	33.712	305	305	179.67	By MS/MS	By MS/MS	By MS/MS	By MS/MS	1882900000	2313700000	1826100000	2017800000	16	117680000	144610000	114130000	126110000	519500000	370920000	570160000	460410000	25	27	30	30
74	O95456	Proteasome assembly chaperone 1	PSMG1	1	18	18	18	67.4	32.854	288	288	291.15	By MS/MS	By MS/MS	By MS/MS	By MS/MS	1443000000	2289200000	1418100000	1618700000	15	96197000	152620000	94542000	107910000	350030000	308850000	424250000	380780000	20	22	20	27
698	Q9NWX6	Probable tRNA(His) guanylyltransferase	THG1L	1	18	18	18	49.7	34.83	298	298	152.29	By MS/MS	By MS/MS	By MS/MS	By MS/MS	364950000	528590000	552750000	813930000	15	24330000	35239000	36850000	54262000	202120000	194890000	259070000	270580000	7	10	13	17
739	Q9Y277	Voltage-dependent anion-selective channel protein 3	VDAC3	1	18	18	18	64	30.658	283	283	262.59	By MS/MS	By MS/MS	By MS/MS	By MS/MS	858090000	2878900000	252270000	226400000	14	61292000	205640000	18019000	16171000	651740000	883930000	127390000	63951000	19	32	0	1
386	Q07955	Serine/arginine-rich splicing factor 1	SRSF1	1	19	19	18	64.9	27.744	248	248	152.25	By MS/MS	By MS/MS	By MS/MS	By MS/MS	754540000	972850000	41002000	53506000	13	58041000	74835000	3154000	4115800	315530000	247120000	33945000	27344000	23	17	2	2
126	P09012;P08579	U1 small nuclear ribonucleoprotein A	SNRPA	2	18	18	18	50	31.279	282	282;225	267.21	By MS/MS	By MS/MS	By MS/MS	By MS/MS	3397500000	5034000000	4701800000	5104100000	12	283120000	419500000	391820000	425340000	1562100000	1351400000	2318900000	1937500000	29	35	39	40
542	Q92522	Histone H1x	H1FX	1	18	18	18	51.6	22.487	213	213	134.59	By MS/MS	By MS/MS	By MS/MS	By MS/MS	1553200000	1423300000	221260000	119450000	11	141200000	129390000	20114000	10859000	353700000	191720000	60840000	29527000	25	18	11	8
367	Q00688	Peptidyl-prolyl cis-trans isomerase FKBP3	FKBP3	1	18	18	18	68.8	25.177	224	224	183.7	By MS/MS	By MS/MS	By MS/MS	By MS/MS	167830000	519560000	184260000	2055500000	10	16783000	51956000	18426000	205550000	72415000	117310000	76398000	406140000	8	14	9	35
370	Q01130;Q9BRL6	Serine/arginine-rich splicing factor 2	SRSF2	2	18	18	18	42.1	25.476	221	221;282	226.94	By MS/MS	By MS/MS	By MS/MS	By MS/MS	3164000000	2705100000	731560000	549550000	9	351560000	300570000	81284000	61061000	2137500000	1447700000	564200000	326440000	32	38	15	15
112	P07339	Cathepsin D;Cathepsin D light chain;Cathepsin D heavy chain	CTSD	1	17	17	17	43.7	44.552	412	412	237.11	By MS/MS	By MS/MS	By MS/MS	By MS/MS	1262200000	4111900000	1025400000	3208300000	19	66430000	216420000	53968000	168860000	349960000	646690000	447310000	645230000	18	29	21	30
477	Q6P1N9	Putative deoxyribonuclease TATDN1	TATDN1	1	17	17	17	47.5	33.601	297	297	91.531	By MS/MS	By MS/MS	By MS/MS	By MS/MS	333030000	676650000	591780000	912860000	19	17528000	35613000	31146000	48045000	195570000	199650000	256210000	283210000	11	14	17	21
258	P43897	Elongation factor Ts, mitochondrial	TSFM	1	17	17	17	43.4	35.39	325	325	137.79	By MS/MS	By MS/MS	By MS/MS	By MS/MS	110380000	580680000	477540000	680640000	18	6132400	32260000	26530000	37813000	132940000	169420000	248120000	251110000	7	14	14	18
79	O95865	N(G),N(G)-dimethylarginine dimethylaminohydrolase 2	DDAH2	1	17	17	17	77.9	29.644	285	285	167.9	By MS/MS	By MS/MS	By MS/MS	By MS/MS	221950000	583580000	755460000	1012900000	17	13056000	34328000	44439000	59584000	98903000	106050000	242780000	224250000	9	10	17	20
306	P60174	Triosephosphate isomerase	TPI1	1	17	17	17	75.9	26.669	249	249	186.92	By MS/MS	By MS/MS	By MS/MS	By MS/MS	1459400000	3067200000	939570000	958330000	17	85847000	180420000	55269000	56372000	514430000	628540000	282220000	217100000	18	21	14	12
436	Q15717;Q12926;P26378	ELAV-like protein 1	ELAVL1	3	17	17	17	54	36.091	326	326;359;385	189.97	By MS/MS	By MS/MS	By MS/MS	By MS/MS	844860000	928930000	799280000	897040000	16	52804000	58058000	49955000	56065000	296710000	206820000	334530000	257490000	16	15	22	21
741	Q9Y316	Protein MEMO1	MEMO1	1	17	17	17	67.3	33.733	297	297	130.43	By MS/MS	By MS/MS	By MS/MS	By MS/MS	817140000	1005300000	572990000	857910000	16	51071000	62830000	35812000	53620000	192630000	153140000	172970000	184430000	16	10	16	17
37	O15247	Chloride intracellular channel protein 2	CLIC2	1	18	17	17	76.1	28.356	247	247	184.26	By MS/MS	By MS/MS	By MS/MS	By MS/MS	369090000	1161600000	965170000	1583700000	14	26363000	82968000	68941000	113120000	201190000	218680000	358140000	409450000	10	14	13	20
222	P30040	Endoplasmic reticulum resident protein 29	ERP29	1	17	17	17	60.2	28.993	261	261	104.87	By MS/MS	By MS/MS	By MS/MS	By MS/MS	177820000	589000000	204680000	1337900000	14	12701000	42071000	14620000	95568000	71607000	132860000	88475000	362860000	6	15	9	30
484	Q7L523;Q5VZM2	Ras-related GTP-binding protein A;Ras-related GTP-binding protein B	RRAGA;RRAGB	2	17	17	17	39.3	36.566	313	313;374	78.802	By MS/MS	By MS/MS	By MS/MS	By MS/MS	486580000	689280000	656040000	609070000	14	34756000	49234000	46860000	43505000	346140000	265070000	403720000	381580000	11	9	14	15
76	O95721	Synaptosomal-associated protein 29	SNAP29	1	17	17	17	67.4	28.97	258	258	123.05	By MS/MS	By MS/MS	By MS/MS	By MS/MS	221580000	321490000	157090000	195870000	13	17045000	24730000	12084000	15067000	102520000	83189000	73180000	69962000	15	12	11	13
177	P18669;P15259;Q8N0Y7	Phosphoglycerate mutase 1	PGAM1	3	17	17	17	73.2	28.804	254	254;253;254	207.54	By MS/MS	By MS/MS	By MS/MS	By MS/MS	879130000	2792800000	361990000	964930000	13	67626000	214830000	27845000	74225000	366490000	581350000	173630000	264970000	18	29	13	14
251	P40926	Malate dehydrogenase, mitochondrial	MDH2	1	16	16	16	53.3	35.503	338	338	108.61	By MS/MS	By MS/MS	By MS/MS	By MS/MS	187690000	708370000	76906000	122950000	21	8937800	33732000	3662200	5854600	93858000	121980000	37453000	46100000	8	21	2	4
581	Q96HS1	Serine/threonine-protein phosphatase PGAM5, mitochondrial	PGAM5	1	16	16	16	55.4	32.004	289	289	136.51	By MS/MS	By MS/MS	By MS/MS	By MS/MS	812750000	1125100000	602940000	687790000	20	40637000	56257000	30147000	34390000	221680000	216180000	196050000	160980000	19	15	16	16
282	P50225;P50226;P0DMM9;P0DMN0	Sulfotransferase 1A1;Sulfotransferase 1A2;Sulfotransferase 1A3;Sulfotransferase 1A4	SULT1A1;SULT1A2;SULT1A3;SULT1A4	4	16	16	16	61.7	34.165	295	295;295;295;295	101.75	By MS/MS	By MS/MS	By MS/MS	By MS/MS	359120000	719920000	676770000	1351300000	19	18901000	37891000	35619000	71123000	104350000	131090000	230750000	292580000	9	13	17	28
366	Q00535	Cyclin-dependent-like kinase 5	CDK5	1	16	16	16	54.1	33.304	292	292	135.83	By MS/MS	By MS/MS	By MS/MS	By MS/MS	284110000	585550000	490060000	664000000	19	14953000	30819000	25792000	34948000	141400000	171440000	206330000	259590000	8	15	14	16
122	P08574	Cytochrome c1, heme protein, mitochondrial	CYC1	1	16	16	16	49.8	35.422	325	325	184.75	By MS/MS	By MS/MS	By MS/MS	By MS/MS	3773500000	4508800000	1160000000	996880000	17	221970000	265230000	68236000	58640000	1752200000	1352300000	625810000	453220000	27	30	20	12
296	P53007	Tricarboxylate transport protein, mitochondrial	SLC25A1	1	16	16	16	43.1	34.012	311	311	75.004	By MS/MS	By MS/MS	By MS/MS	By MS/MS	345320000	782370000	237250000	234840000	17	20313000	46021000	13956000	13814000	150450000	175260000	115540000	78949000	12	16	14	8
652	Q9H936;Q9H1K4	Mitochondrial glutamate carrier 1	SLC25A22	2	16	16	16	52.3	34.47	323	323;315	261.63	By MS/MS	By MS/MS	By MS/MS	By MS/MS	767620000	2176900000	412740000	1179200000	17	45154000	128050000	24279000	69364000	197680000	236840000	163070000	205560000	19	23	13	22
266	P46926	Glucosamine-6-phosphate isomerase 1	GNPDA1	1	22	22	16	87.9	32.668	289	289	269.39	By MS/MS	By MS/MS	By MS/MS	By MS/MS	1627600000	3017400000	2825700000	3310400000	16	101720000	188590000	176610000	206900000	368480000	338720000	506820000	469170000	22	25	31	36
668	Q9HD15	Steroid receptor RNA activator 1	SRA1	1	16	16	16	69.6	24.399	224	224	192.17	By MS/MS	By MS/MS	By MS/MS	By MS/MS	186980000	426740000	282090000	341420000	14	13356000	30482000	20149000	24387000	39709000	46682000	60475000	55348000	13	17	16	16
242	P36543;Q96A05	V-type proton ATPase subunit E 1	ATP6V1E1	2	16	16	16	64.6	26.145	226	226;226	119.56	By MS/MS	By MS/MS	By MS/MS	By MS/MS	184280000	876670000	333080000	550620000	13	14176000	67436000	25621000	42355000	89460000	141850000	113500000	118170000	10	18	12	15
42	O43583	Density-regulated protein	DENR	1	16	16	16	70.2	22.092	198	198	258.74	By MS/MS	By MS/MS	By MS/MS	By MS/MS	443380000	891500000	1007300000	1209600000	9	49265000	99056000	111930000	134400000	119140000	118240000	294220000	266470000	10	13	16	22
361	P84098	60S ribosomal protein L19	RPL19	1	16	16	16	53.1	23.466	196	196	67.648	By MS/MS	By MS/MS	By MS/MS	By MS/MS	566050000	1033200000	39896000	38894000	6	94342000	172210000	6649300	6482300	150940000	183080000	11181000	8763700	18	20	0	1
274	P48556	26S proteasome non-ATPase regulatory subunit 8	PSMD8	1	15	15	15	41.1	39.611	350	350	170.22	By MS/MS	By MS/MS	By MS/MS	By MS/MS	196580000	542340000	271280000	633850000	20	9828800	27117000	13564000	31692000	42959000	88831000	77374000	130100000	10	15	14	23
197	P24941;Q00526	Cyclin-dependent kinase 2	CDK2	2	16	15	15	62.1	33.929	298	298;305	173.94	By MS/MS	By MS/MS	By MS/MS	By MS/MS	1177000000	1410200000	724540000	748580000	19	61946000	74223000	38134000	39399000	351260000	209710000	289010000	205690000	22	21	19	16
701	Q9NXA8	NAD-dependent protein deacylase sirtuin-5, mitochondrial	SIRT5	1	15	15	15	45.2	33.881	310	310	79.783	By MS/MS	By MS/MS	By MS/MS	By MS/MS	147720000	212630000	157860000	295470000	19	7774600	11191000	8308600	15551000	64341000	53929000	79876000	91963000	10	7	9	14
657	Q9HAB8	Phosphopantothenate--cysteine ligase	PPCS	1	15	15	15	43.7	34.005	311	311	101.86	By MS/MS	By MS/MS	By MS/MS	By MS/MS	42540000	221150000	285490000	512940000	18	2363300	12286000	15860000	28497000	26251000	65426000	103010000	145490000	1	4	7	14
745	Q9Y399	28S ribosomal protein S2, mitochondrial	MRPS2	1	15	15	15	40.9	33.249	296	296	122.01	By MS/MS	By MS/MS	By MS/MS	By MS/MS	398140000	925810000	491660000	704330000	18	22119000	51434000	27315000	39129000	143970000	157430000	162560000	177620000	12	18	17	17
108	P06753	Tropomyosin alpha-3 chain	TPM3	1	37	15	15	54.7	32.95	285	285	198.12	By MS/MS	By MS/MS	By MS/MS	By MS/MS	8701000000	8206400000	8926500000	8191900000	16	543810000	512900000	557910000	512000000	1876700000	1123400000	2315600000	1538700000	36	28	33	31
259	P45880	Voltage-dependent anion-selective channel protein 2	VDAC2	1	15	15	15	65.3	31.566	294	294	323.31	By MS/MS	By MS/MS	By MS/MS	By MS/MS	820590000	1918700000	55814000	65967000	16	51287000	119920000	3488400	4122900	365100000	430930000	39723000	25664000	18	23	5	1
381	Q06830;P32119	Peroxiredoxin-1	PRDX1	2	18	18	15	79.9	22.11	199	199;198	210.16	By MS/MS	By MS/MS	By MS/MS	By MS/MS	2295700000	2645700000	1163300000	1239600000	15	153050000	176380000	77554000	82639000	478600000	379780000	328640000	294070000	28	21	24	24
531	Q8TDQ7	Glucosamine-6-phosphate isomerase 2	GNPDA2	1	21	15	15	77.5	31.084	276	276	150.43	By MS/MS	By MS/MS	By MS/MS	By MS/MS	274360000	619840000	359800000	677120000	15	18291000	41323000	23987000	45142000	78173000	91983000	115740000	122050000	10	15	18	24
410	Q13868	Exosome complex component RRP4	EXOSC2	1	15	15	15	43	32.789	293	293	114.19	By MS/MS	By MS/MS	By MS/MS	By MS/MS	525210000	640300000	601230000	651330000	14	37515000	45736000	42945000	46524000	157840000	120040000	205880000	177810000	15	13	16	18
337	P62826	GTP-binding nuclear protein Ran	RAN	1	15	15	15	54.2	24.423	216	216	127.03	By MS/MS	By MS/MS	By MS/MS	By MS/MS	785150000	2245500000	413580000	483920000	11	71377000	204130000	37598000	43993000	322240000	409320000	154890000	149750000	15	19	11	12
99	P05141	ADP/ATP translocase 2;ADP/ATP translocase 2, N-terminally processed	SLC25A5	1	37	15	14	73.2	32.852	298	298	153.11	By MS/MS	By MS/MS	By MS/MS	By MS/MS	1574800000	3437900000	2046300000	2584000000	19	82882000	180940000	107700000	136000000	1124600000	1416900000	1196700000	1591600000	18	24	17	24
545	Q92600	Cell differentiation protein RCD1 homolog	RQCD1	1	14	14	14	54.8	33.631	299	299	145.99	By MS/MS	By MS/MS	By MS/MS	By MS/MS	487460000	802510000	756260000	905250000	17	28674000	47206000	44486000	53250000	172390000	141420000	261750000	230980000	7	14	16	18
97	P04792	Heat shock protein beta-1	HSPB1	1	14	14	14	94.1	22.782	205	205	225.83	By MS/MS	By MS/MS	By MS/MS	By MS/MS	1159700000	3188300000	145480000	141690000	14	82836000	227740000	10391000	10121000	524910000	701060000	84329000	54146000	21	30	5	4
300	P54819	Adenylate kinase 2, mitochondrial;Adenylate kinase 2, mitochondrial, N-terminally processed	AK2	1	14	14	14	67.8	26.477	239	239	88.603	By MS/MS	By MS/MS	By MS/MS	By MS/MS	52047000	267350000	28777000	487770000	14	3717600	19097000	2055500	34841000	21235000	54191000	15822000	105560000	2	10	1	18
563	Q96CN7	Isochorismatase domain-containing protein 1	ISOC1	1	14	14	14	55.7	32.236	298	298	124.78	By MS/MS	By MS/MS	By MS/MS	By MS/MS	396430000	1674500000	759400000	1149100000	14	28317000	119610000	54243000	82078000	215400000	303530000	267560000	341800000	9	19	16	19
679	Q9NQY0	Bridging integrator 3	BIN3	1	14	14	14	47	29.665	253	253	77.724	By MS/MS	By MS/MS	By MS/MS	By MS/MS	202640000	409280000	218520000	369440000	14	14474000	29235000	15609000	26388000	96030000	123360000	124670000	146980000	5	12	10	13
682	Q9NRX1	RNA-binding protein PNO1	PNO1	1	14	14	14	54.8	27.924	252	252	138.4	By MS/MS	By MS/MS	By MS/MS	By MS/MS	705130000	806990000	277780000	490310000	14	50367000	57642000	19841000	35022000	203970000	159730000	128500000	133490000	19	15	11	12
48	O60573	Eukaryotic translation initiation factor 4E type 2	EIF4E2	1	14	14	14	61.6	28.362	245	245	130.34	By MS/MS	By MS/MS	By MS/MS	By MS/MS	762250000	795430000	698410000	709030000	13	58635000	61187000	53724000	54541000	273860000	182780000	293660000	205650000	14	14	19	22
543	Q92530	Proteasome inhibitor PI31 subunit	PSMF1	1	14	14	14	51.7	29.816	271	271	107.54	By MS/MS	By MS/MS	By MS/MS	By MS/MS	803770000	1276300000	911090000	1017800000	11	73070000	116030000	82827000	92527000	501800000	458360000	546340000	558320000	14	22	21	26
732	Q9UKK9	ADP-sugar pyrophosphatase	NUDT5	1	14	14	14	52.5	24.327	219	219	162.21	By MS/MS	By MS/MS	By MS/MS	By MS/MS	532810000	1162300000	19101000	25804000	11	48437000	105660000	1736500	2345800	205490000	296970000	12072000	11494000	17	22	1	0
43	O43633	Charged multivesicular body protein 2a	CHMP2A	1	14	14	14	39.6	25.104	222	222	180.88	By MS/MS	By MS/MS	By MS/MS	By MS/MS	1221900000	1857400000	2199000000	3069400000	9	135770000	206380000	244330000	341050000	500760000	463620000	970500000	1089900000	15	14	19	17
247	P39687;O43423	Acidic leucine-rich nuclear phosphoprotein 32 family member A	ANP32A	2	14	14	14	39.8	28.585	249	249;234	184.06	By MS/MS	By MS/MS	By MS/MS	By MS/MS	280760000	650760000	131150000	1123600000	9	31196000	72306000	14572000	124840000	124600000	185740000	91314000	327540000	9	11	6	17
210	P27635;Q96L21	60S ribosomal protein L10	RPL10	2	14	14	14	45.8	24.577	214	214;214	67.708	By MS/MS	By MS/MS	By MS/MS	By MS/MS	378650000	386670000	51052000	49119000	8	47331000	48334000	6381500	6139900	121220000	82804000	26469000	15522000	15	11	3	2
131	P09496	Clathrin light chain A	CLTA	1	14	14	14	24.6	27.076	248	248	85.263	By MS/MS	By MS/MS	By MS/MS	By MS/MS	1349800000	3249900000	2957100000	2271100000	7	192830000	464280000	422440000	324450000	343690000	558510000	809140000	527400000	14	20	28	24
113	P07355;A6NMY6	Annexin A2;Putative annexin A2-like protein	ANXA2;ANXA2P2	2	13	13	13	52.8	38.604	339	339;339	109.42	By MS/MS	By MS/MS	By MS/MS	By MS/MS	158060000	368990000	38931000	73924000	23	6872200	16043000	1692700	3214100	51163000	62760000	19445000	27366000	10	15	4	5
469	Q68D91	Metallo-beta-lactamase domain-containing protein 2	MBLAC2	1	13	13	13	50.9	31.371	279	279	84.753	By MS/MS	By MS/MS	By MS/MS	By MS/MS	171830000	144250000	263570000	272680000	20	8591300	7212300	13179000	13634000	68558000	42477000	81642000	62186000	9	4	12	11
157	P13984	General transcription factor IIF subunit 2	GTF2F2	1	13	13	13	55.4	28.38	249	249	152.82	By MS/MS	By MS/MS	By MS/MS	By MS/MS	448650000	815910000	733490000	1213200000	18	24925000	45328000	40750000	67400000	120120000	149350000	215580000	260110000	16	14	18	22
449	Q16831	Uridine phosphorylase 1	UPP1	1	13	13	13	45.5	33.934	310	310	266.55	By MS/MS	By MS/MS	By MS/MS	By MS/MS	703690000	1551400000	1130200000	1479900000	18	39094000	86190000	62789000	82215000	181390000	264030000	351220000	308710000	12	14	16	18
149	P11802	Cyclin-dependent kinase 4	CDK4	1	13	13	13	55.8	33.729	303	303	134.95	By MS/MS	By MS/MS	By MS/MS	By MS/MS	468330000	864380000	336370000	472590000	16	29270000	54024000	21023000	29537000	333850000	243770000	217770000	231860000	13	18	14	13
674	Q9NPL8	Complex I assembly factor TIMMDC1, mitochondrial	TIMMDC1	1	13	13	13	53.7	32.177	285	285	106.27	By MS/MS	By MS/MS	By MS/MS	By MS/MS	244510000	371930000	169120000	186870000	16	15282000	23246000	10570000	11680000	70717000	62743000	52284000	43256000	11	13	9	12
290	P51572	B-cell receptor-associated protein 31	BCAP31	1	13	13	13	47.2	27.991	246	246	80.101	By MS/MS	By MS/MS	By MS/MS	By MS/MS	333150000	919630000	34454000	72523000	15	22210000	61308000	2297000	4834900	96923000	150340000	23442000	29535000	13	22	1	3
457	Q53H82	Beta-lactamase-like protein 2	LACTB2	1	13	13	13	62.8	32.805	288	288	127.68	By MS/MS	By MS/MS	By MS/MS	By MS/MS	251750000	594670000	145620000	194460000	15	16783000	39645000	9707700	12964000	88217000	97320000	65218000	60062000	8	16	7	9
480	Q6UXV4	MICOS complex subunit MIC27	APOOL	1	13	13	13	57.5	29.159	268	268	83.27	By MS/MS	By MS/MS	By MS/MS	By MS/MS	375610000	500400000	211350000	181050000	14	26830000	35743000	15096000	12932000	125630000	100500000	81465000	61013000	20	15	8	7
770	Q9Y6C9	Mitochondrial carrier homolog 2	MTCH2	1	13	13	13	44.6	33.331	303	303	196.95	By MS/MS	By MS/MS	By MS/MS	By MS/MS	1850300000	3248400000	316520000	308780000	14	132170000	232030000	22609000	22056000	631640000	500620000	122000000	80803000	19	26	12	10
25	O14530	Thioredoxin domain-containing protein 9	TXNDC9	1	13	13	13	57.1	26.534	226	226	113.97	By MS/MS	By MS/MS	By MS/MS	By MS/MS	277810000	605690000	143320000	460970000	13	21370000	46592000	11024000	35459000	144050000	175240000	155200000	200020000	10	14	10	14
430	Q15404	Ras suppressor protein 1	RSU1	1	13	13	13	48	31.54	277	277	100.72	By MS/MS	By MS/MS	By MS/MS	By MS/MS	152400000	455300000	368680000	821590000	13	11723000	35023000	28360000	63199000	94786000	122510000	215630000	293170000	4	7	14	15
610	Q9BSF4	Uncharacterized protein C19orf52	C19orf52	1	13	13	13	51.5	29.233	260	260	69.921	By MS/MS	By MS/MS	By MS/MS	By MS/MS	178080000	402550000	135130000	151400000	13	13698000	30966000	10394000	11646000	147240000	107280000	125580000	90992000	9	9	8	9
705	Q9NZ01	Very-long-chain enoyl-CoA reductase	TECR	1	13	13	13	33.8	36.034	308	308	85.487	By MS/MS	By MS/MS	By MS/MS	By MS/MS	88075000	157740000	707140000	1002800000	13	6775000	12134000	54396000	77136000	50231000	41971000	302710000	301990000	2	3	13	19
195	P24534	Elongation factor 1-beta	EEF1B2	1	15	15	13	73.8	24.763	225	225	213.67	By MS/MS	By MS/MS	By MS/MS	By MS/MS	4858200000	7212500000	5077300000	5694200000	12	404850000	601040000	423110000	474520000	2703100000	2191200000	2938200000	2613600000	17	22	21	23
316	P61313	60S ribosomal protein L15	RPL15	1	13	13	13	45.6	24.146	204	204	65.687	By MS/MS	By MS/MS	By MS/MS	By MS/MS	615670000	1092500000	59943000	51485000	11	55970000	99314000	5449400	4680500	191780000	205360000	26989000	20316000	14	14	4	2
654	Q9H9Q2	COP9 signalosome complex subunit 7b	COPS7B	1	13	13	13	46.2	29.622	264	264	178.98	By MS/MS	By MS/MS	By MS/MS	By MS/MS	387580000	785230000	673270000	655480000	11	35234000	71385000	61207000	59589000	173470000	206890000	336170000	259780000	11	13	12	14
164	P15927	Replication protein A 32 kDa subunit	RPA2	1	13	13	13	60.7	29.247	270	270	104.37	By MS/MS	By MS/MS	By MS/MS	By MS/MS	861600000	1750500000	1321000000	1456800000	10	86160000	175050000	132100000	145680000	300320000	334770000	449830000	366920000	13	20	27	21
339	P62906	60S ribosomal protein L10a	RPL10A	1	13	13	13	49.3	24.831	217	217	68.696	By MS/MS	By MS/MS	By matching	By MS/MS	856890000	1331300000	3134200	27067000	10	85689000	133130000	313420	2706700	402390000	403090000	0	15141000	17	18	0	1
442	Q16629	Serine/arginine-rich splicing factor 7	SRSF7	1	13	13	13	42.4	27.366	238	238	161.26	By MS/MS	By MS/MS	By MS/MS	By MS/MS	1343100000	1562800000	27719000	23983000	10	134310000	156280000	2771900	2398300	771410000	441980000	13458000	8105100	22	17	1	1
64	O75940	Survival of motor neuron-related-splicing factor 30	SMNDC1	1	13	13	13	52.1	26.711	238	238	189.7	By MS/MS	By MS/MS	By MS/MS	By MS/MS	754050000	846950000	886710000	979640000	9	83783000	94106000	98524000	108850000	423760000	260060000	455600000	370220000	11	17	14	18
669	Q9HD42	Charged multivesicular body protein 1a	CHMP1A	1	13	13	13	42.9	21.703	196	196	57.775	By MS/MS	By MS/MS	By MS/MS	By MS/MS	690320000	1257000000	542150000	876630000	9	76702000	139660000	60239000	97404000	286740000	248150000	285200000	250900000	11	9	9	8
751	Q9Y3E7	Charged multivesicular body protein 3	CHMP3	1	13	13	13	43.2	25.073	222	222	68.781	By MS/MS	By MS/MS	By MS/MS	By MS/MS	943460000	1479000000	849860000	1240900000	8	117930000	184880000	106230000	155120000	334880000	359370000	311180000	302290000	18	17	14	19
295	P52565	Rho GDP-dissociation inhibitor 1	ARHGDIA	1	13	13	13	64.2	23.207	204	204	83.942	By MS/MS	By MS/MS	By MS/MS	By matching	246290000	745200000	22728000	19165000	7	35185000	106460000	3246800	2737800	157250000	235200000	32030000	14199000	10	13	1	0
596	Q99623	Prohibitin-2	PHB2	1	12	12	12	42.8	33.296	299	299	78.692	By MS/MS	By MS/MS	By MS/MS	By matching	363350000	454360000	36787000	2549400	22	16516000	20653000	1672100	115880	108800000	76167000	25028000	0	12	11	3	0
495	Q86X76	Nitrilase homolog 1	NIT1	1	12	12	12	39.1	35.896	327	327	52.162	By MS/MS	By MS/MS	By MS/MS	By MS/MS	112460000	612090000	365620000	752500000	19	5919000	32215000	19243000	39605000	65970000	141510000	135650000	193010000	4	11	10	14
569	Q96EU6	Ribosomal RNA processing protein 36 homolog	RRP36	1	12	12	12	40.2	29.823	259	259	109.54	By MS/MS	By MS/MS	By MS/MS	By MS/MS	339960000	176680000	158030000	193510000	17	19998000	10393000	9295800	11383000	95631000	46903000	62597000	54715000	19	9	8	11
591	Q96SI1;Q719H9;REV__Q14999	BTB/POZ domain-containing protein KCTD15	KCTD15	3	12	12	12	56.2	31.942	283	283;257;1698	144.08	By MS/MS	By MS/MS	By MS/MS	By MS/MS	218110000	238380000	262850000	376160000	17	12830000	14023000	15462000	22127000	112660000	91317000	145540000	146080000	9	7	12	14
223	P30041	Peroxiredoxin-6	PRDX6	1	12	12	12	72.8	25.035	224	224	113.74	By MS/MS	By MS/MS	By MS/MS	By MS/MS	120410000	826990000	51506000	187460000	15	8027500	55133000	3433700	12497000	169340000	208720000	66236000	111560000	6	15	3	4
466	Q5TC12	ATP synthase mitochondrial F1 complex assembly factor 1	ATPAF1	1	12	12	12	36.3	36.436	328	328	75.817	By MS/MS	By MS/MS	By MS/MS	By MS/MS	205090000	330810000	125510000	299860000	15	13672000	22054000	8367200	19991000	77164000	84336000	78782000	81138000	7	13	6	12
30	O14818;Q8TAA3	Proteasome subunit alpha type-7	PSMA7	2	12	12	12	55.6	27.887	248	248;256	85.056	By MS/MS	By MS/MS	By MS/MS	By MS/MS	193660000	897390000	82607000	243810000	14	13833000	64100000	5900500	17415000	93161000	184380000	49750000	76233000	6	14	2	9
66	O94903	Proline synthase co-transcribed bacterial homolog protein	PROSC	1	12	12	12	52.4	30.344	275	275	89.046	By MS/MS	By MS/MS	By MS/MS	By MS/MS	93493000	458250000	218780000	534910000	14	6678000	32732000	15627000	38208000	35809000	71362000	66069000	120550000	4	8	8	14
165	P16083	Ribosyldihydronicotinamide dehydrogenase [quinone]	NQO2	1	12	12	12	54.5	25.918	231	231	130.66	By matching	By matching	By MS/MS	By MS/MS	6145600	9255800	563350000	467330000	14	438970	661130	40239000	33380000	2217500	0	194040000	139610000	0	0	15	15
230	P31946	14-3-3 protein beta/alpha;14-3-3 protein beta/alpha, N-terminally processed	YWHAB	1	20	12	12	56.9	28.082	246	246	152.85	By MS/MS	By MS/MS	By MS/MS	By MS/MS	264960000	616010000	89613000	518110000	14	18925000	44001000	6400900	37008000	133110000	156750000	64998000	205690000	11	15	5	19
611	Q9BSH4	Translational activator of cytochrome c oxidase 1	TACO1	1	12	12	12	58.9	32.477	297	297	101.06	By MS/MS	By MS/MS	By MS/MS	By MS/MS	149000000	592150000	301010000	619740000	14	10643000	42296000	21501000	44267000	87058000	103280000	121710000	182850000	4	8	7	14
636	Q9H0E2	Toll-interacting protein	TOLLIP	1	12	12	12	45.6	30.281	274	274	75.271	By MS/MS	By MS/MS	By MS/MS	By MS/MS	309770000	399920000	430270000	653670000	14	22126000	28566000	30733000	46691000	133450000	112670000	197150000	251660000	7	5	14	13
137	P09936	Ubiquitin carboxyl-terminal hydrolase isozyme L1	UCHL1	1	12	12	12	57	24.824	223	223	184.53	By MS/MS	By MS/MS	By MS/MS	By MS/MS	435800000	1232600000	388010000	578030000	10	43580000	123260000	38801000	57803000	139820000	215070000	138010000	143510000	13	17	10	17
132	P09497	Clathrin light chain B	CLTB	1	12	12	12	31	25.19	229	229	90.847	By MS/MS	By MS/MS	By MS/MS	By MS/MS	493640000	766930000	665820000	400750000	9	54849000	85214000	73980000	44528000	149790000	138070000	198530000	116960000	16	14	14	11
711	Q9P013	Spliceosome-associated protein CWC15 homolog	CWC15	1	12	12	12	34.1	26.624	229	229	96.097	By MS/MS	By MS/MS	By MS/MS	By MS/MS	351710000	366510000	295600000	278520000	8	43964000	45814000	36950000	34816000	224170000	147840000	199760000	163730000	11	7	9	10
579	Q96HC4	PDZ and LIM domain protein 5	PDLIM5	1	11	11	11	22.5	63.944	596	596	50.914	By MS/MS	By MS/MS	By MS/MS	By MS/MS	58366000	148530000	61252000	82936000	33	1768700	4501000	1856100	2513200	23042000	29937000	27805000	31939000	6	8	9	9
245	P38159;Q96E39;O75526	RNA-binding motif protein, X chromosome;RNA-binding motif protein, X chromosome, N-terminally processed;RNA binding motif protein, X-linked-like-1	RBMX;RBMXL1	3	11	11	11	31.7	42.331	391	391;390;392	31.411	By MS/MS	By MS/MS	By MS/MS	By matching	58621000	26925000	9869400	5583900	25	2344900	1077000	394780	223360	36903000	8287600	5330900	3919400	8	2	1	0
151	P12236;Q9H0C2	ADP/ATP translocase 3;ADP/ATP translocase 3, N-terminally processed	SLC25A6	2	38	38	11	72.1	32.866	298	298;315	277.85	By MS/MS	By MS/MS	By MS/MS	By MS/MS	4542800000	15042000000	5720500000	12466000000	20	227140000	752110000	286020000	623300000	1293200000	2576300000	1521300000	2971300000	32	55	30	53
119	P07858	Cathepsin B;Cathepsin B light chain;Cathepsin B heavy chain	CTSB	1	11	11	11	31.6	37.821	339	339	133.38	By MS/MS	By MS/MS	By MS/MS	By MS/MS	365060000	1148900000	356090000	915220000	19	19214000	60467000	18742000	48170000	158600000	194580000	161910000	261150000	10	12	11	19
564	Q96CS2	HAUS augmin-like complex subunit 1	HAUS1	1	11	11	11	46	31.863	278	278	42.998	By MS/MS	By MS/MS	By MS/MS	By MS/MS	174620000	200960000	153410000	202860000	18	9701200	11164000	8522900	11270000	65673000	84985000	76212000	77020000	7	8	10	9
309	P60900	Proteasome subunit alpha type-6	PSMA6	1	11	11	11	48	27.399	246	246	52.925	By MS/MS	By MS/MS	By MS/MS	By MS/MS	156570000	326650000	113540000	129620000	17	9210000	19215000	6679000	7624800	82639000	95820000	64128000	58844000	8	9	6	8
516	Q8NBQ5	Estradiol 17-beta-dehydrogenase 11	HSD17B11	1	11	11	11	54.7	32.935	300	300	152.71	By MS/MS	By MS/MS	By MS/MS	By MS/MS	91154000	243940000	103680000	203040000	17	5362000	14349000	6098700	11944000	40413000	46793000	57791000	62287000	4	9	4	10
219	P29218	Inositol monophosphatase 1	IMPA1	1	11	11	11	46.2	30.188	277	277	80.724	By MS/MS	By MS/MS	By MS/MS	By MS/MS	160480000	496220000	398190000	854340000	16	10030000	31014000	24887000	53396000	86283000	109310000	207630000	238530000	7	12	13	18
240	P35914;Q8TB92	Hydroxymethylglutaryl-CoA lyase, mitochondrial	HMGCL	2	11	11	11	39.4	34.36	325	325;370	40.106	By MS/MS	By MS/MS	By MS/MS	By MS/MS	87420000	162280000	238090000	294040000	16	5463700	10143000	14881000	18378000	32675000	36946000	74233000	78653000	5	5	9	7
663	Q9HBL8	NmrA-like family domain-containing protein 1	NMRAL1	1	11	11	11	48.5	33.344	299	299	81.062	By MS/MS	By MS/MS	By MS/MS	By MS/MS	91106000	87879000	112910000	94740000	16	5694100	5492500	7057000	5921200	51182000	39839000	75562000	45798000	7	4	7	3
503	Q8IZ81	ELMO domain-containing protein 2	ELMOD2	1	11	11	11	35.2	34.96	293	293	65.104	By MS/MS	By MS/MS	By MS/MS	By MS/MS	373040000	442600000	365090000	294130000	15	24870000	29507000	24340000	19609000	129860000	95132000	156950000	123410000	13	11	10	9
737	Q9UPY8	Microtubule-associated protein RP/EB family member 3	MAPRE3	1	12	12	11	50.5	31.982	281	281	68.128	By MS/MS	By MS/MS	By MS/MS	By MS/MS	88097000	182800000	186410000	315900000	15	5873200	12187000	12428000	21060000	55191000	66623000	103400000	121880000	3	6	7	10
767	Q9Y657;Q5JUX0	Spindlin-1	SPIN1	2	11	11	11	56.5	29.6	262	262;258	90.244	By MS/MS	By MS/MS	By MS/MS	By MS/MS	244720000	202470000	306060000	414900000	15	16315000	13498000	20404000	27660000	79255000	54943000	105350000	94698000	11	8	16	17
144	P10768	S-formylglutathione hydrolase	ESD	1	11	11	11	51.8	31.462	282	282	65.34	By MS/MS	By MS/MS	By MS/MS	By MS/MS	279440000	507800000	29999000	35231000	14	19960000	36271000	2142800	2516500	98503000	86453000	22597000	18031000	9	11	0	2
255	P42574	Caspase-3;Caspase-3 subunit p17;Caspase-3 subunit p12	CASP3	1	11	11	11	41.9	31.608	277	277	91.189	By MS/MS	By MS/MS	By MS/MS	By MS/MS	169760000	584330000	279670000	358940000	14	12126000	41738000	19976000	25639000	64056000	137790000	102330000	115410000	10	10	11	17
291	P51580	Thiopurine S-methyltransferase	TPMT	1	11	11	11	39.2	28.18	245	245	52.88	By MS/MS	By MS/MS	By MS/MS	By MS/MS	250090000	512710000	483360000	459240000	14	17864000	36622000	34526000	32803000	94094000	114730000	175440000	136930000	8	8	12	9
450	Q16836	Hydroxyacyl-coenzyme A dehydrogenase, mitochondrial	HADH	1	11	11	11	53.5	34.293	314	314	71.897	By MS/MS	By MS/MS	By MS/MS	By MS/MS	38008000	260940000	140010000	299510000	14	2714800	18638000	10000000	21394000	39178000	56786000	87525000	99394000	2	9	4	12
678	Q9NQT5	Exosome complex component RRP40	EXOSC3	1	11	11	11	41.1	29.572	275	275	159.5	By MS/MS	By MS/MS	By MS/MS	By MS/MS	470290000	537230000	433480000	508060000	14	33592000	38373000	30963000	36290000	215580000	155290000	251490000	226380000	6	8	9	12
630	Q9BZX2	Uridine-cytidine kinase 2	UCK2	1	12	12	11	64	29.299	261	261	148.31	By MS/MS	By MS/MS	By MS/MS	By MS/MS	1180400000	1271000000	772110000	845980000	13	90803000	97768000	59393000	65075000	531330000	491950000	375780000	346100000	13	18	12	14
728	Q9UHY7	Enolase-phosphatase E1	ENOPH1	1	11	11	11	34.1	28.932	261	261	164.13	By MS/MS	By MS/MS	By MS/MS	By MS/MS	511250000	805570000	561550000	743520000	13	39327000	61967000	43196000	57193000	169850000	150740000	162640000	192730000	8	12	6	11
768	Q9Y676	28S ribosomal protein S18b, mitochondrial	MRPS18B	1	11	11	11	58.1	29.395	258	258	70.037	By MS/MS	By MS/MS	By MS/MS	By MS/MS	388560000	531170000	291940000	323430000	13	29889000	40859000	22457000	24879000	146550000	180010000	129610000	118400000	9	14	14	14
263	P46781	40S ribosomal protein S9	RPS9	1	11	11	11	37.6	22.591	194	194	35.47	By MS/MS	By MS/MS	By MS/MS	By MS/MS	408260000	275090000	46139000	40363000	11	37115000	25008000	4194500	3669300	198780000	95278000	35448000	19862000	11	8	3	2
272	P48507	Glutamate--cysteine ligase regulatory subunit	GCLM	1	11	11	11	35.8	30.727	274	274	107.99	By MS/MS	By MS/MS	By MS/MS	By MS/MS	61080000	325810000	274280000	446150000	10	6108000	32581000	27428000	44615000	51438000	83353000	113700000	176030000	2	7	8	13
463	Q5RKV6	Exosome complex component MTR3	EXOSC6	1	11	11	11	34.2	28.235	272	272	160.57	By MS/MS	By MS/MS	By MS/MS	By MS/MS	726350000	832150000	681230000	718560000	10	72635000	83215000	68123000	71856000	264880000	200370000	300780000	234980000	18	11	16	18
649	Q9H7E9	UPF0488 protein C8orf33	C8orf33	1	11	11	11	55.5	24.992	229	229	240.83	By MS/MS	By MS/MS	By MS/MS	By MS/MS	271120000	539560000	292360000	551130000	10	27112000	53956000	29236000	55113000	101480000	127390000	113090000	150150000	14	15	11	16
382	Q07020	60S ribosomal protein L18	RPL18	1	11	11	11	51.6	21.634	188	188	106.07	By MS/MS	By MS/MS	By MS/MS	By MS/MS	484570000	385650000	80461000	50711000	7	69224000	55093000	11494000	7244500	158850000	123390000	32162000	18008000	13	9	3	3
287	P50914	60S ribosomal protein L14	RPL14	1	11	11	11	40.9	23.432	215	215	69.013	By MS/MS	By MS/MS	By MS/MS	By MS/MS	561280000	812560000	37952000	30199000	6	93547000	135430000	6325300	5033200	201750000	199800000	16998000	13708000	11	13	1	1
710	Q9NZZ3	Charged multivesicular body protein 5	CHMP5	1	11	11	11	43.8	24.57	219	219	116.49	By MS/MS	By MS/MS	By MS/MS	By MS/MS	189360000	841900000	672930000	483540000	6	31559000	140320000	112160000	80590000	231960000	218260000	319440000	269650000	5	8	10	10
114	P07437;P68371;P04350;Q9BVA1;Q13885;Q13509;Q9BUF5;Q3ZCM7;A6NNZ2;Q9H4B7;CON__ENSEMBL:ENSBTAP00000025008	Tubulin beta chain;Tubulin beta-4B chain;Tubulin beta-4A chain;Tubulin beta-2B chain;Tubulin beta-2A chain;Tubulin beta-3 chain;Tubulin beta-6 chain	TUBB;TUBB4B;TUBB4A;TUBB2B;TUBB2A;TUBB3;TUBB6	11	10	10	10	23	49.67	444	444;445;444;445;445;450;446;444;444;451;536	42.608	By MS/MS	By MS/MS	By matching	By MS/MS	111140000	187390000	2240700	8574200	20	5557000	9369500	112030	428710	79854000	62135000	0	9525200	9	9	0	1
742	Q9Y320	Thioredoxin-related transmembrane protein 2	TMX2	1	10	10	10	41.6	34.037	296	296	64.694	By MS/MS	By MS/MS	By MS/MS	By MS/MS	249910000	145340000	342500000	282950000	18	13884000	8074200	19028000	15719000	85924000	36246000	138360000	87603000	7	4	10	7
420	Q15014	Mortality factor 4-like protein 2	MORF4L2	1	10	10	10	30.6	32.307	288	288	64.797	By MS/MS	By MS/MS	By MS/MS	By MS/MS	144780000	33444000	73557000	113440000	17	8516300	1967300	4326900	6672800	69056000	56571000	54637000	51064000	6	2	5	7
471	Q6IAN0	Dehydrogenase/reductase SDR family member 7B	DHRS7B	1	10	10	10	33.2	35.119	325	325	87.047	By MS/MS	By MS/MS	By MS/MS	By MS/MS	119260000	178290000	165520000	167880000	16	7453700	11143000	10345000	10492000	51281000	35464000	69984000	45942000	7	7	9	10
208	P27105	Erythrocyte band 7 integral membrane protein	STOM	1	10	10	10	40.3	31.73	288	288	117.42	By MS/MS	By MS/MS	By MS/MS	By MS/MS	320060000	486840000	160570000	96726000	15	21337000	32456000	10705000	6448400	202210000	151060000	122050000	54574000	15	12	9	4
472	Q6IPR3	tRNA wybutosine-synthesizing protein 3 homolog	TYW3	1	10	10	10	52.5	29.794	259	259	47.48	By MS/MS	By MS/MS	By MS/MS	By MS/MS	84978000	187420000	69140000	114360000	15	5665200	12495000	4609400	7624100	44760000	48590000	47553000	50333000	6	5	5	6
723	Q9UBW8	COP9 signalosome complex subunit 7a	COPS7A	1	10	10	10	45.5	30.276	275	275	202.82	By MS/MS	By MS/MS	By MS/MS	By MS/MS	375630000	791660000	607360000	830630000	15	25042000	52777000	40490000	55375000	140740000	173240000	224110000	248390000	10	13	11	13
281	P50135	Histamine N-methyltransferase	HNMT	1	10	10	10	29.5	33.295	292	292	46.172	By MS/MS	By MS/MS	By MS/MS	By MS/MS	131430000	182730000	139950000	302310000	14	9387900	13052000	9996800	21594000	56553000	61383000	78205000	100660000	6	6	10	8
243	P37802;Q9UI15	Transgelin-2	TAGLN2	2	10	10	10	61.3	22.391	199	199;199	81.422	By MS/MS	By MS/MS	By MS/MS	By MS/MS	278460000	68422000	64211000	47099000	13	21420000	5263200	4939300	3623000	72567000	20011000	33732000	22346000	9	3	4	2
648	Q9H6H4	Receptor expression-enhancing protein 4	REEP4	1	10	10	10	40.9	29.395	257	257	49.806	By MS/MS	By MS/MS	By MS/MS	By MS/MS	232510000	339650000	206660000	257300000	13	17885000	26127000	15897000	19792000	132490000	118790000	145710000	122530000	6	7	8	5
760	Q9Y5K8	V-type proton ATPase subunit D	ATP6V1D	1	10	10	10	41.7	28.262	247	247	126.04	By MS/MS	By MS/MS	By MS/MS	By MS/MS	222310000	590720000	224440000	556940000	13	17101000	45440000	17264000	42842000	140710000	131210000	127760000	204220000	3	10	7	10
19	O00233	26S proteasome non-ATPase regulatory subunit 9	PSMD9	1	10	10	10	46.6	24.682	223	223	94.711	By MS/MS	By MS/MS	By MS/MS	By MS/MS	90404000	160530000	103680000	341220000	12	7533700	13378000	8640400	28435000	37987000	54225000	43096000	85317000	6	7	6	15
647	Q9H5V9	UPF0428 protein CXorf56	CXorf56	1	10	10	10	44.1	25.624	222	222	134.96	By MS/MS	By MS/MS	By MS/MS	By MS/MS	142630000	134650000	161870000	142930000	12	11886000	11221000	13489000	11911000	61569000	47840000	75769000	76089000	7	5	8	8
555	Q969U7	Proteasome assembly chaperone 2	PSMG2	1	10	10	10	29.9	29.396	264	264	51.434	By MS/MS	By MS/MS	By MS/MS	By MS/MS	299770000	836540000	590100000	1020300000	11	27252000	76049000	53645000	92756000	163950000	212140000	310470000	289390000	9	11	11	14
571	Q96EY5	Multivesicular body subunit 12A	MVB12A	1	10	10	10	48.4	28.783	273	273	62.287	By MS/MS	By MS/MS	By MS/MS	By MS/MS	107200000	304060000	327240000	396590000	11	9745500	27641000	29749000	36053000	130480000	110420000	206620000	171260000	5	7	9	7
168	P16401	Histone H1.5	HIST1H1B	1	16	10	10	38.1	22.58	226	226	78.859	By MS/MS	By MS/MS	By matching	By matching	328710000	581910000	3923500	3093400	10	32871000	58191000	392350	309340	163890000	191160000	3437200	0	9	9	0	0
173	P17931	Galectin-3	LGALS3	1	10	10	10	35.6	26.152	250	250	87.404	By MS/MS	By MS/MS	By MS/MS	By MS/MS	3076300000	3859400000	2118600000	4015800000	9	341820000	428820000	235410000	446200000	1797400000	1654200000	1884900000	2628300000	16	15	16	19
437	Q15773	Myeloid leukemia factor 2	MLF2	1	10	10	10	51.2	28.147	248	248	175.88	By MS/MS	By MS/MS	By MS/MS	By MS/MS	513490000	742800000	78799000	138680000	9	57055000	82533000	8755400	15409000	269070000	212420000	109600000	105210000	13	14	5	6
357	P78559	Microtubule-associated protein 1A;MAP1A heavy chain;MAP1 light chain LC2	MAP1A	1	10	10	9	4.4	305.48	2803	2803	113.61	By MS/MS	By MS/MS	By MS/MS	By MS/MS	221730000	902270000	742290000	857090000	112	1979800	8055900	6627600	7652600	256580000	381810000	573340000	569800000	5	11	9	8
285	P50454	Serpin H1	SERPINH1	1	9	9	9	35.4	46.44	418	418	63.652	By MS/MS	By MS/MS	By MS/MS	By MS/MS	131450000	315400000	67808000	89851000	23	5715200	13713000	2948200	3906600	84399000	86824000	50301000	47872000	6	8	3	3
461	Q5HYK3	2-methoxy-6-polyprenyl-1,4-benzoquinol methylase, mitochondrial	COQ5	1	9	9	9	33.6	37.14	327	327	59.7	By MS/MS	By MS/MS	By MS/MS	By MS/MS	49294000	122370000	57910000	127300000	21	2347300	5827100	2757600	6062000	41966000	60354000	64249000	85930000	1	3	3	8
395	Q13155	Aminoacyl tRNA synthase complex-interacting multifunctional protein 2	AIMP2	1	9	9	9	28.4	35.348	320	320	53.341	By MS/MS	By MS/MS	By MS/MS	By MS/MS	212940000	334910000	179480000	281370000	17	12526000	19701000	10558000	16551000	101250000	106870000	124310000	131800000	7	8	10	9
575	Q96GD0;Q6ZT62	Pyridoxal phosphate phosphatase	PDXP	2	9	9	9	50.3	31.698	296	296;677	91.984	By MS/MS	By MS/MS	By MS/MS	By MS/MS	220540000	198210000	113940000	133200000	17	12973000	11659000	6702100	7835100	54968000	39807000	58160000	45205000	11	8	9	8
719	Q9UBB5	Methyl-CpG-binding domain protein 2	MBD2	1	11	11	9	36.5	43.254	411	411	91.665	By MS/MS	By MS/MS	By MS/MS	By MS/MS	112240000	145650000	105360000	227250000	17	6602100	8567400	6197600	13368000	69010000	47687000	77510000	64913000	5	8	7	10
413	Q14165	Malectin	MLEC	1	9	9	9	42.5	32.233	292	292	53.481	By MS/MS	By MS/MS	By MS/MS	By MS/MS	250810000	472640000	143260000	252950000	16	15676000	29540000	8953600	15810000	138540000	131650000	93177000	102240000	4	8	4	4
2	A6NIH7;Q13432	Protein unc-119 homolog B	UNC119B	2	9	9	9	58.2	28.136	251	251;240	143.28	By MS/MS	By MS/MS	By MS/MS	By MS/MS	169010000	243600000	393320000	367360000	15	11267000	16240000	26221000	24491000	141480000	112890000	227950000	179860000	6	9	10	9
729	Q9UIV1	CCR4-NOT transcription complex subunit 7	CNOT7	1	9	9	9	46.7	32.745	285	285	121.99	By MS/MS	By MS/MS	By MS/MS	By MS/MS	401810000	426530000	358000000	643360000	15	26787000	28436000	23867000	42891000	177340000	146330000	152960000	215070000	7	10	8	10
638	Q9H0U3	Magnesium transporter protein 1	MAGT1	1	9	9	9	21.8	38.036	335	335	67.298	By MS/MS	By MS/MS	By MS/MS	By MS/MS	179780000	235190000	416470000	579880000	14	12842000	16799000	29748000	41420000	77432000	71338000	266100000	224320000	3	4	6	7
32	O14893	Gem-associated protein 2	GEMIN2	1	9	9	9	42.5	31.585	280	280	48.044	By MS/MS	By MS/MS	By MS/MS	By MS/MS	174900000	206980000	173780000	159630000	13	13454000	15921000	13368000	12279000	64541000	55135000	73858000	54416000	6	6	7	4
211	P27707	Deoxycytidine kinase	DCK	1	9	9	9	49.6	30.518	260	260	64.116	By MS/MS	By MS/MS	By MS/MS	By MS/MS	83555000	194180000	94573000	292620000	13	6427300	14937000	7274800	22509000	52389000	62222000	73510000	122640000	6	6	5	9
465	Q5T653	39S ribosomal protein L2, mitochondrial	MRPL2	1	9	9	9	37.7	33.3	305	305	89.337	By MS/MS	By MS/MS	By MS/MS	By MS/MS	46074000	198210000	134540000	254720000	13	3544200	15247000	10349000	19594000	30849000	62687000	51616000	71896000	2	6	8	8
714	Q9P0I2	ER membrane protein complex subunit 3	EMC3	1	9	9	9	41.4	29.952	261	261	122.4	By MS/MS	By MS/MS	By MS/MS	By MS/MS	364490000	462050000	86077000	84321000	13	28038000	35542000	6621300	6486300	236630000	166310000	106430000	75535000	13	6	3	4
721	Q9UBP6	tRNA (guanine-N(7)-)-methyltransferase	METTL1	1	9	9	9	38	31.471	276	276	100.51	By MS/MS	By MS/MS	By MS/MS	By MS/MS	55047000	266330000	101970000	326500000	12	4587300	22194000	8497600	27208000	37507000	79178000	62921000	132950000	5	11	9	14
593	Q99436	Proteasome subunit beta type-7	PSMB7	1	9	9	9	21.3	29.965	277	277	53.783	By MS/MS	By MS/MS	By MS/MS	By MS/MS	220300000	965940000	373330000	1479800000	11	20027000	87813000	33939000	134520000	272210000	423290000	380380000	850000000	3	10	6	12
81	O95999	B-cell lymphoma/leukemia 10	BCL10	1	9	9	9	35.6	26.251	233	233	50.621	By MS/MS	By MS/MS	By MS/MS	By MS/MS	188910000	237310000	219110000	140310000	10	18891000	23731000	21911000	14031000	69302000	67447000	86464000	74192000	4	6	4	6
264	P46782	40S ribosomal protein S5;40S ribosomal protein S5, N-terminally processed	RPS5	1	9	9	9	42.6	22.876	204	204	48.646	By MS/MS	By MS/MS	By matching	By matching	156640000	156330000	5638600	7095500	10	15664000	15633000	563860	709550	138420000	13191000	6285900	6160800	10	3	0	0
738	Q9UQN3	Charged multivesicular body protein 2b	CHMP2B	1	9	9	9	33.3	23.906	213	213	58.292	By MS/MS	By MS/MS	By MS/MS	By MS/MS	100550000	201850000	127720000	141470000	10	10055000	20185000	12772000	14147000	52015000	50909000	64788000	69658000	4	3	6	9
176	P18621	60S ribosomal protein L17	RPL17	1	9	9	9	35.9	21.397	184	184	66.654	By MS/MS	By MS/MS	By matching	By MS/MS	194710000	100500000	20490000	10109000	9	21635000	11167000	2276600	1123200	60051000	20676000	7265400	4831300	10	5	0	2
752	Q9Y3Y2	Chromatin target of PRMT1 protein	CHTOP	1	9	9	9	32.3	26.396	248	248	131.39	By MS/MS	By MS/MS	By MS/MS	By MS/MS	1603500000	1344900000	1303100000	1067400000	9	178160000	149440000	144790000	118600000	482940000	284130000	438370000	268380000	20	16	19	18
460	Q5BJH7	Protein YIF1B	YIF1B	1	9	9	9	38.5	34.435	314	314	81.306	By MS/MS	By MS/MS	By MS/MS	By MS/MS	189320000	172830000	331430000	223920000	8	23665000	21603000	41429000	27990000	97279000	108490000	132560000	110350000	4	5	8	7
750	Q9Y3E1;O75475;Q7Z4V5;P51858	Hepatoma-derived growth factor-related protein 3	HDGFRP3	4	9	9	9	41.4	22.619	203	203;530;671;240	53.902	By MS/MS	By MS/MS	By MS/MS	By MS/MS	122520000	249130000	281920000	276060000	8	15315000	31141000	35240000	34508000	68568000	63243000	113630000	104120000	4	3	7	8
716	Q9P0N9	TBC1 domain family member 7	TBC1D7	1	8	8	8	30.7	33.971	293	293	27.889	By MS/MS	By MS/MS	By MS/MS	By MS/MS	37659000	26359000	35040000	38868000	22	1711800	1198100	1592700	1766700	14032000	10807000	14164000	13472000	4	4	6	9
284	P50452;P30740;P50453;O75830	Serpin B8	SERPINB8	4	8	8	8	24.6	42.766	374	374;379;376;405	37.297			By MS/MS	By MS/MS	0	0	113400000	61918000	21	0	0	5399900	2948500	0	0	53893000	30020000	0	0	5	3
307	P60709;P63261;P62736;P63267;Q6S8J3;A5A3E0;P0CG38;Q562R1;P0CG39;Q9BYX7	Actin, cytoplasmic 1;Actin, cytoplasmic 1, N-terminally processed;Actin, cytoplasmic 2;Actin, cytoplasmic 2, N-terminally processed;Actin, aortic smooth muscle;Actin, gamma-enteric smooth muscle	ACTB;ACTG1;ACTA2;ACTG2	10	25	25	8	62.7	41.736	375	375;375;377;376;1075;1075;1075;376;1038;375	316.48	By MS/MS	By MS/MS	By MS/MS	By MS/MS	3854900000	4715500000	169520000	193320000	20	192740000	235780000	8475900	9666000	888270000	631070000	75703000	53418000	44	39	8	8
730	Q9UJU6	Drebrin-like protein	DBNL	1	8	8	8	20.2	48.207	430	430	45.736	By MS/MS	By MS/MS	By MS/MS	By MS/MS	25499000	158760000	37540000	92110000	20	1275000	7937900	1877000	4605500	14001000	33519000	32255000	39576000	3	6	3	6
293	P51991	Heterogeneous nuclear ribonucleoprotein A3	HNRNPA3	1	8	8	8	34.7	39.594	378	378	65.597	By MS/MS	By MS/MS	By MS/MS	By MS/MS	108430000	85772000	42321000	89048000	19	5706600	4514300	2227400	4686800	46562000	30107000	41309000	30891000	8	4	3	6
226	P30084	Enoyl-CoA hydratase, mitochondrial	ECHS1	1	8	8	8	50	31.387	290	290	66.075	By MS/MS	By MS/MS	By MS/MS	By MS/MS	118040000	170960000	16338000	47286000	18	6557900	9497800	907690	2627000	56918000	74771000	31783000	33744000	4	6	3	2
602	Q9BRF8	Serine/threonine-protein phosphatase CPPED1	CPPED1	1	8	8	8	40.8	35.548	314	314	120.17	By MS/MS	By MS/MS	By MS/MS	By MS/MS	228130000	494080000	198560000	273490000	17	13419000	29064000	11680000	16088000	264190000	291400000	129750000	123120000	6	7	5	5
753	Q9Y448	Small kinetochore-associated protein	KNSTRN	1	8	8	8	37	35.438	316	316	64.828	By MS/MS	By MS/MS	By MS/MS	By MS/MS	82494000	247630000	47704000	36590000	17	4852600	14566000	2806100	2152400	76844000	91546000	31217000	30518000	2	8	0	1
61	O75880	Protein SCO1 homolog, mitochondrial	SCO1	1	8	8	8	23.9	33.814	301	301	56.175	By MS/MS	By MS/MS	By MS/MS	By MS/MS	173930000	663320000	306340000	351130000	16	10870000	41458000	19146000	21946000	187910000	269700000	333500000	379810000	4	5	4	9
378	Q04917	14-3-3 protein eta	YWHAH	1	11	8	8	45.1	28.218	246	246	53.864	By MS/MS	By MS/MS	By MS/MS	By MS/MS	61901000	178070000	26641000	128390000	16	3868800	11129000	1665100	8024300	61630000	81537000	26995000	81646000	3	5	2	8
59	O75792	Ribonuclease H2 subunit A	RNASEH2A	1	8	8	8	33.8	33.395	299	299	35.472	By MS/MS	By MS/MS	By MS/MS	By MS/MS	72138000	138780000	18883000	70129000	15	4809200	9251700	1258900	4675300	30763000	38305000	16990000	25731000	5	8	2	6
71	O95292	Vesicle-associated membrane protein-associated protein B/C	VAPB	1	9	8	8	34.6	27.228	243	243	69.215	By MS/MS	By MS/MS	By MS/MS	By MS/MS	441140000	508530000	262580000	312890000	15	29409000	33902000	17506000	20859000	198430000	148750000	151490000	96252000	7	6	9	5
186	P21964	Catechol O-methyltransferase	COMT	1	8	8	8	48	30.037	271	271	61.944	By MS/MS	By MS/MS	By MS/MS	By MS/MS	62320000	46730000	40700000	314700000	15	4154700	3115400	2713400	20980000	30653000	29720000	45237000	99131000	1	1	2	6
400	Q13247;Q08170	Serine/arginine-rich splicing factor 6	SRSF6	2	9	9	8	19.2	39.586	344	344;494	51.402	By MS/MS	By MS/MS			186320000	213480000	0	0	15	12421000	14232000	0	0	81429000	58927000	0	0	10	6	0	0
618	Q9BVC5	Ashwin	C2orf49	1	8	8	8	53	25.858	232	232	50.204	By MS/MS	By MS/MS	By MS/MS	By MS/MS	69233000	96502000	73499000	146190000	15	4615500	6433500	4899900	9746300	62327000	53760000	92676000	116410000	1	3	4	7
632	Q9GZS3	WD repeat-containing protein 61;WD repeat-containing protein 61, N-terminally processed	WDR61	1	8	8	8	39	33.58	305	305	55.816	By MS/MS	By MS/MS	By MS/MS	By MS/MS	26658000	55574000	273990000	318650000	15	1777200	3704900	18266000	21244000	22579000	39004000	185880000	156610000	2	3	6	9
244	P38117	Electron transfer flavoprotein subunit beta	ETFB	1	8	8	8	41.6	27.843	255	255	49.172	By MS/MS	By MS/MS	By MS/MS	By MS/MS	109280000	348900000	49940000	91956000	14	7805600	24921000	3567100	6568300	56005000	94235000	38509000	41604000	5	7	1	3
573	Q96FX7	tRNA (adenine(58)-N(1))-methyltransferase catalytic subunit TRMT61A	TRMT61A	1	8	8	8	39.8	31.381	289	289	81.984	By MS/MS	By MS/MS	By MS/MS	By MS/MS	151700000	472310000	232860000	409030000	14	10836000	33736000	16633000	29216000	86772000	147330000	116000000	148750000	7	18	8	16
408	Q13643	Four and a half LIM domains protein 3	FHL3	1	8	8	8	30.4	31.192	280	280	43.942	By MS/MS	By MS/MS	By MS/MS	By MS/MS	102680000	125380000	152840000	137780000	13	7898100	9645000	11757000	10598000	51623000	51368000	72172000	46856000	8	3	7	7
626	Q9BY43	Charged multivesicular body protein 4a	CHMP4A	1	8	8	8	42.3	25.098	222	222	102.28	By MS/MS	By MS/MS	By MS/MS	By MS/MS	38498000	209690000	222330000	218750000	13	2961400	16130000	17102000	16827000	21064000	54972000	110950000	79310000	3	8	9	9
286	P50897	Palmitoyl-protein thioesterase 1	PPT1	1	8	8	8	30.4	34.193	306	306	74.473	By MS/MS	By MS/MS	By MS/MS	By MS/MS	165380000	751820000	197210000	452240000	12	13782000	62652000	16434000	37687000	149650000	229810000	121600000	184180000	5	9	7	8
343	P62995	Transformer-2 protein homolog beta	TRA2B	1	9	9	8	23.6	33.665	288	288	70.631	By MS/MS	By MS/MS			135260000	92154000	0	0	12	11271000	7679500	0	0	59480000	29740000	0	0	8	5	0	0
512	Q8N8R7	ARL14 effector protein	ARL14EP	1	8	8	8	35.8	29.337	260	260	50.934	By MS/MS	By MS/MS	By MS/MS	By MS/MS	71172000	90492000	123930000	221690000	12	5931000	7541000	10328000	18475000	48023000	40576000	53180000	59116000	8	5	6	10
249	P40306	Proteasome subunit beta type-10	PSMB10	1	8	8	8	46.2	28.936	273	273	36.269	By MS/MS	By MS/MS	By MS/MS	By MS/MS	10415000	47870000	44994000	202610000	10	1041500	4787000	4499400	20261000	16134000	15667000	23724000	56254000	2	6	5	10
170	P16403;Q02539;P22492	Histone H1.2	HIST1H1C	3	24	24	8	46.9	21.364	213	213;215;207	278.45	By MS/MS	By MS/MS	By MS/MS	By MS/MS	24113000000	23162000000	852690000	742770000	9	2679200000	2573500000	94744000	82530000	10081000000	6174300000	356880000	214850000	53	45	10	13
250	P40429;Q6NVV1	60S ribosomal protein L13a	RPL13A	2	8	8	8	38.9	23.577	203	203;102	54.964	By MS/MS	By MS/MS	By MS/MS	By MS/MS	258870000	465020000	7984200	12204000	9	28763000	51669000	887140	1356000	237780000	219860000	0	9766400	9	7	1	0
83	P00441	Superoxide dismutase [Cu-Zn]	SOD1	1	8	8	8	61	15.936	154	154	77.547	By MS/MS	By matching	By MS/MS	By MS/MS	3102600	6903900	172940000	278330000	8	387830	862990	21618000	34791000	0	2960700	128710000	108540000	0	0	6	8
614	Q9BTT0	Acidic leucine-rich nuclear phosphoprotein 32 family member E	ANP32E	1	8	8	8	36.2	30.692	268	268	253.2	By MS/MS	By MS/MS	By MS/MS	By MS/MS	656290000	1833200000	1578100000	1265300000	8	82037000	229150000	197260000	158160000	675840000	858860000	1456400000	843590000	6	10	10	8
265	P46821	Microtubule-associated protein 1B;MAP1B heavy chain;MAP1 light chain LC1	MAP1B	1	8	7	7	4.2	270.63	2468	2468	62.181	By MS/MS	By MS/MS	By MS/MS	By MS/MS	50638000	230870000	140090000	191810000	101	501360	2285800	1387000	1899100	29423000	65831000	81733000	67555000	4	5	8	7
121	P08238;Q58FF7;P07900;Q58FF6	Heat shock protein HSP 90-beta	HSP90AB1	4	7	7	7	13.8	83.263	724	724;597;732;505	68.807	By MS/MS	By MS/MS	By MS/MS		77917000	135690000	11164000	0	33	2361100	4111800	338300	0	61560000	57319000	10766000	0	4	6	0	0
145	P10809	60 kDa heat shock protein, mitochondrial	HSPD1	1	7	7	7	18.8	61.054	573	573	31.52	By MS/MS	By MS/MS	By matching	By matching	54525000	42338000	1363700	1015300	32	1703900	1323100	42615	31729	21591000	15643000	0	0	4	3	0	0
740	Q9Y315	Deoxyribose-phosphate aldolase	DERA	1	7	7	7	26.7	35.23	318	318	37.546	By MS/MS	By MS/MS	By MS/MS	By MS/MS	28378000	56798000	72919000	144980000	19	1493600	2989400	3837800	7630400	19904000	28442000	46973000	61235000	2	3	4	7
185	P21912	Succinate dehydrogenase [ubiquinone] iron-sulfur subunit, mitochondrial	SDHB	1	7	7	7	30	31.629	280	280	20.518	By MS/MS	By MS/MS	By MS/MS	By MS/MS	44187000	97555000	19540000	58017000	18	2454900	5419700	1085600	3223100	30041000	33641000	24100000	40177000	2	3	1	3
686	Q9NTX5	Ethylmalonyl-CoA decarboxylase	ECHDC1	1	7	7	7	33.6	33.698	307	307	37.593	By MS/MS	By MS/MS	By MS/MS	By MS/MS	51833000	79751000	58816000	91732000	18	2879600	4430600	3267600	5096200	52836000	39587000	49347000	49145000	3	5	2	6
706	Q9NZ43	Vesicle transport protein USE1	USE1	1	7	7	7	25.5	29.371	259	259	27.387	By MS/MS	By MS/MS	By MS/MS	By MS/MS	46961000	66404000	40052000	71720000	18	2608900	3689100	2225100	3984500	20919000	32157000	29233000	29426000	3	4	5	9
423	Q15072	Zinc finger protein OZF	ZNF146	1	7	7	7	30.1	33.307	292	292	51.926	By MS/MS	By MS/MS	By MS/MS	By MS/MS	47029000	39349000	33250000	97321000	17	2766400	2314600	1955900	5724700	26551000	22279000	27659000	27802000	6	3	2	7
75	O95639	Cleavage and polyadenylation specificity factor subunit 4	CPSF4	1	7	7	7	34.2	30.255	269	269	71.665	By MS/MS	By MS/MS	By MS/MS	By MS/MS	38509000	18398000	22081000	64868000	16	2406800	1149900	1380100	4054300	19752000	11375000	21094000	24063000	1	2	2	8
520	Q8NE86	Calcium uniporter protein, mitochondrial	MCU	1	7	7	7	26.8	39.866	351	351	50.534	By MS/MS	By MS/MS	By MS/MS	By MS/MS	326000000	278500000	148180000	125240000	16	20375000	17406000	9261300	7827600	175460000	94276000	87205000	61737000	6	4	4	4
628	Q9BYD6	39S ribosomal protein L1, mitochondrial	MRPL1	1	7	7	7	32	36.908	325	325	23.85	By MS/MS	By MS/MS	By MS/MS	By MS/MS	25717000	103020000	63066000	66872000	16	1607300	6438900	3941600	4179500	14723000	28144000	34761000	27389000	3	3	4	5
289	P51149	Ras-related protein Rab-7a	RAB7A	1	7	7	7	45.9	23.489	207	207	62.923	By MS/MS	By MS/MS	By MS/MS	By MS/MS	156900000	147910000	26995000	39230000	14	11207000	10565000	1928200	2802200	93600000	53672000	25345000	26431000	6	5	2	1
478	Q6PID6	Tetratricopeptide repeat protein 33	TTC33	1	7	7	7	44.3	29.411	262	262	26.314	By MS/MS	By MS/MS	By MS/MS	By MS/MS	36148000	67480000	45194000	62134000	14	2582000	4820000	3228100	4438200	46530000	35724000	31271000	33182000	3	4	2	4
27	O14618	Copper chaperone for superoxide dismutase	CCS	1	7	7	7	24.8	29.04	274	274	37.557	By MS/MS	By MS/MS	By MS/MS	By MS/MS	272030000	653330000	357500000	629740000	13	20925000	50257000	27500000	48442000	210980000	201910000	193630000	254980000	3	4	6	5
111	P07203	Glutathione peroxidase 1	GPX1	1	7	7	7	46.3	22.088	203	203	48.013			By MS/MS	By MS/MS	0	0	67982000	143940000	13	0	0	5229400	11073000	0	0	54565000	54391000	0	0	4	7
383	Q07021	Complement component 1 Q subcomponent-binding protein, mitochondrial	C1QBP	1	7	7	7	34	31.362	282	282	130.96	By MS/MS	By MS/MS	By MS/MS	By MS/MS	139770000	684500000	525910000	649660000	13	10751000	52654000	40454000	49974000	170690000	277460000	381900000	277730000	3	10	14	11
502	Q8IY95	Transmembrane protein 192	TMEM192	1	7	7	7	42.1	30.922	271	271	95.403	By MS/MS	By MS/MS	By MS/MS	By MS/MS	133940000	188270000	166920000	253850000	12	11162000	15689000	13910000	21154000	86135000	62259000	118050000	113370000	5	3	9	8
590	Q96S44	TP53-regulating kinase	TP53RK	1	7	7	7	25.7	28.16	253	253	43.317	By MS/MS	By MS/MS	By MS/MS	By MS/MS	267010000	361280000	436770000	312090000	12	22251000	30107000	36398000	26007000	121930000	105810000	227210000	134710000	6	4	7	5
637	Q9H0R4	Haloacid dehalogenase-like hydrolase domain-containing protein 2	HDHD2	1	7	7	7	45.6	28.536	259	259	37.749	By MS/MS	By MS/MS	By MS/MS	By MS/MS	61050000	104140000	109090000	146080000	12	5087500	8678700	9091100	12173000	33083000	31990000	57558000	60744000	2	4	6	4
724	Q9UEU0	Vesicle transport through interaction with t-SNAREs homolog 1B	VTI1B	1	7	7	7	34.9	26.688	232	232	29.171	By MS/MS	By MS/MS	By MS/MS	By MS/MS	26453000	72584000	28333000	64072000	12	2204400	6048600	2361100	5339400	28003000	30207000	31999000	32562000	1	4	3	2
127	P09211	Glutathione S-transferase P	GSTP1	1	7	7	7	60.5	23.356	210	210	92.579	By MS/MS	By MS/MS	By MS/MS	By MS/MS	390370000	568300000	276560000	264940000	11	35488000	51664000	25142000	24085000	225100000	143890000	161580000	103060000	6	6	6	4
584	Q96MW1	Coiled-coil domain-containing protein 43	CCDC43	1	7	7	7	32.6	25.248	224	224	53.57	By MS/MS	By MS/MS	By MS/MS	By MS/MS	236430000	263080000	168310000	237600000	11	21494000	23916000	15301000	21600000	136780000	102790000	119680000	146470000	9	7	7	10
270	P48060	Glioma pathogenesis-related protein 1	GLIPR1	1	7	7	7	31.6	30.366	266	266	53.715	By MS/MS	By MS/MS	By MS/MS	By MS/MS	22008000	49065000	49036000	63634000	10	2200800	4906500	4903600	6363400	16450000	21331000	23145000	28708000	1	3	3	4
273	P48509	CD151 antigen	CD151	1	7	7	7	19.8	28.295	253	253	28.574	By MS/MS	By MS/MS	By MS/MS	By MS/MS	15613000	154620000	273400000	422020000	10	1561300	15462000	27340000	42202000	27279000	72744000	262790000	384510000	2	5	5	6
321	P62081	40S ribosomal protein S7	RPS7	1	7	7	7	38.1	22.127	194	194	41.063	By MS/MS	By matching	By MS/MS	By matching	145570000	17300000	7914700	3814600	10	14557000	1730000	791470	381460	85897000	0	10034000	0	7	0	0	0
505	Q8N1Q1	Carbonic anhydrase 13	CA13	1	7	7	7	33.2	29.443	262	262	30.134	By MS/MS	By MS/MS	By MS/MS	By MS/MS	72322000	116550000	28780000	145320000	8	9040300	14569000	3597500	18165000	62421000	0	0	86324000	2	1	2	3
607	Q9BRU9	rRNA-processing protein UTP23 homolog	UTP23	1	7	7	7	41.4	28.402	249	249	51.613	By MS/MS	By MS/MS	By matching	By matching	110040000	63021000	6782400	20986000	8	13755000	7877600	847800	2623300	52596000	35579000	6503600	7906300	7	4	0	0
154	P13639;Q15029	Elongation factor 2	EEF2	2	6	6	6	10.1	95.337	858	858;972	39.773	By MS/MS	By MS/MS	By matching	By matching	91419000	53532000	10578000	20690000	45	2031500	1189600	235060	459770	81561000	32395000	0	25684000	6	2	0	0
140	P0CG48;P0CG47;P62979;P62987;A0A2R8Y422	Polyubiquitin-C;Ubiquitin;Polyubiquitin-B;Ubiquitin;Ubiquitin-40S ribosomal protein S27a;Ubiquitin;40S ribosomal protein S27a;Ubiquitin-60S ribosomal protein L40;Ubiquitin;60S ribosomal protein L40	UBC;UBB;RPS27A;UBA52	5	6	6	6	72.3	77.038	685	685;229;156;128;156	54.111	By MS/MS	By MS/MS	By MS/MS	By MS/MS	380610000	837940000	192100000	295120000	44	8650300	19044000	4365800	6707400	482830000	444120000	175530000	178170000	17	18	10	10
88	P04075	Fructose-bisphosphate aldolase A	ALDOA	1	6	6	6	22.3	39.42	364	364	26.856	By MS/MS	By MS/MS	By MS/MS	By matching	73355000	81703000	8402400	2126200	23	3189400	3552300	365320	92443	40279000	21479000	10674000	0	3	3	0	0
351	P68104;Q5VTE0;Q05639	Elongation factor 1-alpha 1;Putative elongation factor 1-alpha-like 3;Elongation factor 1-alpha 2	EEF1A1;EEF1A1P5;EEF1A2	3	6	6	6	16.7	50.14	462	462;462;463	36.673	By MS/MS	By MS/MS	By MS/MS	By MS/MS	204390000	353020000	132400000	110790000	21	9732700	16810000	6304700	5275800	112830000	121500000	91514000	59476000	3	5	5	4
404	Q13501	Sequestosome-1	SQSTM1	1	6	6	6	19.3	47.687	440	440	26.205	By MS/MS	By MS/MS	By MS/MS	By MS/MS	29229000	72716000	50290000	52631000	20	1461400	3635800	2514500	2631500	18336000	27411000	26565000	19159000	3	6	7	10
623	Q9BWS9	Chitinase domain-containing protein 1	CHID1	1	6	6	6	25.4	44.94	393	393	21.498	By MS/MS	By MS/MS	By MS/MS	By MS/MS	25875000	146490000	17325000	32923000	19	1361800	7710200	911830	1732800	25076000	61762000	13979000	19906000	2	4	2	2
110	P07195	L-lactate dehydrogenase B chain	LDHB	1	8	6	6	25.7	36.638	334	334	26.343	By MS/MS	By MS/MS	By MS/MS	By MS/MS	56035000	156200000	0	11678000	17	3296200	9188300	0	686920	47201000	49952000	0	13042000	5	5	1	1
302	P56270	Myc-associated zinc finger protein	MAZ	1	6	6	6	11.9	48.607	477	477	19.738	By MS/MS	By MS/MS	By MS/MS	By MS/MS	103870000	32727000	43014000	79917000	17	6109900	1925100	2530200	4701000	60174000	33825000	34988000	32409000	5	3	2	4
708	Q9NZD8	Maspardin	SPG21	1	6	6	6	31.5	34.96	308	308	25.736	By MS/MS	By MS/MS	By MS/MS	By MS/MS	12674000	83216000	63036000	77733000	17	745550	4895100	3708000	4572600	0	37161000	54558000	60392000	2	3	3	4
712	Q9P015	39S ribosomal protein L15, mitochondrial	MRPL15	1	6	6	6	26	33.419	296	296	26.429	By MS/MS	By MS/MS	By MS/MS	By MS/MS	0	83284000	62092000	87940000	17	0	4899000	3652500	5172900	0	27467000	38019000	37139000	1	2	4	5
33	O14972	Down syndrome critical region protein 3	DSCR3	1	6	6	6	31	33.01	297	297	105.08	By matching	By matching	By MS/MS	By MS/MS	2685600	27505000	51517000	109740000	16	167850	1719100	3219800	6858900	0	15829000	23755000	52786000	0	0	1	8
49	O60671	Cell cycle checkpoint protein RAD1	RAD1	1	6	6	6	33.3	31.827	282	282	99.42	By MS/MS	By MS/MS	By MS/MS	By MS/MS	69045000	54195000	69141000	81860000	16	4315300	3387200	4321300	5116300	52392000	35958000	75204000	63699000	4	5	4	3
396	Q13162	Peroxiredoxin-4	PRDX4	1	9	6	6	39.5	30.54	271	271	22.184	By MS/MS	By MS/MS	By MS/MS	By matching	108210000	235870000	21397000	8716700	16	6763200	14742000	1337300	544790	96578000	89878000	26401000	0	4	6	1	0
446	Q16762	Thiosulfate sulfurtransferase	TST	1	6	6	6	35.4	33.429	297	297	66.769	By MS/MS	By MS/MS	By MS/MS	By MS/MS	19301000	76776000	46528000	216330000	16	1206300	4798500	2908000	13521000	18721000	27813000	36962000	78274000	1	5	6	9
239	P35613	Basigin	BSG	1	6	6	6	23.1	42.2	385	385	34.429	By matching		By MS/MS	By MS/MS	2799800	0	66665000	53713000	15	186650	0	4444300	3580900	0	0	49937000	35554000	0	0	5	3
606	Q9BRT9	DNA replication complex GINS protein SLD5;DNA replication complex GINS protein SLD5, N-terminally processed	GINS4	1	6	6	6	34.1	26.047	223	223	46.733	By matching	By MS/MS	By MS/MS	By MS/MS	10938000	73199000	15571000	73222000	15	729200	4879900	1038100	4881400	19195000	36282000	32283000	40228000	0	3	2	5
153	P13051	Uracil-DNA glycosylase	UNG	1	6	6	6	37.7	34.645	313	313	21.863	By MS/MS	By MS/MS	By MS/MS	By MS/MS	41267000	51601000	51498000	141130000	14	2947600	3685800	3678400	10081000	27600000	21376000	38833000	48387000	2	2	3	5
486	Q7L8W6	Diphthine--ammonia ligase	DPH6	1	6	6	6	29.6	30.306	267	267	44.417	By MS/MS	By MS/MS	By MS/MS	By MS/MS	47612000	108830000	91027000	153280000	14	3400900	7773800	6502000	10948000	32822000	45019000	68090000	85976000	1	2	2	6
651	Q9H8W4	Pleckstrin homology domain-containing family F member 2	PLEKHF2	1	6	6	6	29.3	27.797	249	249	68.838	By MS/MS	By MS/MS	By MS/MS	By MS/MS	98961000	118890000	109020000	120320000	14	7068600	8492000	7787000	8594000	70842000	62065000	86352000	69618000	6	4	5	4
694	Q9NVZ3	Adaptin ear-binding coat-associated protein 2	NECAP2	1	6	6	6	37.3	28.338	263	263	84.543	By MS/MS	By MS/MS	By MS/MS	By MS/MS	67111000	213720000	103880000	158280000	14	4793700	15266000	7420100	11305000	50432000	66956000	56560000	69575000	4	3	3	7
56	O75586	Mediator of RNA polymerase II transcription subunit 6	MED6	1	6	6	6	35.4	28.424	246	246	25.25	By MS/MS	By MS/MS	By MS/MS	By MS/MS	26267000	61941000	45507000	65891000	13	2020500	4764700	3500500	5068600	17681000	26530000	34690000	36190000	3	3	3	5
475	Q6NUK4	Receptor expression-enhancing protein 3	REEP3	1	6	6	6	31.4	29.264	255	255	37.4	By MS/MS	By MS/MS	By MS/MS	By MS/MS	93960000	101080000	131820000	53073000	13	7227700	7775200	10140000	4082600	65439000	38251000	70972000	38082000	6	4	8	5
557	Q96A35	39S ribosomal protein L24, mitochondrial	MRPL24	1	6	6	6	36.1	24.915	216	216	34.142	By matching	By MS/MS	By MS/MS	By MS/MS	9680400	174390000	59382000	169710000	13	744650	13415000	4567900	13055000	42577000	107850000	56568000	126880000	0	4	5	7
576	Q96GK7;Q6P2I3	Fumarylacetoacetate hydrolase domain-containing protein 2A;Fumarylacetoacetate hydrolase domain-containing protein 2B	FAHD2A;FAHD2B	2	6	6	6	24.5	34.596	314	314;314	89.422	By MS/MS	By MS/MS	By MS/MS	By MS/MS	31663000	141040000	76560000	153740000	13	2435600	10849000	5889200	11826000	36285000	35014000	66302000	58696000	1	5	5	7
376	Q04760	Lactoylglutathione lyase	GLO1	1	6	6	6	37	20.777	184	184	27.525	By MS/MS	By MS/MS	By MS/MS	By MS/MS	37755000	41234000	31634000	47979000	11	3432200	3748500	2875800	4361800	23831000	18775000	23238000	34506000	3	2	1	4
447	Q16763	Ubiquitin-conjugating enzyme E2 S	UBE2S	1	6	6	6	40.1	23.845	222	222	46.76	By MS/MS	By MS/MS	By MS/MS	By MS/MS	58355000	265710000	9288000	19278000	11	5305000	24156000	844360	1752500	28130000	106220000	13789000	13471000	4	8	1	3
509	Q8N5C1	Protein FAM26E	FAM26E	1	6	6	6	19.1	35.17	309	309	20.942	By matching	By MS/MS	By MS/MS	By MS/MS	17757000	9126700	85907000	91148000	11	1614300	829700	7809700	8286100	15178000	15769000	94589000	65151000	0	1	6	4
552	Q969E4;Q5H9L2;Q6IPX3	Transcription elongation factor A protein-like 3;Transcription elongation factor A protein-like 5;Transcription elongation factor A protein-like 6	TCEAL3;TCEAL5;TCEAL6	3	6	6	6	46.5	22.502	200	200;206;200	120.51	By MS/MS	By MS/MS	By MS/MS	By MS/MS	50809000	115650000	120600000	81339000	11	4619000	10514000	10964000	7394400	23552000	32499000	61799000	34466000	2	3	7	2
567	Q96D70	R3H domain-containing protein 4	R3HDM4	1	6	6	6	32.1	30.349	268	268	31.704	By MS/MS	By MS/MS	By MS/MS	By MS/MS	49884000	12602000	58351000	50901000	11	4534900	1145600	5304700	4627400	23367000	13752000	39712000	22352000	3	1	6	3
620	Q9BVG4	Protein PBDC1	PBDC1	1	6	6	6	30.9	26.056	233	233	56.626	By MS/MS	By MS/MS	By MS/MS	By MS/MS	34718000	306960000	124470000	151970000	11	3156200	27905000	11315000	13815000	28639000	106410000	89712000	83769000	2	6	7	5
683	Q9NSI2	Protein FAM207A	FAM207A	1	6	6	6	23.9	25.456	230	230	44.969	By MS/MS	By MS/MS	By MS/MS	By MS/MS	128840000	99995000	67770000	105210000	11	11713000	9090400	6160900	9564400	49002000	40567000	43124000	44689000	8	6	6	7
342	P62937;F5H284;Q9Y536;P0DN26;A0A0B4J2A2;A0A075B767;A0A075B759	Peptidyl-prolyl cis-trans isomerase A;Peptidyl-prolyl cis-trans isomerase A, N-terminally processed	PPIA	7	6	6	6	55.8	18.012	165	165;164;164;164;164;164;164	31.305	By MS/MS	By MS/MS	By MS/MS	By MS/MS	67752000	314420000	158890000	209870000	10	6775200	31442000	15889000	20987000	80032000	122700000	171740000	146780000	2	9	6	6
372	Q02543	60S ribosomal protein L18a	RPL18A	1	6	6	6	25	20.762	176	176	56.95	By MS/MS	By MS/MS	By MS/MS	By matching	71223000	26768000	0	3877900	9	7913600	2974200	0	430880	34304000	7390100	0	3469500	7	2	1	0
377	Q04837	Single-stranded DNA-binding protein, mitochondrial	SSBP1	1	6	6	6	50.7	17.259	148	148	38.816			By MS/MS	By MS/MS	0	0	117770000	183640000	8	0	0	14721000	22955000	0	0	106380000	101950000	0	0	4	7
419	Q14919	Dr1-associated corepressor	DRAP1	1	6	6	6	20	22.35	205	205	23.265	By MS/MS	By MS/MS	By MS/MS	By MS/MS	91786000	190570000	82824000	170290000	8	11473000	23821000	10353000	21286000	61976000	48482000	83788000	79000000	5	5	6	6
402	Q13445	Transmembrane emp24 domain-containing protein 1	TMED1	1	6	6	6	31.7	25.206	227	227	46.599	By MS/MS	By MS/MS	By MS/MS	By MS/MS	98268000	173160000	16544000	41372000	6	16378000	28860000	2757400	6895300	76586000	79369000	0	35757000	3	6	2	2
426	Q15149	Plectin	PLEC	1	5	5	5	1.6	531.78	4684	4684	35.773	By MS/MS	By MS/MS	By MS/MS	By MS/MS	46054000	45094000	16983000	99823000	290	158810	155500	58561	344220	36101000	33972000	0	52332000	4	2	1	5
213	P27816	Microtubule-associated protein 4	MAP4	1	5	5	5	6.7	121	1152	1152	34.146	By MS/MS	By MS/MS	By MS/MS	By MS/MS	28021000	67991000	24964000	25894000	64	437840	1062400	390070	404590	37168000	44849000	33863000	24319000	4	4	3	3
159	P14618	Pyruvate kinase PKM	PKM	1	5	5	5	18.6	57.936	531	531	47.637	By MS/MS	By MS/MS		By matching	114230000	139020000	0	1682400	33	3461500	4212700	0	50982	51021000	32941000	0	0	4	5	0	0
146	P11021	78 kDa glucose-regulated protein	HSPA5	1	6	6	5	13	72.332	654	654	24.058	By MS/MS	By MS/MS	By MS/MS	By matching	24801000	23093000	56543000	12669000	30	826690	769760	1884800	422320	15921000	15375000	40151000	11845000	3	2	5	0
491	Q86UE4	Protein LYRIC	MTDH	1	5	5	5	12	63.836	582	582	45.48	By MS/MS	By MS/MS	By MS/MS	By MS/MS	41582000	34738000	87473000	45405000	24	1732600	1447400	3644700	1891900	31607000	29868000	54324000	31002000	2	2	3	3
434	Q15599	Na(+)/H(+) exchange regulatory cofactor NHE-RF2	SLC9A3R2	1	5	5	5	16.3	37.413	337	337	28.522	By MS/MS	By MS/MS	By MS/MS	By MS/MS	102320000	41211000	125460000	33679000	19	5385100	2169000	6603100	1772600	87519000	27010000	77407000	24912000	5	0	3	1
427	Q15181	Inorganic pyrophosphatase	PPA1	1	5	5	5	29.1	32.66	289	289	34.648	By MS/MS	By MS/MS	By MS/MS	By matching	42693000	50313000	7519000	4775900	18	2371900	2795100	417720	265330	19479000	17782000	5952300	4755600	3	5	1	0
532	Q8TDX7;Q9HC98	Serine/threonine-protein kinase Nek7	NEK7	2	5	5	5	19.2	34.551	302	302;313	19.567	By MS/MS	By MS/MS	By MS/MS	By MS/MS	9778300	158400000	92449000	87467000	18	543240	8799800	5136100	4859300	0	66047000	64731000	44675000	1	5	2	3
120	P07910	Heterogeneous nuclear ribonucleoproteins C1/C2	HNRNPC	1	5	5	5	17	33.67	306	306	13.656	By MS/MS	By MS/MS	By matching		78335000	87656000	3965700	0	17	4608000	5156200	233280	0	88408000	66074000	0	0	5	2	0	0
428	Q15365	Poly(rC)-binding protein 1	PCBP1	1	9	5	5	43	37.497	356	356	55.449	By MS/MS	By MS/MS	By MS/MS	By MS/MS	44301000	114610000	84623000	126000000	17	2605900	6741700	4977800	7411500	60503000	107170000	68434000	103910000	1	6	4	4
448	Q16775	Hydroxyacylglutathione hydrolase, mitochondrial	HAGH	1	5	5	5	19.5	33.805	308	308	17.194	By MS/MS	By MS/MS	By MS/MS	By MS/MS	19381000	41962000	44242000	50701000	17	1140000	2468300	2602500	2982400	15951000	14746000	26686000	24011000	2	1	6	5
50	O60762	Dolichol-phosphate mannosyltransferase subunit 1	DPM1	1	5	5	5	18.5	29.634	260	260	15.018	By matching	By MS/MS	By MS/MS	By MS/MS	0	23301000	11833000	56143000	16	0	1456300	739550	3509000	0	11592000	9543900	44432000	0	1	0	4
130	P09493	Tropomyosin alpha-1 chain	TPM1	1	19	6	5	43.3	32.708	284	284	38.792	By MS/MS	By MS/MS	By MS/MS	By MS/MS	179410000	215770000	188920000	275560000	16	11213000	13486000	11808000	17222000	113220000	106510000	155100000	156640000	3	1	7	6
468	Q5VST6	Alpha/beta hydrolase domain-containing protein 17B	ABHD17B	1	5	5	5	37.8	32.214	288	288	62.533	By MS/MS	By MS/MS	By MS/MS	By MS/MS	43584000	53760000	28985000	65618000	16	2724000	3360000	1811500	4101100	37465000	49883000	40883000	50839000	2	3	2	2
175	P18440	Arylamine N-acetyltransferase 1	NAT1	1	5	5	5	28.3	33.898	290	290	28.307	By MS/MS	By MS/MS	By MS/MS	By MS/MS	30505000	53134000	45536000	77066000	15	2033700	3542300	3035800	5137700	17350000	21386000	29345000	39236000	2	2	3	4
204	P26368	Splicing factor U2AF 65 kDa subunit	U2AF2	1	5	5	5	28.8	53.5	475	475	146.43	By MS/MS	By MS/MS	By MS/MS	By MS/MS	170610000	603390000	44137000	290010000	15	11374000	40226000	2942500	19334000	133470000	289350000	144990000	247340000	2	24	2	3
398	Q13242	Serine/arginine-rich splicing factor 9	SRSF9	1	6	5	5	30.3	25.542	221	221	14.246	By MS/MS	By MS/MS	By matching	By matching	28236000	17548000	0	0	15	1882400	1169900	0	0	0	0	0	0	3	1	0	0
572	Q96FW1	Ubiquitin thioesterase OTUB1	OTUB1	1	5	5	5	21.8	31.284	271	271	39.972	By MS/MS	By MS/MS	By MS/MS	By MS/MS	23432000	75768000	81767000	83335000	15	1562100	5051200	5451200	5555600	21797000	25931000	55101000	50663000	2	4	5	4
656	Q9HA47	Uridine-cytidine kinase 1	UCK1	1	6	5	5	26.7	31.434	277	277	18.185	By MS/MS	By MS/MS	By MS/MS	By MS/MS	10397000	30515000	11311000	20188000	15	693110	2034300	754050	1345900	12905000	14002000	9762100	15251000	3	3	3	4
172	P17482	Homeobox protein Hox-B9	HOXB9	1	5	5	5	31.2	28.058	250	250	33.877	By matching	By MS/MS	By MS/MS	By MS/MS	14301000	27266000	81737000	78241000	14	1021500	1947600	5838300	5588700	13175000	10718000	40265000	38021000	0	1	2	5
559	Q96BD8	Spindle and kinetochore-associated protein 1	SKA1	1	5	5	5	22.4	29.484	255	255	20.075	By MS/MS	By MS/MS	By MS/MS	By MS/MS	49898000	85600000	35846000	34739000	14	3564100	6114300	2560400	2481300	32600000	32502000	27918000	20421000	5	5	1	4
29	O14732	Inositol monophosphatase 2	IMPA2	1	5	5	5	24	31.321	288	288	12.157	By MS/MS	By MS/MS	By MS/MS	By MS/MS	15229000	27456000	33909000	94452000	13	1171500	2112000	2608400	7265600	26751000	35917000	41866000	38863000	0	1	2	3
62	O75911	Short-chain dehydrogenase/reductase 3	DHRS3	1	5	5	5	23.2	33.548	302	302	20.721	By MS/MS	By MS/MS	By MS/MS	By MS/MS	6438300	25941000	52963000	41198000	13	495250	1995500	4074100	3169100	10643000	11947000	26202000	45545000	1	2	1	5
615	Q9BTZ2;P0CG22;Q6PKH6	Dehydrogenase/reductase SDR family member 4	DHRS4	3	5	5	5	20.5	29.537	278	278;281;232	31.812	By MS/MS	By MS/MS	By MS/MS	By MS/MS	5719900	36335000	14817000	55429000	13	439990	2795000	1139800	4263700	9940600	17982000	17297000	30830000	1	2	1	4
248	P40261	Nicotinamide N-methyltransferase	NNMT	1	5	5	5	22	29.574	264	264	35.628	By MS/MS	By MS/MS	By MS/MS	By MS/MS	22988000	53002000	30115000	24707000	12	1915700	4416900	2509600	2058900	27812000	34714000	35095000	29696000	3	5	2	3
695	Q9NW81	ATP synthase subunit s-like protein	ATP5SL	1	5	5	5	26.5	29.267	257	257	16.922	By MS/MS	By MS/MS	By MS/MS	By MS/MS	60607000	125710000	30601000	57167000	12	5050600	10476000	2550100	4764000	48482000	47153000	46591000	54454000	1	2	1	4
288	P51148;P20339;P61020	Ras-related protein Rab-5C	RAB5C	3	5	5	5	29.2	23.482	216	216;215;215	23.171	By MS/MS	By MS/MS	By MS/MS	By MS/MS	27614000	182290000	130050000	100270000	11	2510400	16572000	11823000	9115100	135800000	160280000	169030000	79147000	2	4	2	1
504	Q8N129	Protein canopy homolog 4	CNPY4	1	5	5	5	36.7	28.309	248	248	41.811	By MS/MS	By MS/MS	By MS/MS	By MS/MS	104090000	43588000	120280000	142070000	11	9462700	3962500	10934000	12916000	57100000	36287000	83879000	80508000	3	2	6	4
605	Q9BRP8	Partner of Y14 and mago	WIBG	1	5	5	5	46.6	22.655	204	204	33.776	By MS/MS	By MS/MS	By MS/MS	By MS/MS	11997000	31098000	22034000	116980000	11	1090600	2827100	2003100	10634000	17393000	19963000	21876000	66224000	1	2	2	6
671	Q9NP77	RNA polymerase II subunit A C-terminal domain phosphatase SSU72	SSU72	1	5	5	5	26.3	22.574	194	194	23.669	By matching	By MS/MS	By MS/MS	By MS/MS	5089200	64330000	16789000	46825000	11	462650	5848200	1526300	4256800	0	0	0	0	0	2	1	2
169	P16402	Histone H1.3	HIST1H1D	1	22	6	5	43	22.35	221	221	34.093	By MS/MS	By MS/MS	By matching	By matching	302430000	715260000	493810	0	10	30243000	71526000	49381	0	356410000	381250000	0	0	5	9	0	0
310	P60953	Cell division control protein 42 homolog	CDC42	1	5	5	5	36.6	21.258	191	191	22.972	By MS/MS	By MS/MS	By MS/MS	By MS/MS	38728000	91279000	24080000	55189000	9	4303100	10142000	2675600	6132100	37614000	41843000	29843000	25735000	5	3	3	2
482	Q712K3;P49427	Ubiquitin-conjugating enzyme E2 R2	UBE2R2	2	5	5	5	16	27.166	238	238;236	15.73	By MS/MS	By MS/MS	By MS/MS	By MS/MS	21885000	95199000	44587000	48812000	9	2431600	10578000	4954100	5423500	12683000	29286000	24165000	20467000	0	4	4	4
487	Q7LBR1	Charged multivesicular body protein 1b	CHMP1B	1	5	5	5	17.1	22.109	199	199	24.058	By MS/MS	By MS/MS	By MS/MS	By MS/MS	267630000	445940000	329030000	471120000	8	33453000	55743000	41129000	58890000	180720000	196120000	272570000	268130000	6	5	8	4
527	Q8TBF4	Zinc finger CCHC-type and RNA-binding motif-containing protein 1	ZCRB1	1	5	5	5	22.6	24.591	217	217	36.081	By MS/MS	By MS/MS	By MS/MS	By MS/MS	56730000	86387000	56064000	58507000	8	7091300	10798000	7008000	7313400	40276000	28553000	45164000	42295000	1	4	4	3
722	Q9UBV8	Peflin	PEF1	1	5	5	5	15.5	30.381	284	284	35.909	By MS/MS	By MS/MS	By MS/MS	By MS/MS	112760000	172640000	169830000	232590000	8	14096000	21581000	21229000	29073000	50588000	52123000	80488000	78561000	5	5	6	5
353	P68402	Platelet-activating factor acetylhydrolase IB subunit beta	PAFAH1B2	1	5	5	5	41.5	25.569	229	229	105.54	By MS/MS	By MS/MS	By MS/MS	By MS/MS	0	132250000	193510000	344110000	7	0	18893000	27644000	49158000	0	50435000	166890000	215430000	1	3	3	4
609	Q9BS40	Latexin	LXN	1	5	5	5	18.9	25.75	222	222	48.202	By MS/MS	By MS/MS	By MS/MS	By MS/MS	32860000	87667000	123130000	198110000	6	5476600	14611000	20522000	33019000	35757000	53922000	134110000	172700000	1	3	4	9
268	P47914	60S ribosomal protein L29	RPL29	1	5	5	5	23.3	17.752	159	159	21.415	By MS/MS	By MS/MS	By MS/MS	By MS/MS	267130000	180730000	80454000	74801000	4	66783000	45181000	20114000	18700000	175210000	96376000	59794000	39997000	6	3	2	2
203	P26006	Integrin alpha-3;Integrin alpha-3 heavy chain;Integrin alpha-3 light chain	ITGA3	1	4	4	4	3.1	116.61	1051	1051	16.616	By MS/MS	By MS/MS	By MS/MS	By MS/MS	43813000	195750000	39247000	67126000	40	1095300	4893800	981170	1678200	35080000	66448000	34959000	51580000	2	5	2	3
85	P00558	Phosphoglycerate kinase 1	PGK1	1	5	5	4	17.3	44.614	417	417	19.424	By MS/MS	By MS/MS			5928200	20748000	0	0	27	219560	768450	0	0	0	0	0	0	2	3	0	0
207	P26641	Elongation factor 1-gamma	EEF1G	1	4	4	4	10.8	50.118	437	437	12.061	By MS/MS	By MS/MS	By matching	By MS/MS	22195000	26885000	13943000	18326000	24	924800	1120200	580960	763580	23083000	24161000	19666000	16159000	1	3	0	1
105	P06733	Alpha-enolase	ENO1	1	4	4	4	10.8	47.168	434	434	17.706	By MS/MS	By MS/MS	By matching	By matching	36265000	52625000	6626400	3720100	22	1648400	2392000	301200	169100	35727000	0	7791700	0	2	3	0	0
766	Q9Y617	Phosphoserine aminotransferase	PSAT1	1	4	4	4	11.4	40.422	370	370	17.333	By MS/MS	By MS/MS	By MS/MS	By MS/MS	7116000	50902000	49516000	36164000	20	355800	2545100	2475800	1808200	9470300	20454000	29304000	41634000	1	3	5	3
691	Q9NUQ9;Q9H0Q0	Protein FAM49B	FAM49B	2	4	4	4	16.4	36.748	324	324;323	20.315		By MS/MS	By MS/MS	By MS/MS	0	10541000	6672200	30085000	19	0	554800	351170	1583400	0	0	0	0	0	1	2	3
229	P31943;P55795	Heterogeneous nuclear ribonucleoprotein H;Heterogeneous nuclear ribonucleoprotein H, N-terminally processed;Heterogeneous nuclear ribonucleoprotein H2	HNRNPH1;HNRNPH2	2	4	4	4	16	49.229	449	449;449	30.729	By MS/MS	By MS/MS	By MS/MS	By MS/MS	46104000	15631000	12968000	15355000	18	2561300	868420	720440	853050	0	0	0	0	1	2	1	2
371	Q02338	D-beta-hydroxybutyrate dehydrogenase, mitochondrial	BDH1	1	4	4	4	15.7	38.157	343	343	12.364	By matching	By MS/MS	By MS/MS	By MS/MS	12587000	4971500	18506000	18479000	18	699270	276190	1028100	1026600	0	0	0	0	0	1	0	1
389	Q0PNE2	Elongator complex protein 6	ELP6	1	4	4	4	21.1	29.793	266	266	19.175			By MS/MS	By MS/MS	0	0	9542900	15200000	18	0	0	530160	844460	0	0	6763800	9286500	0	0	2	4
452	Q330K2	NADH dehydrogenase (ubiquinone) complex I, assembly factor 6	NDUFAF6	1	4	4	4	15.9	38.176	333	333	15.794	By MS/MS	By MS/MS	By MS/MS	By MS/MS	13768000	41982000	16595000	39763000	18	764890	2332300	921970	2209100	0	25744000	0	34181000	3	1	2	2
599	Q99988	Growth/differentiation factor 15	GDF15	1	4	4	4	15.3	34.14	308	308	10.144		By matching	By MS/MS	By MS/MS	0	1441300	6241700	41079000	18	0	80072	346760	2282200	0	0	12879000	18414000	0	0	0	4
45	O43772	Mitochondrial carnitine/acylcarnitine carrier protein	SLC25A20	1	4	4	4	14	32.943	301	301	7.8062	By matching	By MS/MS	By MS/MS	By MS/MS	17872000	59960000	39873000	64483000	17	1051300	3527000	2345500	3793100	57114000	46003000	46006000	48939000	0	1	1	3
429	Q15366	Poly(rC)-binding protein 2	PCBP2	1	9	9	4	37.8	38.58	365	365	176.27	By MS/MS	By MS/MS	By MS/MS	By MS/MS	373950000	1333000000	718400000	973710000	17	21997000	78411000	42259000	57277000	284290000	479120000	412610000	446410000	6	11	9	13
640	Q9H1A3	Methyltransferase-like protein 9	METTL9	1	4	4	4	16.7	36.536	318	318	20.977	By MS/MS	By MS/MS		By MS/MS	116790000	53227000	0	29784000	17	6870100	3131000	0	1752000	65755000	55583000	0	41992000	4	4	0	3
642	Q9H2W6	39S ribosomal protein L46, mitochondrial	MRPL46	1	4	4	4	19	31.705	279	279	20.931	By matching	By MS/MS	By MS/MS	By MS/MS	8599400	56178000	8223400	83766000	17	505850	3304600	483730	4927400	10749000	14979000	11915000	48362000	0	1	0	5
141	P0DPD7;P0DPD8			2	4	4	4	19.6	28.306	255	255;883	23.964	By MS/MS	By MS/MS	By MS/MS	By MS/MS	14244000	28138000	9309900	27439000	16	890240	1758600	581870	1714900	9463300	10154000	11252000	12534000	1	2	2	4
160	P14678;P63162	Small nuclear ribonucleoprotein-associated proteins B and B;Small nuclear ribonucleoprotein-associated protein N	SNRPB;SNRPN	2	4	4	4	18.3	24.61	240	240;240	15.599	By MS/MS	By MS/MS	By MS/MS	By MS/MS	43613000	90054000	15256000	17991000	16	2725800	5628400	953510	1124400	39774000	33572000	11187000	11193000	4	3	1	2
725	Q9UFF9	CCR4-NOT transcription complex subunit 8	CNOT8	1	4	4	4	15.4	33.54	292	292	22.386	By MS/MS	By MS/MS	By MS/MS	By MS/MS	36121000	42172000	51836000	61396000	16	2257600	2635700	3239800	3837200	23099000	13944000	38169000	27073000	2	3	3	2
179	P19623	Spermidine synthase	SRM	1	4	4	4	18.9	33.824	302	302	27.336	By MS/MS	By MS/MS	By MS/MS	By MS/MS	12588000	93192000	8857200	7982900	15	839170	6212800	590480	532190	17179000	28872000	15260000	12831000	2	4	2	2
627	Q9BY49	Peroxisomal trans-2-enoyl-CoA reductase	PECR	1	4	4	4	20.1	32.544	303	303	27.185		By MS/MS	By matching	By MS/MS	0	41918000	24216000	129100000	15	0	2794500	1614400	8606600	0	16008000	15088000	74153000	0	2	0	5
17	O00115	Deoxyribonuclease-2-alpha	DNASE2	1	4	4	4	10.8	39.58	360	360	22.818	By MS/MS	By MS/MS	By matching	By matching	137130000	235140000	6646800	12507000	14	9795000	16796000	474770	893380	128330000	129790000	0	0	3	5	0	0
331	P62491;Q15907	Ras-related protein Rab-11A;Ras-related protein Rab-11B	RAB11A;RAB11B	2	4	4	4	19.9	24.393	216	216;218	15.552	By MS/MS	By MS/MS			53299000	61881000	0	0	14	3807100	4420100	0	0	38951000	25452000	0	0	3	4	0	0
514	Q8N9Z2	Coiled-coil domain-containing protein 71L	CCDC71L	1	4	4	4	19.1	26.261	235	235	18.158	By MS/MS	By MS/MS	By MS/MS	By MS/MS	39067000	31178000	5515200	28329000	14	2790500	2227000	393950	2023500	32074000	20857000	19762000	23830000	3	1	0	4
534	Q8WUU5	GATA zinc finger domain-containing protein 1	GATAD1	1	4	4	4	20.1	28.69	269	269	18.998	By MS/MS	By MS/MS	By MS/MS	By MS/MS	34387000	26798000	43650000	66484000	14	2456200	1914100	3117900	4748800	26319000	21591000	41439000	42800000	3	1	3	4
597	Q99714	3-hydroxyacyl-CoA dehydrogenase type-2	HSD17B10	1	4	4	4	27.6	26.923	261	261	50.815	By MS/MS	By MS/MS	By MS/MS	By matching	11971000	27865000	3564200	7606500	14	855090	1990400	254580	543320	0	18984000	0	8889000	2	3	1	0
621	Q9BVK6	Transmembrane emp24 domain-containing protein 9	TMED9	1	4	4	4	11.9	27.277	235	235	6.5245	By MS/MS	By MS/MS	By matching	By MS/MS	93539000	122380000	18362000	31905000	14	6681400	8741500	1311600	2278900	73650000	61580000	27962000	26113000	3	3	0	0
1	P08865;A0A8I5KQE6	40S ribosomal protein SA	RPSA	2	4	4	4	24.1	32.854	295	295;295	33.302	By MS/MS	By MS/MS	By matching	By MS/MS	32736000	104930000	11046000	50152000	13	2518200	8071400	849690	3857800	37672000	50582000	0	0	1	3	0	0
24	O00767	Acyl-CoA desaturase	SCD	1	4	4	4	16.4	41.522	359	359	37.422	By MS/MS	By MS/MS	By MS/MS	By MS/MS	52669000	109480000	113710000	122270000	13	4051500	8421700	8747000	9405300	55172000	65942000	163550000	128260000	0	2	4	4
72	O95336	6-phosphogluconolactonase	PGLS	1	4	4	4	22.9	27.547	258	258	22.02	By MS/MS	By MS/MS	By MS/MS	By MS/MS	7664100	65817000	17110000	23088000	13	589550	5062800	1316200	1776000	0	24343000	12712000	16361000	2	4	1	1
200	P25787	Proteasome subunit alpha type-2	PSMA2	1	4	4	4	30.8	25.898	234	234	20.261	By MS/MS	By MS/MS	By MS/MS	By MS/MS	49189000	48830000	19063000	15059000	13	3783700	3756100	1466300	1158400	41450000	0	18508000	16696000	3	3	2	1
373	Q02878	60S ribosomal protein L6	RPL6	1	4	4	4	17	32.728	288	288	41.51	By MS/MS	By MS/MS	By MS/MS	By matching	82654000	100180000	930670	6475400	13	6358000	7706400	71590	498110	52222000	64553000	0	22638000	3	4	0	0
537	Q8WXX5	DnaJ homolog subfamily C member 9	DNAJC9	1	4	4	4	23.1	29.909	260	260	44.649	By MS/MS	By MS/MS	By MS/MS	By MS/MS	17055000	74795000	12263000	18161000	13	1312000	5753400	943290	1397000	14602000	34459000	12156000	14955000	1	5	1	3
733	Q9UKY7	Protein CDV3 homolog	CDV3	1	4	4	4	43.4	27.335	258	258	69.78	By matching	By MS/MS	By MS/MS	By MS/MS	5858100	67187000	41522000	34033000	13	450620	5168300	3194000	2618000	0	20894000	39679000	27013000	0	2	1	3
28	O14681	Etoposide-induced protein 2.4 homolog	EI24	1	4	4	4	9.1	38.964	340	340	10.854	By matching	By matching	By MS/MS	By matching	2260900	38314000	59152000	22035000	12	188410	3192800	4929400	1836200	0	22186000	55608000	30744000	0	0	4	0
358	P82930	28S ribosomal protein S34, mitochondrial	MRPS34	1	4	4	4	22	25.65	218	218	10.06	By MS/MS	By MS/MS		By matching	15269000	54327000	0	9792000	12	1272400	4527300	0	816000	12269000	24374000	0	9466400	1	4	0	0
748	Q9Y3B3	Transmembrane emp24 domain-containing protein 7	TMED7	1	4	4	4	22.8	25.171	224	224	28.589	By MS/MS	By MS/MS	By MS/MS	By MS/MS	102450000	126670000	93546000	94092000	12	8537300	10556000	7795500	7841000	47220000	54548000	51514000	40623000	4	4	5	5
47	O60499	Syntaxin-10	STX10	1	4	4	4	25.7	28.114	249	249	34.16	By matching	By MS/MS	By matching	By MS/MS	13198000	45771000	3283000	28588000	11	1199800	4161000	298460	2598900	0	26304000	0	21689000	0	3	0	2
104	P06730;A6NMX2	Eukaryotic translation initiation factor 4E	EIF4E	2	4	4	4	29.5	25.097	217	217;242	31.157	By MS/MS	By MS/MS	By MS/MS	By MS/MS	63063000	55432000	24559000	31195000	11	5733000	5039300	2232600	2835900	48876000	44476000	20118000	20886000	6	3	1	2
645	Q9H3N1	Thioredoxin-related transmembrane protein 1	TMX1	1	4	4	4	17.9	31.791	280	280	20.72	By MS/MS	By MS/MS	By MS/MS	By MS/MS	43880000	64906000	39645000	27316000	11	3989100	5900500	3604100	2483300	31087000	27531000	25052000	16895000	3	2	4	2
699	Q9NWZ8	Gem-associated protein 8	GEMIN8	1	4	4	4	12.4	28.636	242	242	9.3161	By MS/MS	By MS/MS	By MS/MS	By MS/MS	9430700	18640000	26985000	29895000	11	857330	1694500	2453200	2717700	17292000	0	22100000	14245000	2	1	2	3
77	O95772	MLN64 N-terminal domain homolog	STARD3NL	1	4	4	4	22.6	26.654	234	234	16.565			By MS/MS	By MS/MS	0	0	65843000	79353000	10	0	0	6584300	7935300	0	0	60823000	56716000	0	0	2	5
390	Q10589	Bone marrow stromal antigen 2	BST2	1	4	4	4	18.3	19.769	180	180	72.34	By MS/MS	By MS/MS	By MS/MS	By MS/MS	114700000	570570000	96178000	257290000	10	11470000	57057000	9617800	25729000	95513000	282860000	101390000	182030000	4	4	3	6
749	Q9Y3C0	WASH complex subunit CCDC53	CCDC53	1	4	4	4	35.6	21.172	194	194	18.738	By MS/MS	By MS/MS	By MS/MS	By MS/MS	31115000	79431000	70027000	99823000	10	3111500	7943100	7002700	9982300	36642000	40572000	82730000	79768000	1	1	4	5
234	P32969	60S ribosomal protein L9	RPL9	1	4	4	4	24	21.863	192	192	27.798	By MS/MS	By MS/MS			60022000	79274000	0	0	9	6669100	8808300	0	0	40746000	34687000	0	0	4	1	0	0
546	Q92688	Acidic leucine-rich nuclear phosphoprotein 32 family member B	ANP32B	1	4	4	4	19.1	28.787	251	251	14.677	By MS/MS	By MS/MS	By MS/MS	By MS/MS	58543000	239630000	12202000	19971000	9	6504800	26625000	1355800	2219000	72652000	94005000	14452000	16885000	2	4	0	1
692	Q9NV56	MRG/MORF4L-binding protein	MRGBP	1	4	4	4	14.7	22.417	204	204	21.033	By MS/MS	By MS/MS	By MS/MS	By MS/MS	29367000	15912000	34487000	42153000	9	3263000	1768000	3831800	4683700	30830000	28446000	33079000	32462000	3	3	3	3
756	Q9Y4Z0	U6 snRNA-associated Sm-like protein LSm4	LSM4	1	4	4	4	26.6	15.35	139	139	10.002			By MS/MS	By MS/MS	0	0	26520000	78928000	9	0	0	2946600	8769800	0	0	42371000	62055000	0	0	1	5
53	O75446	Histone deacetylase complex subunit SAP30	SAP30	1	4	4	4	18.6	23.306	220	220	16.05	By MS/MS	By MS/MS	By MS/MS	By MS/MS	31114000	35010000	36015000	84165000	8	3889200	4376300	4501800	10521000	21370000	23169000	30021000	57773000	2	1	1	3
257	P43487	Ran-specific GTPase-activating protein	RANBP1	1	4	4	4	28.9	23.31	201	201	31.505	By MS/MS	By MS/MS	By matching	By matching	56874000	196270000	6434700	11088000	8	7109300	24534000	804330	1386000	49666000	63320000	9736500	12628000	3	4	0	0
344	P63000;P15153;P60763	Ras-related C3 botulinum toxin substrate 1;Ras-related C3 botulinum toxin substrate 2	RAC1;RAC2	3	4	4	4	19.3	21.45	192	192;192;192	12.045	By MS/MS	By MS/MS	By MS/MS	By MS/MS	15034000	25012000	18263000	20482000	8	1879300	3126400	2282900	2560200	20070000	15614000	16815000	15932000	4	2	2	2
538	Q8WYH8	Inhibitor of growth protein 5	ING5	1	4	4	4	24.2	27.75	240	240	20.086	By MS/MS	By MS/MS		By MS/MS	82068000	53412000	0	31277000	8	10259000	6676500	0	3909700	84501000	47969000	0	0	3	1	0	1
51	Q99880;Q93079;Q99877;P62807;P58876;O60814;Q5QNW6;Q99879;P57053;P33778;Q16778;P23527;P06899;Q8N257;Q96A08	Histone H2B type 1-L;Histone H2B type 1-H;Histone H2B type 1-N;Histone H2B type 1-C/E/F/G/I;Histone H2B type 1-D;Histone H2B type 1-K;Histone H2B type 2-F;Histone H2B type 1-M;Histone H2B type F-S;Histone H2B type 1-B;Histone H2B type 2-E;Histone H2B type 1-O;Histone H2B type 1-J;Histone H2B type 3-B;Histone H2B type 1-A	HIST1H2BL;HIST1H2BH;HIST1H2BN;HIST1H2BC;HIST1H2BD;HIST1H2BK;HIST2H2BF;HIST1H2BM;H2BFS;HIST1H2BB;HIST2H2BE;HIST1H2BO;HIST1H2BJ;HIST3H2BB;HIST1H2BA	15	4	4	4	33.3	13.952	126	126;126;126;126;126;126;126;126;126;126;126;126;126;126;127	40.048	By MS/MS	By MS/MS	By matching	By matching	92488000	93701000	7489500	3517100	7	13213000	13386000	1069900	502450	52944000	25810000	6060000	5029700	4	4	0	0
125	P08962	CD63 antigen	CD63	1	4	4	4	18.1	25.636	238	238	13.789	By MS/MS	By matching	By MS/MS	By MS/MS	3789200	8562900	19696000	31747000	7	541310	1223300	2813700	4535300	0	0	24278000	32776000	1	0	2	3
155	P13693	Translationally-controlled tumor protein	TPT1	1	4	4	4	22.7	19.595	172	172	20.529	By MS/MS	By MS/MS	By MS/MS	By MS/MS	49247000	53098000	14946000	27245000	7	7035200	7585500	2135200	3892100	33317000	23095000	16244000	13748000	6	6	3	4
260	P46776	60S ribosomal protein L27a	RPL27A	1	4	4	4	38.5	16.561	148	148	10.317	By MS/MS	By MS/MS	By matching	By matching	91833000	174770000	1334200	8482800	7	13119000	24967000	190600	1211800	91845000	119760000	0	0	2	2	0	0
298	P53801	Pituitary tumor-transforming gene 1 protein-interacting protein	PTTG1IP	1	4	4	4	23.3	20.324	180	180	28.537		By matching	By MS/MS	By MS/MS	0	22021000	142150000	257430000	7	0	3145800	20308000	36776000	0	0	260130000	268620000	0	0	5	6
362	P84103	Serine/arginine-rich splicing factor 3	SRSF3	1	4	4	4	29.9	19.329	164	164	14.924	By MS/MS	By matching			60267000	24766000	0	0	7	8609500	3538000	0	0	78960000	15761000	0	0	4	0	0	0
18	O00193	Small acidic protein	SMAP	1	4	4	4	33.9	20.332	183	183	34.549	By MS/MS	By MS/MS	By MS/MS	By MS/MS	55216000	115190000	135080000	213200000	5	11043000	23038000	27016000	42639000	32803000	35782000	179020000	130000000	0	0	5	3
158	P14209	CD99 antigen	CD99	1	4	4	4	16.2	18.848	185	185	65.172	By MS/MS	By MS/MS	By MS/MS	By MS/MS	76915000	161230000	77653000	202030000	4	19229000	40306000	19413000	50507000	44245000	82801000	66587000	113250000	2	4	5	7
16	E9PAV3;Q9BZK3	Nascent polypeptide-associated complex subunit alpha, muscle-specific form	NACA	2	3	3	3	2	205.42	2078	2078;213	19.357	By MS/MS	By MS/MS	By matching		82116000	105660000	3388300	0	106	774680	996760	31965	0	72778000	69365000	0	0	3	2	0	0
401	Q13308	Inactive tyrosine-protein kinase 7	PTK7	1	3	3	3	4.1	118.39	1070	1070	20.351		By MS/MS	By MS/MS	By MS/MS	0	32361000	38462000	54763000	55	0	588390	699310	995690	0	13661000	27717000	29229000	0	1	2	3
246	P38646	Stress-70 protein, mitochondrial	HSPA9	1	3	3	3	5.6	73.68	679	679	5.666	By matching	By MS/MS	By MS/MS	By MS/MS	11597000	35258000	7231300	9426400	38	305180	927840	190300	248060	0	0	0	0	0	0	0	1
147	P11142;P54652;P34931	Heat shock cognate 71 kDa protein;Heat shock-related 70 kDa protein 2	HSPA8;HSPA2	3	4	3	3	6	70.897	646	646;639;641	7.7358	By MS/MS	By MS/MS		By matching	62097000	11608000	0	4529600	33	1881700	351750	0	137260	0	0	0	0	5	1	0	0
500	Q8IXK0	Polyhomeotic-like protein 2	PHC2	1	3	3	3	5.1	90.712	858	858	39.928	By MS/MS	By MS/MS	By MS/MS	By MS/MS	10027000	27382000	21822000	24359000	33	303840	829750	661260	738140	0	0	35705000	31463000	2	1	2	1
275	P48960	CD97 antigen;CD97 antigen subunit alpha;CD97 antigen subunit beta	CD97	1	3	3	3	4.4	91.868	835	835	32.173	By matching	By matching	By MS/MS	By MS/MS	8963700	13995000	84463000	93886000	30	298790	466500	2815400	3129500	8195400	8662100	96810000	84687000	0	0	3	4
115	P07686	Beta-hexosaminidase subunit beta;Beta-hexosaminidase subunit beta chain B;Beta-hexosaminidase subunit beta chain A	HEXB	1	3	3	3	6.3	63.137	556	556	7.2318	By MS/MS	By MS/MS	By MS/MS	By MS/MS	10443000	24633000	14741000	25129000	29	360110	849430	508320	866520	12206000	14675000	14177000	15645000	1	2	1	2
717	Q9P270	SLAIN motif-containing protein 2	SLAIN2	1	3	3	3	5.9	62.543	581	581	6.9994	By MS/MS	By MS/MS	By matching		4856300	6542600	3303500	0	27	179860	242320	122350	0	0	0	0	0	1	1	0	0
318	P61978	Heterogeneous nuclear ribonucleoprotein K	HNRNPK	1	3	3	3	11	50.976	463	463	14.315	By MS/MS	By MS/MS			14273000	7026500	0	0	23	620560	305500	0	0	0	0	0	0	2	1	0	0
665	Q9HC21	Mitochondrial thiamine pyrophosphate carrier	SLC25A19	1	3	3	3	11.6	35.511	320	320	21.578	By MS/MS	By MS/MS	By MS/MS	By MS/MS	17322000	27216000	3149600	10550000	22	787350	1237100	143160	479530	18781000	18649000	0	6963300	3	2	0	0
277	P49247	Ribose-5-phosphate isomerase	RPIA	1	3	3	3	12.5	33.269	311	311	9.4902	By MS/MS	By matching	By MS/MS	By MS/MS	27160000	3801600	12096000	14166000	19	1429500	200080	636620	745560	25976000	0	14086000	13416000	3	0	2	1
441	Q16594	Transcription initiation factor TFIID subunit 9	TAF9	1	5	5	3	33.7	28.974	264	264	35.937	By MS/MS	By MS/MS	By MS/MS	By MS/MS	59427000	49772000	48780000	83207000	18	3301500	2765100	2710000	4622600	35580000	35172000	43373000	50509000	2	1	2	5
687	Q9NUI1	Peroxisomal 2,4-dienoyl-CoA reductase	DECR2	1	3	3	3	13	30.777	292	292	9.47	By MS/MS	By MS/MS	By MS/MS	By MS/MS	12613000	22432000	25450000	34765000	18	700720	1246200	1413900	1931400	0	10608000	20203000	21479000	0	0	2	3
744	Q9Y383;Q9NQ29	Putative RNA-binding protein Luc7-like 2	LUC7L2	2	3	3	3	9.7	46.513	392	392;371	13.008	By MS/MS	By MS/MS	By matching		11215000	12731000	2130000	0	18	623070	707250	118330	0	0	0	0	0	3	1	0	0
424	Q15084	Protein disulfide-isomerase A6	PDIA6	1	3	3	3	12	48.121	440	440	23.552	By MS/MS	By MS/MS	By MS/MS	By MS/MS	6451800	14072000	13600000	34908000	17	379520	827780	799980	2053400	0	0	13760000	22058000	1	1	1	3
499	Q8IW45	ATP-dependent (S)-NAD(P)H-hydrate dehydratase	CARKD	1	3	3	3	8.4	36.576	347	347	9.8373	By MS/MS	By matching	By MS/MS	By MS/MS	12713000	8511500	10053000	12026000	17	747820	500680	591360	707430	12421000	0	0	10381000	2	0	3	2
629	Q9BZG1	Ras-related protein Rab-34	RAB34	1	3	3	3	13.1	29.044	259	259	39.27	By MS/MS	By MS/MS	By MS/MS	By MS/MS	14165000	37086000	7440200	12767000	17	833220	2181500	437660	750970	8542200	15559000	8403100	8153300	2	3	3	1
641	Q9H1U9;Q3SY17	Solute carrier family 25 member 51;Solute carrier family 25 member 52	SLC25A51;SLC25A52	2	3	3	3	10.4	33.672	297	297;297	10.232	By MS/MS	By MS/MS	By MS/MS	By MS/MS	18247000	24138000	15774000	11088000	17	1073300	1419900	927900	652240	18069000	12699000	17933000	12224000	5	1	3	1
688	Q9NUJ1	Mycophenolic acid acyl-glucuronide esterase, mitochondrial	ABHD10	1	3	3	3	13.4	33.932	306	306	11.89	By matching	By MS/MS		By MS/MS	3596700	10868000	0	8139600	17	211570	639290	0	478800	0	0	0	0	0	1	0	2
23	O00743	Serine/threonine-protein phosphatase 6 catalytic subunit;Serine/threonine-protein phosphatase 6 catalytic subunit, N-terminally processed	PPP6C	1	3	3	3	10.5	35.144	305	305	16.668	By MS/MS	By MS/MS	By MS/MS	By MS/MS	29473000	53076000	15617000	15289000	16	1842100	3317300	976060	955580	0	46378000	21548000	17032000	3	4	1	1
231	P31947	14-3-3 protein sigma	SFN	1	6	3	3	25	27.774	248	248	23.963	By matching	By MS/MS	By matching	By MS/MS	2372300	10992000	3827100	35841000	16	148270	687000	239190	2240100	0	10485000	5801800	29649000	0	3	0	3
762	Q9Y5N6	Origin recognition complex subunit 6	ORC6	1	3	3	3	13.5	28.107	252	252	14.389	By MS/MS	By MS/MS	By MS/MS	By MS/MS	49727000	83136000	17201000	51534000	16	3107900	5196000	1075100	3220900	39229000	36018000	29948000	34489000	2	3	2	3
80	O95983	Methyl-CpG-binding domain protein 3	MBD3	1	5	3	3	17.9	32.844	291	291	9.4581	By MS/MS	By MS/MS	By MS/MS	By MS/MS	8191500	6974300	12391000	15688000	15	546100	464960	826070	1045900	7106400	0	0	10607000	0	0	0	2
379	Q06136	3-ketodihydrosphingosine reductase	KDSR	1	3	3	3	12	36.187	332	332	7.3608	By MS/MS	By MS/MS	By MS/MS	By MS/MS	27726000	23970000	11387000	15262000	15	1848400	1598000	759120	1017500	0	0	0	0	1	2	0	1
405	Q13595	Transformer-2 protein homolog alpha	TRA2A	1	4	3	3	13.5	32.688	282	282	7.0571	By MS/MS	By MS/MS			37307000	41348000	0	0	15	2487100	2756500	0	0	26513000	21199000	0	0	2	3	0	0
506	Q8N2F6	Armadillo repeat-containing protein 10	ARMC10	1	3	3	3	12	37.54	343	343	26.816	By MS/MS	By MS/MS	By MS/MS	By MS/MS	3980600	108640000	6626100	37212000	15	265370	7242700	441740	2480800	0	35790000	29491000	35262000	1	3	1	3
515	Q8NBJ7	Sulfatase-modifying factor 2	SUMF2	1	3	3	3	14	33.843	301	301	21.505	By matching	By MS/MS	By MS/MS	By MS/MS	6028200	20756000	54664000	73776000	15	401880	1383700	3644300	4918400	0	12093000	49791000	47840000	0	1	4	4
755	Q9Y4U1	Methylmalonic aciduria and homocystinuria type C protein	MMACHC	1	3	3	3	17	31.728	282	282	18.06	By matching	By MS/MS	By MS/MS	By MS/MS	10371000	62540000	5732000	52775000	15	691410	4169300	382130	3518300	0	0	0	0	0	2	1	2
128	P09417	Dihydropteridine reductase	QDPR	1	3	3	3	14.3	25.789	244	244	7.4772	By MS/MS	By MS/MS			10672000	23739000	0	0	14	762280	1695600	0	0	8090400	10157000	0	0	1	2	0	0
180	P20618	Proteasome subunit beta type-1	PSMB1	1	3	3	3	18.3	26.489	241	241	15.598	By MS/MS	By MS/MS	By matching	By MS/MS	48955000	57750000	16095000	12077000	14	3496800	4125000	1149700	862670	40734000	0	26483000	0	2	1	0	1
432	Q15526	Surfeit locus protein 1	SURF1	1	3	3	3	14.3	33.331	300	300	11.355	By MS/MS	By MS/MS	By matching	By MS/MS	13728000	36976000	2805800	8123300	14	980540	2641200	200420	580240	9336000	15303000	0	11738000	1	2	0	1
464	Q5T0D9	Tumor protein p63-regulated gene 1-like protein	TPRG1L	1	3	3	3	16.2	30.211	272	272	8.3362	By matching	By MS/MS	By MS/MS	By MS/MS	5934000	15141000	7991800	15997000	14	423860	1081500	570840	1142600	0	0	0	0	0	0	0	1
526	Q8TB37	Iron-sulfur protein NUBPL	NUBPL	1	3	3	3	14.1	34.082	319	319	45.3	By matching	By MS/MS	By MS/MS	By MS/MS	16484000	48836000	28843000	58903000	14	1177500	3488300	2060200	4207300	18131000	0	26094000	35167000	0	1	1	2
589	Q96PU8	Protein quaking	QKI	1	3	3	3	13.8	37.67	341	341	15.154	By MS/MS	By MS/MS	By MS/MS	By MS/MS	17100000	47785000	23471000	41298000	14	1221400	3413200	1676500	2949800	17881000	22105000	29181000	31676000	1	1	2	3
675	Q9NQ88	Fructose-2,6-bisphosphatase TIGAR	TIGAR	1	3	3	3	11.9	30.062	270	270	7.3098	By matching	By MS/MS	By matching	By MS/MS	16840000	30822000	5325000	28778000	14	1202900	2201500	380360	2055600	0	12953000	11481000	21105000	0	1	0	2
757	Q9Y508	E3 ubiquitin-protein ligase RNF114	RNF114	1	3	3	3	16.7	25.694	228	228	14.827	By MS/MS	By matching	By matching	By MS/MS	12141000	2821000	2583900	16556000	14	867220	201500	184560	1182600	0	0	0	0	0	0	0	2
100	P05388;Q8NHW5	60S acidic ribosomal protein P0;60S acidic ribosomal protein P0-like	RPLP0;RPLP0P6	2	3	3	3	10.4	34.273	317	317;317	17.593	By MS/MS	By MS/MS	By MS/MS	By MS/MS	49658000	83261000	15733000	25878000	13	3819900	6404700	1210200	1990600	46276000	43370000	19766000	21851000	3	4	2	2
171	P17275	Transcription factor jun-B	JUNB	1	3	3	3	14.7	35.879	347	347	32.183	By MS/MS	By MS/MS	By MS/MS	By MS/MS	6154200	7759700	9108500	17705000	13	473400	596900	700660	1361900	0	0	0	0	1	1	2	2
311	P61006	Ras-related protein Rab-8A	RAB8A	1	3	3	3	19.3	23.668	207	207	5.1948	By MS/MS	By MS/MS	By matching		7610600	8223200	1283500	0	13	585430	632560	98727	0	0	0	0	0	1	2	0	0
416	Q14331	Protein FRG1	FRG1	1	3	3	3	15.5	29.172	258	258	10.626	By MS/MS	By MS/MS	By MS/MS	By MS/MS	16371000	41213000	14221000	27538000	13	1259300	3170200	1093900	2118300	10538000	15543000	11958000	18697000	1	2	1	4
594	Q99439	Calponin-2	CNN2	1	4	4	3	15.5	33.697	309	309	10.932	By MS/MS	By MS/MS	By MS/MS	By MS/MS	14155000	19561000	17730000	14086000	13	1088900	1504700	1363800	1083500	10262000	10726000	16799000	12908000	2	2	2	2
681	Q9NRH1	Yae1 domain-containing protein 1	YAE1D1	1	3	3	3	11.5	25.299	226	226	6.9298	By MS/MS	By MS/MS	By MS/MS	By MS/MS	17866000	17449000	12248000	22352000	13	1374300	1342200	942130	1719400	23100000	0	19010000	19460000	2	1	2	3
40	O43399	Tumor protein D54	TPD52L2	1	3	3	3	28.6	22.237	206	206	20.44	By MS/MS	By MS/MS			1760200	43284000	0	0	12	146680	3607000	0	0	0	0	0	0	0	2	0	0
91	P04156	Major prion protein	PRNP	1	3	3	3	13.8	27.661	253	253	7.9847	By MS/MS	By MS/MS	By MS/MS	By MS/MS	16562000	31082000	16776000	19470000	12	1380100	2590200	1398000	1622500	0	0	0	0	1	3	1	1
107	P06748	Nucleophosmin	NPM1	1	3	3	3	26.9	32.575	294	294	68.14	By MS/MS	By MS/MS			29742000	36614000	0	0	12	2478500	3051200	0	0	0	0	0	0	1	2	0	0
283	P50402	Emerin	EMD	1	3	3	3	15.4	28.994	254	254	13.59	By MS/MS	By MS/MS	By MS/MS	By MS/MS	5546200	8477600	4275400	5437000	12	462190	706460	356280	453090	0	0	0	0	1	2	1	3
299	P54709	Sodium/potassium-transporting ATPase subunit beta-3	ATP1B3	1	3	3	3	17.9	31.512	279	279	11.716	By matching		By MS/MS	By MS/MS	6296900	0	30644000	29453000	12	524740	0	2553700	2454400	0	0	0	0	0	0	2	1
462	Q5MNZ6	WD repeat domain phosphoinositide-interacting protein 3	WDR45B	1	3	3	3	8.1	38.121	344	344	18.839	By MS/MS	By MS/MS	By MS/MS	By MS/MS	56196000	69696000	41499000	44388000	12	4683000	5808000	3458200	3699000	39574000	30610000	40953000	30434000	2	2	1	3
489	Q7Z7H5	Transmembrane emp24 domain-containing protein 4	TMED4	1	3	3	3	15	25.943	227	227	33.072	By MS/MS	By MS/MS	By MS/MS	By MS/MS	12946000	55157000	0	16838000	12	1078800	4596400	0	1403200	14114000	23187000	0	10861000	2	3	2	2
524	Q8NI37	Protein phosphatase PTC7 homolog	PPTC7	1	3	3	3	12.8	32.645	304	304	10.931	By MS/MS	By MS/MS	By MS/MS	By MS/MS	20740000	20730000	27028000	25579000	12	1728300	1727500	2252300	2131600	21110000	16918000	30270000	30987000	1	1	1	3
41	O43513	Mediator of RNA polymerase II transcription subunit 7	MED7	1	3	3	3	22.7	27.245	233	233	11.597	By MS/MS	By MS/MS	By MS/MS	By MS/MS	41433000	41778000	9046200	34736000	11	3766700	3798000	822380	3157800	34988000	21156000	34135000	25235000	2	1	3	1
116	P07711;Q5NE16	Cathepsin L1;Cathepsin L1 heavy chain;Cathepsin L1 light chain	CTSL	2	3	3	3	10.5	37.564	333	333;218	22.496	By matching	By MS/MS	By MS/MS	By MS/MS	1513900	16397000	5420200	19141000	11	137620	1490600	492750	1740100	0	9713700	0	18281000	0	1	0	2
161	P22392;P15531;O60361	Nucleoside diphosphate kinase B;Nucleoside diphosphate kinase A;Putative nucleoside diphosphate kinase	NME2;NME1;NME2P1	3	3	3	3	25	17.298	152	152;152;137	12.545	By MS/MS	By MS/MS	By MS/MS	By MS/MS	28015000	50110000	47909000	48779000	11	2546800	4555500	4355400	4434500	29839000	25976000	33395000	29405000	2	2	2	2
215	P28066	Proteasome subunit alpha type-5	PSMA5	1	3	3	3	14.1	26.411	241	241	26.531	By MS/MS	By MS/MS	By MS/MS	By MS/MS	69475000	113400000	22680000	42641000	11	6315900	10309000	2061800	3876400	77292000	100720000	0	38269000	1	4	2	2
216	P28070	Proteasome subunit beta type-4	PSMB4	1	3	3	3	14.8	29.204	264	264	12.141	By MS/MS	By MS/MS		By matching	21787000	56733000	0	5343500	11	1980600	5157600	0	485770	22787000	21448000	0	0	1	3	0	0
217	P28072	Proteasome subunit beta type-6	PSMB6	1	3	3	3	13.4	25.357	239	239	6.6889	By MS/MS	By MS/MS	By MS/MS	By MS/MS	51242000	89747000	24800000	20068000	11	4658300	8158800	2254500	1824400	50635000	34280000	15688000	16460000	2	2	1	0
34	O15121	Sphingolipid delta(4)-desaturase DES1	DEGS1	1	3	3	3	7.7	37.866	323	323	8.7112	By MS/MS	By MS/MS	By MS/MS	By MS/MS	9316100	14477000	6029300	31947000	10	931610	1447700	602930	3194700	0	0	0	0	1	1	3	2
325	P62280	40S ribosomal protein S11	RPS11	1	3	3	3	22.8	18.431	158	158	7.3357	By MS/MS	By MS/MS	By matching		7306400	29728000	2894200	0	10	730640	2972800	289420	0	0	0	0	0	1	3	0	0
36	O15173	Membrane-associated progesterone receptor component 2	PGRMC2	1	3	3	3	19.7	23.818	223	223	29.741	By MS/MS	By MS/MS	By matching	By MS/MS	6518800	10513000	2381400	0	9	724310	1168100	264600	0	0	0	0	0	1	2	0	0
303	P56537	Eukaryotic translation initiation factor 6	EIF6	1	3	3	3	23.3	26.599	245	245	67.777	By MS/MS	By MS/MS	By MS/MS	By matching	23209000	107120000	19323000	36610000	9	2578800	11902000	2147000	4067800	0	40534000	38453000	22504000	3	3	2	0
411	Q14019	Coactosin-like protein	COTL1	1	3	3	3	28.9	15.945	142	142	10.969	By MS/MS	By MS/MS		By matching	2826900	6962100	0	1752200	9	314100	773570	0	194690	0	0	0	0	1	4	0	0
539	Q8WZ82	Ovarian cancer-associated gene 2 protein	OVCA2	1	3	3	3	12.3	24.418	227	227	8.3896	By MS/MS	By MS/MS	By MS/MS	By MS/MS	4724800	4029700	3632800	28727000	9	524980	447740	403640	3191900	0	0	0	0	1	2	0	2
726	Q9UGY1	Nucleolar protein 12	NOL12	1	3	3	3	30.5	24.663	213	213	21.194	By MS/MS	By MS/MS		By matching	21658000	27732000	0	6449700	9	2406500	3081300	0	716630	24535000	20306000	0	0	1	3	0	0
20	O00264	Membrane-associated progesterone receptor component 1	PGRMC1	1	3	3	3	12.3	21.671	195	195	7.2425	By MS/MS	By MS/MS			27211000	38765000	0	0	8	3401400	4845600	0	0	15646000	17355000	0	0	1	1	0	0
360	P83731	60S ribosomal protein L24	RPL24	1	3	3	3	21.7	17.779	157	157	13.96	By MS/MS	By MS/MS	By MS/MS	By MS/MS	29533000	45657000	9130700	21581000	8	3691600	5707100	1141300	2697600	41334000	17812000	13836000	17210000	3	3	1	1
399	Q13243	Serine/arginine-rich splicing factor 5	SRSF5	1	4	3	3	15.8	31.263	272	272	11.083	By MS/MS	By MS/MS			19557000	19994000	0	0	8	2444600	2499300	0	0	20812000	9178900	0	0	2	3	0	0
438	Q15800	Methylsterol monooxygenase 1	MSMO1	1	3	3	3	12.6	35.215	293	293	27.449		By matching	By MS/MS	By MS/MS	0	7426700	50557000	58780000	7	0	1061000	7222500	8397100	0	0	54149000	60453000	0	0	3	2
93	P04216	Thy-1 membrane glycoprotein	THY1	1	3	3	3	18.6	17.935	161	161	56.744	By MS/MS	By MS/MS	By MS/MS	By MS/MS	150080000	382410000	76908000	105300000	6	25013000	63736000	12818000	17551000	146690000	173840000	107680000	110280000	2	3	5	3
206	P26583	High mobility group protein B2	HMGB2	1	15	4	3	46.9	24.033	209	209	16.018	By matching	By MS/MS	By MS/MS	By MS/MS	22495000	127170000	6550200	19380000	6	3749100	21196000	1091700	3230000	24140000	0	0	21055000	0	2	1	2
261	P46778	60S ribosomal protein L21	RPL21	1	3	3	3	21.9	18.565	160	160	6.5574	By MS/MS	By MS/MS			41874000	24826000	0	0	6	6979000	4137600	0	0	0	0	0	0	1	1	0	0
317	P61353	60S ribosomal protein L27	RPL27	1	3	3	3	25	15.798	136	136	7.7271	By MS/MS	By MS/MS			12674000	18727000	0	0	6	2112400	3121200	0	0	11867000	11178000	0	0	1	3	0	0
324	P62266	40S ribosomal protein S23	RPS23	1	3	3	3	22.4	15.807	143	143	6.8162	By MS/MS	By MS/MS			21808000	51288000	0	0	6	3634600	8547900	0	0	0	0	0	0	0	1	0	0
335	P62805	Histone H4	HIST1H4A	1	3	3	3	33	11.367	103	103	8.9121	By MS/MS	By MS/MS		By matching	21138000	15536000	0	1332700	6	3523000	2589300	0	222110	0	0	0	0	3	2	0	0
354	P68431;P84243;Q71DI3;Q16695;Q6NXT2;Q5TEC6	Histone H3.1;Histone H3.3;Histone H3.2;Histone H3.1t;Histone H3.3C;Histone H3	HIST1H3A;H3F3A;HIST2H3A;HIST3H3;H3F3C;HIST2H3PS2	6	3	3	3	19.9	15.404	136	136;136;136;136;135;136	12.908	By MS/MS	By MS/MS	By MS/MS	By matching	132180000	208950000	7151700	5564000	4	33044000	52238000	1787900	1391000	77034000	73919000	7319800	0	3	5	1	0
388	Q09666	Neuroblast differentiation-associated protein AHNAK	AHNAK	1	2	2	2	0.6	629.09	5890	5890	4.3982	By MS/MS	By MS/MS	By matching		9331300	17865000	4838700	0	376	24817	47512	12869	0	0	0	0	0	1	0	0	0
183	P21333;O75369;Q14315	Filamin-A;Filamin-B;Filamin-C	FLNA;FLNB;FLNC	3	2	2	2	0.6	280.74	2647	2647;2602;2725	3.3048	By MS/MS	By MS/MS	By MS/MS	By MS/MS	4258200	11565000	2567300	5761000	134	31778	86303	19159	42993	0	0	0	0	2	1	0	1
152	P12814;O43707;P35609;Q08043	Alpha-actinin-1;Alpha-actinin-4;Alpha-actinin-2;Alpha-actinin-3	ACTN1;ACTN4;ACTN2;ACTN3	4	2	2	2	2.1	103.06	892	892;911;894;901	5.3738	By MS/MS		By matching		6906100	0	5400200	0	52	132810	0	103850	0	0	0	0	0	2	0	0	0
754	Q9Y4E8	Ubiquitin carboxyl-terminal hydrolase 15	USP15	1	2	2	2	3.1	112.42	981	981	4.1843	By MS/MS			By MS/MS	0	0	0	0	51	0	0	0	0	0	0	0	0	1	0	0	1
69	O95197	Reticulon-3	RTN3	1	2	2	2	1.3	112.61	1032	1032	5.2653		By MS/MS	By matching	By MS/MS	0	16521000	3610400	12536000	46	0	359160	78486	272530	0	10137000	0	11697000	0	1	0	2
549	Q92888	Rho guanine nucleotide exchange factor 1	ARHGEF1	1	2	2	2	3.1	102.43	912	912	11.361	By MS/MS	By MS/MS	By matching	By matching	35063000	14750000	11128000	10697000	45	779190	327780	247280	237710	0	0	0	0	1	1	0	0
676	Q9NQC3	Reticulon-4	RTN4	1	2	2	2	2.5	129.93	1192	1192	14.257	By matching	By MS/MS	By MS/MS	By MS/MS	9811500	37356000	39990000	43011000	45	218030	830130	888660	955790	0	0	0	0	0	1	1	1
363	P98194	Calcium-transporting ATPase type 2C member 1	ATP2C1	1	2	2	2	2.3	100.58	919	919	2.985	By MS/MS	By MS/MS	By MS/MS	By MS/MS	164350000	146370000	5335100	0	41	4008600	3569900	130120	0	0	0	0	0	2	1	0	0
368	Q00839	Heterogeneous nuclear ribonucleoprotein U	HNRNPU	1	2	2	2	3.8	90.583	825	825	15.455	By MS/MS				7912100	0	0	0	37	213840	0	0	0	0	0	0	0	2	0	0	0
254	P42166	Lamina-associated polypeptide 2, isoform alpha;Thymopoietin;Thymopentin	TMPO	1	2	2	2	4.2	75.491	694	694	6.7976	By matching	By matching	By MS/MS	By MS/MS	3497700	19267000	4605600	8893400	36	97158	535180	127930	247040	0	0	0	0	0	0	1	0
178	P19338	Nucleolin	NCL	1	2	2	2	3.4	76.613	710	710	12.118	By MS/MS	By MS/MS	By matching	By MS/MS	6802700	8266400	2798500	6597700	35	194360	236180	79958	188500	0	0	0	0	1	2	0	1
101	P05556	Integrin beta-1	ITGB1	1	2	2	2	3.3	88.414	798	798	7.7366	By matching	By MS/MS		By matching	3511400	19543000	0	1294300	34	103280	574800	0	38069	0	0	0	0	0	2	0	0
443	Q16658	Fascin	FSCN1	1	2	2	2	3.9	54.529	493	493	6.1467	By MS/MS				7760800	0	0	0	28	277170	0	0	0	0	0	0	0	2	0	0	0
271	P48444	Coatomer subunit delta	ARCN1	1	2	2	2	4.7	57.21	511	511	6.1052	By MS/MS	By MS/MS	By matching	By MS/MS	3207800	16971000	1798000	2725300	27	118810	628550	66592	100940	5044700	12868000	0	0	0	2	0	1
387	Q08380	Galectin-3-binding protein	LGALS3BP	1	2	2	2	4.3	65.33	585	585	4.0208	By matching	By MS/MS	By MS/MS	By matching	3978600	20921000	15844000	19128000	26	153020	804660	609370	735680	0	12715000	18276000	0	0	1	1	0
308	P60842;P38919	Eukaryotic initiation factor 4A-I	EIF4A1	2	4	4	2	11.3	46.153	406	406;411	14.962	By MS/MS	By MS/MS		By matching	48845000	49654000	0	2521000	23	2123700	2158900	0	109610	20822000	20728000	0	0	4	3	0	0
167	P16333	Cytoplasmic protein NCK1	NCK1	1	2	2	2	5.6	42.864	377	377	13.069	By MS/MS	By MS/MS			0	0	0	0	21	0	0	0	0	0	0	0	0	1	1	0	0
212	P27797	Calreticulin	CALR	1	2	2	2	7.9	48.141	417	417	9.7654	By MS/MS	By matching	By matching		31893000	28231000	3685900	0	21	1518700	1344300	175520	0	24480000	8481900	4697200	0	3	0	0	0
352	P68363;P68366;A6NHL2	Tubulin alpha-1B chain;Tubulin alpha-4A chain	TUBA1B;TUBA4A	3	15	15	2	43.9	50.151	451	451;448;446	122.5	By MS/MS	By MS/MS	By matching	By MS/MS	620790000	748000000	35237000	30586000	21	29562000	35619000	1678000	1456500	245990000	170110000	18539000	16585000	16	15	0	2
600	Q9BQE3	Tubulin alpha-1C chain	TUBA1C	1	14	3	2	43.9	49.895	449	449	49.751	By MS/MS	By MS/MS	By matching	By matching	29083000	31629000	0	0	21	1384900	1506100	0	0	0	0	0	0	1	2	0	0
684	Q9NTG7	NAD-dependent protein deacetylase sirtuin-3, mitochondrial	SIRT3	1	2	2	2	5.5	43.573	399	399	10.297		By MS/MS	By MS/MS	By MS/MS	0	22135000	9628000	17932000	20	0	1106800	481400	896580	0	0	0	0	0	0	0	1
189	P22234	Multifunctional protein ADE2;Phosphoribosylaminoimidazole-succinocarboxamide synthase;Phosphoribosylaminoimidazole carboxylase	PAICS	1	2	2	2	5.9	47.079	425	425	8.0554	By MS/MS	By matching		By matching	12083000	3767300	0	950100	19	635970	198280	0	50005	0	0	0	0	2	0	0	0
601	Q9BQP7	Mitochondrial genome maintenance exonuclease 1	MGME1	1	2	2	2	6.4	39.42	344	344	3.1425	By matching	By MS/MS	By MS/MS	By matching	1419800	3388200	2509600	3370800	19	74729	178320	132080	177410	0	0	0	0	0	1	2	0
660	Q9HB09	Bcl-2-like protein 12	BCL2L12	1	2	2	2	4.5	36.821	334	334	4.8522	By MS/MS	By MS/MS	By MS/MS	By MS/MS	10783000	9569900	5495600	6352300	19	567540	503680	289240	334330	11103000	5336900	5598000	5224100	3	1	1	1
70	O95218	Zinc finger Ran-binding domain-containing protein 2	ZRANB2	1	2	2	2	6.4	37.404	330	330	4.2899	By MS/MS	By MS/MS			16567000	16969000	0	0	18	920370	942740	0	0	0	0	0	0	1	0	0	0
280	P49768;P49810	Presenilin-1;Presenilin-1 NTF subunit;Presenilin-1 CTF subunit;Presenilin-1 CTF12;Presenilin-2;Presenilin-2 NTF subunit;Presenilin-2 CTF subunit	PSEN1;PSEN2	2	2	2	2	6	52.667	467	467;448	5.1442			By MS/MS	By MS/MS	0	0	16993000	16012000	18	0	0	944070	889560	0	0	28735000	17198000	0	0	2	2
517	Q8NC51	Plasminogen activator inhibitor 1 RNA-binding protein	SERBP1	1	2	2	2	5.6	44.965	408	408	27.075	By MS/MS	By MS/MS	By MS/MS	By MS/MS	16988000	17795000	15370000	18189000	18	943760	988590	853920	1010500	22657000	15029000	18507000	16759000	2	1	1	1
644	Q9H3H3	UPF0696 protein C11orf68	C11orf68	1	2	2	2	6.5	31.43	292	292	6.1244	By MS/MS		By MS/MS	By MS/MS	47853000	0	38404000	58268000	18	2658500	0	2133600	3237100	42090000	0	0	46048000	1	0	1	2
661	Q9HB40	Retinoid-inducible serine carboxypeptidase	SCPEP1	1	2	2	2	4.9	50.83	452	452	8.2565	By MS/MS	By MS/MS	By MS/MS	By MS/MS	11347000	34843000	19302000	24993000	18	630370	1935700	1072300	1388500	16943000	24979000	32195000	26129000	2	2	2	2
709	Q9NZJ6	Ubiquinone biosynthesis O-methyltransferase, mitochondrial	COQ3	1	2	2	2	9.8	41.054	369	369	13.771	By MS/MS	By MS/MS	By MS/MS	By MS/MS	9904900	23348000	10414000	14413000	18	550270	1297100	578550	800740	0	0	0	0	1	1	3	2
269	P48059;Q7Z4I7	LIM and senescent cell antigen-like-containing domain protein 1;LIM and senescent cell antigen-like-containing domain protein 2	LIMS1;LIMS2	2	2	2	2	6.5	37.251	325	325;341	7.2929		By MS/MS		By MS/MS	0	7857200	0	0	17	0	462190	0	0	0	0	0	0	0	2	0	1
664	Q9HBM6	Transcription initiation factor TFIID subunit 9B	TAF9B	1	4	2	2	21.5	27.622	251	251	2.9878	By matching	By matching	By MS/MS	By MS/MS	7531000	0	6207400	6961200	17	443000	0	365140	409480	0	0	0	0	0	0	0	1
188	P22090	40S ribosomal protein S4, Y isoform 1	RPS4Y1	1	21	6	2	52.5	29.455	263	263	19.976	By MS/MS	By MS/MS	By MS/MS	By MS/MS	218970000	257110000	69566000	132030000	16	13686000	16069000	4347900	8251700	114230000	86879000	52753000	60012000	7	5	4	5
221	P29692	Elongation factor 1-delta	EEF1D	1	4	2	2	12.1	31.121	281	281	7.8196	By MS/MS	By MS/MS	By matching	By MS/MS	13206000	34068000	8467700	4109800	16	825390	2129200	529230	256860	0	0	0	0	1	2	0	1
233	P32856;Q16623;P61266	Syntaxin-2;Syntaxin-1A;Syntaxin-1B	STX2;STX1A;STX1B	3	2	2	2	7.3	33.341	288	288;288;288	6.1915	By MS/MS		By MS/MS	By matching	1177400	0	2749100	6124400	16	73589	0	171820	382780	0	0	0	0	0	0	1	0
313	P61106	Ras-related protein Rab-14	RAB14	1	2	2	2	20.9	23.897	215	215	8.4223	By MS/MS	By MS/MS	By matching		22933000	42926000	4191000	0	16	1433300	2682900	261930	0	0	0	0	0	0	1	0	0
451	Q17R31	Putative deoxyribonuclease TATDN3	TATDN3	1	2	2	2	10.6	30.333	274	274	6.9958	By MS/MS	By matching	By MS/MS	By MS/MS	14751000	7267700	17270000	19738000	16	921940	454230	1079400	1233600	14856000	0	15552000	11304000	1	0	3	3
511	Q8N8R3	Mitochondrial basic amino acids transporter	SLC25A29	1	2	2	2	8.9	32.062	303	303	6.8574	By MS/MS	By MS/MS	By matching	By matching	6583200	31679000	2302900	8181400	16	411450	1979900	143930	511330	0	18454000	0	7177400	1	2	0	0
547	Q92820	Gamma-glutamyl hydrolase	GGH	1	2	2	2	8.5	35.964	318	318	11.137		By MS/MS	By matching	By MS/MS	0	5725600	2449500	17871000	16	0	357850	153090	1116900	0	0	0	0	0	1	0	2
562	Q96C36	Pyrroline-5-carboxylate reductase 2	PYCR2	1	3	2	2	14.7	33.637	320	320	8.8587	By MS/MS	By MS/MS	By MS/MS	By MS/MS	4481000	15771000	13722000	13769000	16	280060	985710	857600	860540	0	0	0	0	0	2	1	1
658	Q9HAN9	Nicotinamide/nicotinic acid mononucleotide adenylyltransferase 1	NMNAT1	1	2	2	2	10.8	31.932	279	279	4.9428		By MS/MS	By MS/MS		0	0	0	0	16	0	0	0	0	0	0	0	0	0	1	1	0
696	Q9NWR8	Calcium uniporter regulatory subunit MCUb, mitochondrial	CCDC109B	1	2	2	2	8	39.082	336	336	6.3944	By MS/MS	By matching	By matching	By matching	7957200	6190700	5817600	6382700	16	497320	386920	363600	398920	0	0	0	0	2	0	0	0
713	Q9P016	Thymocyte nuclear protein 1	THYN1	1	2	2	2	14.7	25.697	225	225	6.0491	By MS/MS	By MS/MS	By matching	By MS/MS	1921500	5132300	6652200	21001000	16	120090	320770	415770	1312600	0	0	8788300	21538000	1	1	0	2
218	P28074	Proteasome subunit beta type-5	PSMB5	1	2	2	2	9.9	28.48	263	263	28.073	By MS/MS	By MS/MS		By MS/MS	8551800	12920000	0	4831100	15	570120	861300	0	322070	0	0	0	0	1	1	0	1
225	P30048	Thioredoxin-dependent peroxide reductase, mitochondrial	PRDX3	1	2	2	2	16.4	27.692	256	256	8.9307	By MS/MS		By MS/MS		23886000	0	15048000	0	15	1592400	0	1003200	0	21269000	0	15448000	0	2	0	1	0
320	P62070	Ras-related protein R-Ras2	RRAS2	1	2	2	2	11.8	23.399	204	204	7.7533	By MS/MS	By MS/MS	By matching	By matching	8539200	14319000	2277800	4155000	15	569280	954630	151860	277000	0	0	0	0	1	0	0	0
336	P62820	Ras-related protein Rab-1A	RAB1A	1	4	4	2	27.8	22.677	205	205	16.695	By MS/MS	By MS/MS		By matching	24304000	75804000	0	2092100	15	1620200	5053600	0	139470	30352000	31938000	0	0	2	4	0	0
550	Q92979	Ribosomal RNA small subunit methyltransferase NEP1	EMG1	1	2	2	2	12.3	26.72	244	244	10.932	By MS/MS	By MS/MS	By MS/MS	By MS/MS	9656700	48249000	1557800	2696800	15	643780	3216600	103860	179780	0	0	0	0	1	2	0	0
616	Q9BU76	Multiple myeloma tumor-associated protein 2	MMTAG2	1	2	2	2	12.2	29.411	263	263	8.6607	By MS/MS	By matching	By matching		6040000	2009000	990440	0	15	402670	133930	66030	0	0	0	0	0	2	0	0	0
659	Q9HAV7	GrpE protein homolog 1, mitochondrial	GRPEL1	1	2	2	2	10.1	24.279	217	217	7.0766	By MS/MS	By matching			11410000	4927300	0	0	15	760640	328480	0	0	0	0	0	0	2	0	0	0
667	Q9HCU9	Breast cancer metastasis-suppressor 1	BRMS1	1	2	2	2	13.8	28.46	246	246	13.008	By matching	By MS/MS	By MS/MS	By MS/MS	12312000	28770000	21618000	39836000	15	820830	1918000	1441200	2655800	0	0	0	0	0	0	1	1
707	Q9NZ63	Uncharacterized protein C9orf78	C9orf78	1	2	2	2	7.6	33.688	289	289	12.451	By MS/MS		By matching	By MS/MS	0	0	3493800	3170000	15	0	0	232920	211330	0	0	0	0	1	0	0	1
78	O95816	BAG family molecular chaperone regulator 2	BAG2	1	2	2	2	5.2	23.772	211	211	7.2163	By MS/MS	By MS/MS	By matching	By matching	13704000	8845500	2346000	1059400	14	978860	631820	167570	75672	0	0	0	0	2	1	0	0
237	P35270	Sepiapterin reductase	SPR	1	2	2	2	13	28.048	261	261	11.397	By matching	By MS/MS	By matching	By matching	2076700	23512000	2549200	7774900	14	148340	1679400	182090	555350	0	12918000	0	6295700	0	2	0	0
406	Q13637;O14966;P57729	Ras-related protein Rab-32;Ras-related protein Rab-7L1;Ras-related protein Rab-38	RAB32;RAB29;RAB38	3	2	2	2	16.4	24.997	225	225;203;211	10.174	By matching	By MS/MS	By matching	By matching	2457400	12454000	3227600	1625400	14	175530	889590	230540	116100	0	0	0	0	0	3	0	0
453	Q3KRA9	Alpha-ketoglutarate-dependent dioxygenase alkB homolog 6	ALKBH6	1	2	2	2	9.2	26.483	238	238	3.9403	By MS/MS	By MS/MS	By matching	By matching	8910200	17357000	8144600	4743900	14	636440	1239800	581750	338850	0	0	0	0	1	1	0	0
470	Q6DKI1	60S ribosomal protein L7-like 1	RPL7L1	1	2	2	2	12.9	29.669	255	255	5.3471	By MS/MS	By MS/MS			6231500	17828000	0	0	14	445100	1273400	0	0	0	0	0	0	0	1	0	0
483	Q7L2Z9	Centromere protein Q	CENPQ	1	2	2	2	11.6	30.595	268	268	3.6295	By MS/MS	By MS/MS			3911800	6010100	0	0	14	279410	429290	0	0	0	0	0	0	1	0	0	0
485	Q7L5D6	Golgi to ER traffic protein 4 homolog	GET4	1	2	2	2	11.9	36.504	327	327	9.2741		By MS/MS	By matching	By MS/MS	0	6098200	13121000	7802700	14	0	435590	937190	557330	0	0	0	0	0	1	0	1
494	Q86WH2	Ras association domain-containing protein 3	RASSF3	1	2	2	2	10.5	27.562	238	238	5.433			By matching	By MS/MS	0	0	3951300	10689000	14	0	0	282230	763500	0	0	4371300	9083300	0	0	0	2
560	Q96BQ5	Coiled-coil domain-containing protein 127	CCDC127	1	2	2	2	8.1	30.834	260	260	12.142	By MS/MS	By MS/MS	By matching	By matching	34440000	40085000	12365000	10558000	14	2460000	2863200	883250	754110	38841000	17117000	12958000	10540000	2	1	0	0
613	Q9BT09	Protein canopy homolog 3	CNPY3	1	2	2	2	10.1	30.748	278	278	9.9519	By matching		By MS/MS	By matching	409170	0	18505000	15534000	14	29227	0	1321800	1109600	0	0	30204000	22037000	0	0	2	0
655	Q9H9Y4	GPN-loop GTPase 2	GPN2	1	2	2	2	6.8	34.56	310	310	8.6	By MS/MS	By MS/MS	By MS/MS	By MS/MS	29330000	37298000	29528000	32021000	14	2095000	2664100	2109100	2287200	35766000	26262000	41193000	33583000	1	2	1	2
685	Q9NTM9	Copper homeostasis protein cutC homolog	CUTC	1	2	2	2	13.6	29.341	273	273	8.0544	By MS/MS	By MS/MS	By MS/MS	By MS/MS	0	2009600	11847000	2999200	14	0	143540	846220	214230	0	0	0	0	1	1	2	1
764	Q9Y5Y2	Cytosolic Fe-S cluster assembly factor NUBP2	NUBP2	1	2	2	2	14	28.825	271	271	47.18	By MS/MS			By MS/MS	9651500	0	0	52599000	14	689390	0	0	3757100	8746000	0	0	42217000	1	0	0	2
92	P04183	Thymidine kinase, cytosolic	TK1	1	2	2	2	15.8	25.468	234	234	12.971	By MS/MS	By MS/MS	By matching		20302000	36169000	3542400	0	13	1561700	2782200	272490	0	19946000	21587000	0	0	3	2	0	0
312	P61026	Ras-related protein Rab-10	RAB10	1	3	3	2	21	22.541	200	200	11.205	By MS/MS	By MS/MS			3433300	14206000	0	0	13	264100	1092800	0	0	0	0	0	0	1	2	0	0
347	P67809	Nuclease-sensitive element-binding protein 1	YBX1	1	2	2	2	11.7	35.924	324	324	45.879	By MS/MS	By MS/MS	By matching		24750000	11262000	2220300	0	13	1903900	866310	170800	0	0	0	0	0	2	1	0	0
355	P78330	Phosphoserine phosphatase	PSPH	1	2	2	2	9.3	25.007	225	225	13.525		By MS/MS		By matching	0	18816000	0	6919900	13	0	1447400	0	532300	0	0	0	0	0	2	0	0
394	Q13151	Heterogeneous nuclear ribonucleoprotein A0	HNRNPA0	1	2	2	2	7.9	30.84	305	305	14.056	By MS/MS	By MS/MS	By MS/MS	By MS/MS	13132000	18121000	7155700	8775000	13	1010200	1393900	550430	675000	0	0	0	0	1	1	0	1
412	Q14103	Heterogeneous nuclear ribonucleoprotein D0	HNRNPD	1	2	2	2	8.5	38.434	355	355	7.5721	By MS/MS	By MS/MS	By matching	By MS/MS	12177000	17127000	5931600	6684300	13	936660	1317500	456280	514170	0	0	0	0	1	2	0	1
417	Q14681	BTB/POZ domain-containing protein KCTD2	KCTD2	1	2	2	2	12.9	28.527	263	263	6.7742	By MS/MS	By MS/MS	By MS/MS	By matching	13583000	17638000	5264200	6559900	13	1044800	1356800	404940	504610	12909000	10206000	0	0	0	2	1	0
525	Q8TA86	Retinitis pigmentosa 9 protein	RP9	1	2	2	2	12.2	26.106	221	221	14.811	By MS/MS	By MS/MS	By MS/MS	By MS/MS	3177600	28371000	12466000	25782000	13	244430	2182400	958960	1983200	0	19060000	0	21086000	0	2	1	2
535	Q8WV92	MIT domain-containing protein 1	MITD1	1	2	2	2	9.2	29.314	249	249	4.4148		By matching		By MS/MS	0	2315500	0	5983000	13	0	178120	0	460230	0	0	0	0	0	0	0	1
693	Q9NVS9	Pyridoxine-5-phosphate oxidase	PNPO	1	2	2	2	13	29.988	261	261	4.1302		By MS/MS		By MS/MS	0	12192000	0	8782300	13	0	937840	0	675560	0	0	0	0	0	1	0	1
700	Q9NX63	MICOS complex subunit MIC19	CHCHD3	1	2	2	2	10.1	26.152	227	227	3.6037	By MS/MS	By MS/MS	By matching	By matching	10205000	21146000	5154300	2599700	13	785000	1626600	396490	199970	0	0	0	0	1	0	0	0
720	Q9UNT1;Q9UBK7	Rab-like protein 2B;Rab-like protein 2A	RABL2B;RABL2A	2	2	2	2	12.7	26.101	228	228;228	12.049	By MS/MS	By MS/MS	By MS/MS	By MS/MS	4492100	24990000	20782000	26394000	13	345550	1922300	1598600	2030300	0	17228000	15736000	15204000	0	2	1	4
44	O43657	Tetraspanin-6	TSPAN6	1	2	2	2	15.9	27.563	245	245	66.813	By MS/MS	By MS/MS	By MS/MS	By MS/MS	0	30631000	25951000	39831000	12	0	2552600	2162600	3319200	0	0	38033000	42433000	1	1	2	2
118	P07741	Adenine phosphoribosyltransferase	APRT	1	2	2	2	15.6	19.608	180	180	4.3054	By MS/MS		By matching	By matching	7761200	0	1779000	3664500	12	646770	0	148250	305370	0	0	0	0	2	0	0	0
182	P21291	Cysteine and glycine-rich protein 1	CSRP1	1	2	2	2	16.6	20.567	193	193	12.007	By MS/MS	By MS/MS	By MS/MS	By MS/MS	0	13511000	5055900	5558300	12	0	1125900	421330	463190	0	0	0	0	2	1	1	1
474	Q6NS38	Alpha-ketoglutarate-dependent dioxygenase alkB homolog 2	ALKBH2	1	2	2	2	16.5	29.322	261	261	38.587	By MS/MS	By MS/MS	By MS/MS	By MS/MS	23594000	28318000	23087000	20697000	12	1966100	2359800	1923900	1724800	14432000	11319000	16747000	17553000	3	1	3	2
612	Q9BSJ6	Protein FAM64A	FAM64A	1	2	2	2	11.7	27.48	248	248	16.244	By MS/MS	By MS/MS	By MS/MS	By MS/MS	11564000	0	8423800	5521100	12	963700	0	701980	460090	0	0	0	0	1	0	1	1
0	Q01534;A6NKD2;A0A494C1R9;P0CW01;P0CV98;P0CV99;P0CW00	Testis-specific Y-encoded protein 1;Testis-specific Y-encoded protein 2;Testis-specific Y-encoded protein 10;Testis-specific Y-encoded protein 3;Testis-specific Y-encoded protein 4;Testis-specific Y-encoded protein 8	TSPY1;TSPY2;TSPY10;TSPY3;TSPY4;TSPY8	7	2	2	2	12	35.012	308	308;308;314;308;308;314;308	11.729		By MS/MS		By MS/MS	0	37492000	0	27521000	11	0	3408300	0	2502000	0	26429000	0	29816000	0	2	0	2
96	P04632	Calpain small subunit 1	CAPNS1	1	2	2	2	9.3	28.315	268	268	14.472	By MS/MS	By MS/MS	By MS/MS	By MS/MS	17097000	28503000	19810000	20510000	11	1554300	2591200	1800900	1864600	24643000	30399000	12498000	12828000	2	3	1	0
224	P30043	Flavin reductase (NADPH)	BLVRB	1	2	2	2	11.2	22.119	206	206	10.775	By MS/MS	By MS/MS	By MS/MS	By MS/MS	18876000	39225000	4375700	6191500	11	1716000	3565900	397790	562860	30605000	10427000	6701700	8119900	3	2	1	1
369	Q01081;Q8WU68	Splicing factor U2AF 35 kDa subunit;Splicing factor U2AF 26 kDa subunit	U2AF1;U2AF1L4	2	2	2	2	14.6	27.872	240	240;220	17.035	By MS/MS	By MS/MS			6624000	9294400	0	0	11	602180	844950	0	0	0	0	0	0	0	1	0	0
458	Q53S58	Transmembrane protein 177	TMEM177	1	2	2	2	6.4	33.76	311	311	3.0467	By MS/MS	By MS/MS	By MS/MS	By MS/MS	7653200	0	9238800	11825000	11	695750	0	839890	1075000	0	0	0	0	1	1	0	2
501	Q8IXQ3	Uncharacterized protein C9orf40	C9orf40	1	2	2	2	10.3	21.063	194	194	6.47	By MS/MS	By MS/MS	By MS/MS	By MS/MS	3555400	16572000	12914000	11138000	11	323220	1506500	1174000	1012500	0	9669300	14225000	9475200	1	1	2	1
633	Q9GZU7;O15194	Carboxy-terminal domain RNA polymerase II polypeptide A small phosphatase 1;CTD small phosphatase-like protein	CTDSP1;CTDSPL	2	2	2	2	8.8	29.203	261	261;276	49.727	By MS/MS	By MS/MS	By matching	By MS/MS	12647000	17402000	2703000	9671000	11	1149700	1582000	245720	879180	10926000	9121700	0	7379300	2	2	0	2
765	Q9Y5Z9	UbiA prenyltransferase domain-containing protein 1	UBIAD1	1	2	2	2	5.3	36.831	338	338	4.4017	By matching		By MS/MS	By MS/MS	1970000	0	12547000	13743000	11	179090	0	1140600	1249300	0	0	10468000	8595200	0	0	3	3
194	P23528;Q9Y281	Cofilin-1;Cofilin-2	CFL1;CFL2	2	2	2	2	11.4	18.502	166	166;166	5.0809	By matching	By MS/MS	By MS/MS	By MS/MS	7355000	16899000	10039000	13104000	10	735500	1689900	1003900	1310400	0	0	0	0	0	1	0	1
340	P62913	60S ribosomal protein L11	RPL11	1	2	2	2	14.6	20.252	178	178	11.559	By matching	By MS/MS			6185300	27278000	0	0	10	618530	2727800	0	0	0	0	0	0	0	2	0	0
375	Q03135;P56539	Caveolin-1;Caveolin-3	CAV1;CAV3	2	2	2	2	10.1	20.471	178	178;151	6.6897	By MS/MS	By MS/MS	By MS/MS	By MS/MS	15355000	10052000	9701500	5122700	10	1535500	1005200	970150	512270	0	0	0	0	2	1	1	1
54	O75494	Serine/arginine-rich splicing factor 10	SRSF10	1	2	2	2	13.7	31.3	262	262	14.192	By MS/MS	By matching			42080000	9765400	0	0	9	4675500	1085000	0	0	0	0	0	0	2	0	0	0
142	P10412	Histone H1.4	HIST1H1E	1	19	2	2	39.7	21.865	219	219	13.943	By MS/MS	By MS/MS	By matching	By matching	38229000	35725000	0	0	9	4247600	3969400	0	0	54818000	29180000	0	0	3	1	0	0
148	P11233;P11234	Ras-related protein Ral-A;Ras-related protein Ral-B	RALA;RALB	2	2	2	2	10.2	23.567	206	206;206	8.2446	By MS/MS	By MS/MS			0	13694000	0	0	9	0	1521600	0	0	0	0	0	0	1	2	0	0
279	P49720	Proteasome subunit beta type-3	PSMB3	1	2	2	2	17.1	22.949	205	205	5.3296	By MS/MS	By MS/MS	By matching	By MS/MS	18381000	15473000	8116500	9635500	9	2042400	1719200	901840	1070600	27377000	10238000	9345800	9542200	3	1	0	0
385	Q07817	Bcl-2-like protein 1	BCL2L1	1	2	2	2	8.2	26.049	233	233	2.9729		By MS/MS			0	5238000	0	0	9	0	582000	0	0	0	0	0	0	0	2	0	0
604	Q9BRJ6	Uncharacterized protein C7orf50	C7orf50	1	2	2	2	13.9	22.083	194	194	5.6344	By MS/MS	By matching			6606100	6890800	0	0	9	734010	765650	0	0	0	0	0	0	2	0	0	0
262	P46779	60S ribosomal protein L28	RPL28	1	2	2	2	17.5	15.747	137	137	34.818	By MS/MS	By MS/MS			5375000	7091600	0	0	8	671870	886440	0	0	0	0	0	0	2	1	0	0
467	Q5UCC4	ER membrane protein complex subunit 10	EMC10	1	2	2	2	11.1	27.347	262	262	22.693	By MS/MS	By MS/MS	By matching	By matching	17711000	28495000	2954600	5398800	8	2213900	3561900	369320	674850	0	0	0	0	0	3	0	0
533	Q9HAC8;Q8WUN7	Ubiquitin domain-containing protein 1;Ubiquitin domain-containing protein 2	UBTD1;UBTD2	2	2	2	2	12.3	25.938	227	227;234	9.2682	By matching	By MS/MS	By MS/MS	By MS/MS	22976000	29352000	22020000	36694000	8	2872000	3669000	2752500	4586700	0	0	0	0	0	1	2	2
631	Q9C0D9	Ethanolaminephosphotransferase 1	EPT1	1	2	2	2	9.3	45.228	397	397	6.1606		By matching	By MS/MS	By MS/MS	0	7927000	33796000	41216000	8	0	990880	4224500	5152000	0	0	41852000	41221000	0	0	1	2
703	Q9NYP7	Elongation of very long chain fatty acids protein 5	ELOVL5	1	2	2	2	7	35.293	299	299	15.679			By MS/MS	By MS/MS	0	0	87194000	176920000	8	0	0	10899000	22115000	0	0	118590000	112380000	0	0	1	4
763	Q9Y5S9	RNA-binding protein 8A	RBM8A	1	2	2	2	16.1	19.889	174	174	3.6287	By MS/MS	By MS/MS	By matching		7053100	0	1593800	0	8	881640	0	199230	0	0	0	0	0	1	1	0	0
31	O14880	Microsomal glutathione S-transferase 3	MGST3	1	2	2	2	25.7	16.516	152	152	12.86	By MS/MS	By MS/MS			17979000	25401000	0	0	7	2568500	3628800	0	0	0	0	0	0	1	1	0	0
397	Q13185	Chromobox protein homolog 3	CBX3	1	2	2	2	8.7	20.811	183	183	6.2343	By MS/MS				15821000	0	0	0	7	2260200	0	0	0	0	0	0	0	2	0	0	0
553	Q969E8	Pre-rRNA-processing protein TSR2 homolog	TSR2	1	2	2	2	12.6	20.894	191	191	12.418	By MS/MS	By matching	By MS/MS	By MS/MS	15205000	6670000	0	0	7	2172100	952860	0	0	0	0	0	0	2	0	1	1
38	O15347	High mobility group protein B3	HMGB3	1	4	2	2	19.5	22.98	200	200	7.9671	By MS/MS	By MS/MS	By matching	By matching	17243000	10824000	0	0	6	2873900	1803900	0	0	0	0	0	0	2	1	0	0
333	P62750	60S ribosomal protein L23a	RPL23A	1	2	2	2	16	17.695	156	156	10.466	By MS/MS	By matching	By matching		20500000	9799200	935870	0	6	3416700	1633200	155980	0	0	0	0	0	3	0	0	0
338	P62847	40S ribosomal protein S24	RPS24	1	2	2	2	18	15.423	133	133	7.2399	By MS/MS	By MS/MS			10806000	31753000	0	0	6	1801100	5292100	0	0	0	0	0	0	0	2	0	0
510	Q8N5W9	Filamin-interacting protein FAM101B	FAM101B	1	2	2	2	11.7	22.882	214	214	3.6347	By matching	By MS/MS	By MS/MS	By matching	17781000	6345100	13376000	9528000	6	2963500	1057500	2229300	1588000	0	0	0	0	0	1	0	0
328	P62312	U6 snRNA-associated Sm-like protein LSm6	LSM6	1	2	2	2	22.5	9.1275	80	80	4.7319			By MS/MS	By MS/MS	0	0	0	4360600	5	0	0	0	872110	0	0	0	0	0	0	1	2
556	Q969W3	Protein FAM104A	FAM104A	1	2	2	2	18.3	19.484	186	186	19.257	By matching		By matching	By MS/MS	1654100	0	1125300	3219400	5	330830	0	225060	643890	0	0	0	0	0	0	0	1
622	Q9BVT8	Transmembrane and ubiquitin-like domain-containing protein 1	TMUB1	1	2	2	2	17.5	26.261	246	246	27.986	By MS/MS	By MS/MS	By MS/MS		13406000	30202000	6044200	0	5	2681100	6040400	1208800	0	11276000	21146000	8311300	0	1	2	1	0
198	P25208	Nuclear transcription factor Y subunit beta	NFYB	1	2	2	2	12.1	22.831	207	207	6.6071		By MS/MS	By MS/MS	By MS/MS	0	26297000	9006400	19884000	4	0	6574200	2251600	4971000	0	16802000	0	19069000	0	1	1	2
580	Q96HH6	Transmembrane protein 19	TMEM19	1	2	2	2	3.6	36.391	336	336	8.579	By MS/MS	By MS/MS	By MS/MS	By MS/MS	21290000	43429000	20742000	20762000	4	5322600	10857000	5185400	5190500	31555000	33470000	32401000	23531000	2	2	2	1
488	Q7Z460	CLIP-associating protein 1	CLASP1	1	2	2	1	1.9	169.45	1538	1538	5.0559	By MS/MS	By matching	By MS/MS	By matching	1835000	3748600	2939500	5403700	93	19731	40308	31608	58105	0	0	0	0	0	0	0	0
492	Q86UP2	Kinectin	KTN1	1	1	1	1	0.7	156.27	1357	1357	4.4092	By matching		By MS/MS		2093800	0	4636600	0	83	25227	0	55862	0	0	0	0	0	0	0	1	0
292	P51610	Host cell factor 1;HCF N-terminal chain 1;HCF N-terminal chain 2;HCF N-terminal chain 3;HCF N-terminal chain 4;HCF N-terminal chain 5;HCF N-terminal chain 6;HCF C-terminal chain 1;HCF C-terminal chain 2;HCF C-terminal chain 3;HCF C-terminal chain 4;HCF C-terminal chain 5;HCF C-terminal chain 6	HCFC1	1	1	1	1	0.6	208.73	2035	2035	9.5188		By MS/MS			0	0	0	0	75	0	0	0	0	0	0	0	0	0	1	0	0
109	P06756	Integrin alpha-V;Integrin alpha-V heavy chain;Integrin alpha-V light chain	ITGAV	1	1	1	1	1.2	116.04	1048	1048	3.4787	By matching	By MS/MS	By matching		3391900	20657000	5127400	0	58	58481	356150	88403	0	0	0	0	0	0	1	0	0
87	P02545	Prelamin-A/C;Lamin-A/C	LMNA	1	1	1	1	2.1	74.139	664	664	6.5549	By MS/MS	By MS/MS	By MS/MS	By MS/MS	16717000	0	5511800	0	41	407740	0	134430	0	0	0	0	0	1	1	0	1
421	Q15027	Arf-GAP with coiled-coil, ANK repeat and PH domain-containing protein 1	ACAP1	1	1	1	1	2.2	81.535	740	740	5.2315	By MS/MS	By MS/MS	By MS/MS	By MS/MS	1152600000	596750000	1114600000	905840000	39	29554000	15301000	28580000	23227000	1044900000	684240000	1274900000	781830000	4	4	5	5
496	Q86YP4;Q8WXI9	Transcriptional repressor p66-alpha;Transcriptional repressor p66-beta	GATAD2A;GATAD2B	2	1	1	1	1.7	68.062	633	633;593	7.5567	By MS/MS			By MS/MS	3183900	0	0	2585700	38	83788	0	0	68044	0	0	0	0	1	0	0	1
444	Q16666	Gamma-interferon-inducible protein 16	IFI16	1	1	1	1	1	88.255	785	785	3.3646	By MS/MS	By MS/MS	By MS/MS	By MS/MS	7216100	7107000	6502600	5063000	37	195030	192080	175750	136840	0	0	0	0	0	1	0	0
583	Q96M94	Kelch-like protein 15	KLHL15	1	1	1	1	1.2	69.774	604	604	3.1664	By MS/MS	By MS/MS	By matching	By matching	182790000	279880000	55487000	57017000	34	5376300	8231600	1632000	1677000	0	0	0	0	2	2	0	0
521	Q8NFF5	FAD synthase;Molybdenum cofactor biosynthesis protein-like region;FAD synthase region	FLAD1	1	1	1	1	3.6	65.265	587	587	3.2958		By MS/MS			0	12142000	0	0	33	0	367930	0	0	0	0	0	0	0	1	0	0
433	Q15582	Transforming growth factor-beta-induced protein ig-h3	TGFBI	1	1	1	1	1.6	74.68	683	683	2.958	By matching	By MS/MS		By matching	3220500	12071000	0	3574800	31	103890	389390	0	115320	0	0	0	0	0	1	0	0
103	P06576	ATP synthase subunit beta, mitochondrial	ATP5B	1	1	1	1	3.6	56.559	529	529	6.2735	By MS/MS	By MS/MS			8073200	16751000	0	0	29	278380	577600	0	0	0	0	0	0	1	1	0	0
670	Q9NP61	ADP-ribosylation factor GTPase-activating protein 3	ARFGAP3	1	1	1	1	3.3	56.928	516	516	3.3945		By MS/MS			0	0	0	0	28	0	0	0	0	0	0	0	0	0	1	0	0
106	P06744	Glucose-6-phosphate isomerase	GPI	1	1	1	1	2	63.146	558	558	4.8255	By MS/MS				6009600	0	0	0	26	231140	0	0	0	0	0	0	0	1	0	0	0
220	P29401	Transketolase	TKT	1	1	1	1	2.2	67.877	623	623	4.0165		By MS/MS			0	8637800	0	0	25	0	345510	0	0	0	0	0	0	0	1	0	0
403	Q13492	Phosphatidylinositol-binding clathrin assembly protein	PICALM	1	1	1	1	2	70.754	652	652	3.4898			By MS/MS	By MS/MS	0	0	1993300	2730000	25	0	0	79733	109200	0	0	0	0	0	0	0	1
138	P09972	Fructose-bisphosphate aldolase C	ALDOC	1	1	1	1	6.3	39.455	364	364	7.3949	By MS/MS	By matching			5618500	7996100	0	0	23	244280	347660	0	0	0	0	0	0	1	0	0	0
565	Q96CS3	FAS-associated factor 2	FAF2	1	1	1	1	4.3	52.623	445	445	8.4135	By MS/MS				4772400	0	0	0	23	207500	0	0	0	0	0	0	0	1	0	0	0
587	Q96PK6	RNA-binding protein 14	RBM14	1	1	1	1	2.1	69.491	669	669	5.5237		By MS/MS	By MS/MS	By MS/MS	0	11726000	7404300	3782200	23	0	509850	321920	164440	0	0	0	0	0	1	1	1
497	Q8IVD9	NudC domain-containing protein 3	NUDCD3	1	1	1	1	4.7	40.822	361	361	6.3574		By MS/MS			0	4314700	0	0	22	0	196120	0	0	0	0	0	0	0	1	0	0
86	P04439;P10321;P01893	HLA class I histocompatibility antigen, A-3 alpha chain;HLA class I histocompatibility antigen, Cw-7 alpha chain;Putative HLA class I histocompatibility antigen, alpha chain H	HLA-A;HLA-C;HLA-H	3	1	1	1	6.6	40.84	365	365;366;362	6.9256	By MS/MS	By MS/MS	By MS/MS	By MS/MS	12888000	15043000	6672100	7153400	21	613720	716340	317720	340640	0	0	0	0	1	1	1	1
455	Q52LJ0	Protein FAM98B	FAM98B	1	1	1	1	3	45.547	433	433	3.9092	By MS/MS				3320000	0	0	0	21	158100	0	0	0	0	0	0	0	1	0	0	0
294	P52292	Importin subunit alpha-1	KPNA2	1	1	1	1	3.4	57.861	529	529	11.073	By MS/MS	By matching			3653200	3921000	0	0	20	182660	196050	0	0	0	0	0	0	1	0	0	0
350	P68133;P68032	Actin, alpha skeletal muscle;Actin, alpha cardiac muscle 1	ACTA1;ACTC1	2	18	1	1	34.7	42.051	377	377;377	4.1748	By MS/MS	By MS/MS	By matching	By matching	38194000	66300000	0	0	20	1909700	3315000	0	0	0	0	0	0	1	1	0	0
530	Q8TDN6	Ribosome biogenesis protein BRX1 homolog	BRIX1	1	1	1	1	3.7	41.401	353	353	3.5939	By MS/MS	By MS/MS	By matching		7232300	6976000	2182800	0	20	361620	348800	109140	0	0	0	0	0	1	1	0	0
558	Q96AB6	Protein N-terminal asparagine amidohydrolase	NTAN1	1	1	1	1	6.8	34.677	310	310	4.449				By MS/MS	0	0	0	0	20	0	0	0	0	0	0	0	0	0	0	0	1
586	Q9NZA1;Q96NY7	Chloride intracellular channel protein 5;Chloride intracellular channel protein 6	CLIC5;CLIC6	2	2	1	1	6.3	46.502	410	410;704	8.5369	By MS/MS	By MS/MS	By MS/MS	By MS/MS	24512000	24672000	26961000	46223000	20	1225600	1233600	1348000	2311200	0	0	0	0	1	2	2	1
635	Q9GZY8	Mitochondrial fission factor	MFF	1	1	1	1	3.5	38.464	342	342	11.382	By MS/MS	By MS/MS	By MS/MS	By matching	37901000	44429000	9310700	16128000	20	1895100	2221500	465540	806380	0	0	0	0	1	1	1	0
666	Q9HC38	Glyoxalase domain-containing protein 4	GLOD4	1	1	1	1	4.2	34.793	313	313	3.951		By MS/MS		By MS/MS	0	16170000	0	7146300	20	0	808490	0	357310	0	0	0	0	0	1	0	1
759	Q9Y5A9	YTH domain-containing family protein 2	YTHDF2	1	1	1	1	2.2	62.333	579	579	6.1795			By MS/MS	By MS/MS	0	0	1465200	1608400	20	0	0	73258	80420	0	0	0	0	0	0	1	0
143	P10619	Lysosomal protective protein;Lysosomal protective protein 32 kDa chain;Lysosomal protective protein 20 kDa chain	CTSA	1	1	1	1	4.2	54.465	480	480	10.801	By matching	By MS/MS			27376000	25397000	0	0	19	1440900	1336700	0	0	0	0	0	0	0	1	0	0
214	P28062	Proteasome subunit beta type-8	PSMB8	1	1	1	1	5.1	30.354	276	276	3.1592	By matching		By matching	By MS/MS	8204500	0	5180200	12187000	18	455810	0	287790	677050	0	0	0	0	0	0	0	1
391	Q12907	Vesicular integral-membrane protein VIP36	LMAN2	1	1	1	1	3.1	40.228	356	356	3.8887		By MS/MS		By MS/MS	0	25648000	0	23329000	18	0	1424900	0	1296100	0	0	0	0	0	1	0	1
409	Q13825	Methylglutaconyl-CoA hydratase, mitochondrial	AUH	1	1	1	1	3.2	35.608	339	339	3.7686				By MS/MS	0	0	0	0	18	0	0	0	0	0	0	0	0	0	0	0	2
585	Q96N66	Lysophospholipid acyltransferase 7	MBOAT7	1	1	1	1	3.6	52.764	472	472	7.7557			By matching	By MS/MS	0	0	1821600	3023600	18	0	0	101200	167980	0	0	0	0	0	0	0	1
181	P21266	Glutathione S-transferase Mu 3	GSTM3	1	1	1	1	5.3	26.559	225	225	3.8189		By MS/MS			0	13143000	0	0	17	0	773120	0	0	0	0	0	0	0	1	0	0
473	Q6IQ22	Ras-related protein Rab-12	RAB12	1	1	1	1	8.2	27.248	244	244	4.5968				By MS/MS	0	0	0	0	17	0	0	0	0	0	0	0	0	0	0	0	1
570	Q96EU7	C1GALT1-specific chaperone 1	C1GALT1C1	1	1	1	1	6.6	36.382	318	318	4.773		By MS/MS			0	0	0	0	17	0	0	0	0	0	0	0	0	0	1	0	0
625	Q9BY42	Protein RTF2 homolog	RTFDC1	1	1	1	1	6.2	33.886	306	306	4.222		By MS/MS	By MS/MS	By MS/MS	0	0	4493300	8853000	17	0	0	264310	520760	0	0	0	0	0	1	0	1
58	O75716	Serine/threonine-protein kinase 16	STK16	1	1	1	1	4.6	34.656	305	305	3.973	By matching	By matching	By MS/MS	By matching	2752700	3677500	2992300	3904700	16	172040	229850	187020	244040	0	0	0	0	0	0	0	0
150	P60891;P11908	Ribose-phosphate pyrophosphokinase 1;Ribose-phosphate pyrophosphokinase 2	PRPS1;PRPS2	2	1	1	1	3.1	34.834	318	318;318	2.8943	By matching	By MS/MS			3155800	7116600	0	0	16	197240	444790	0	0	0	0	0	0	0	1	0	0
196	P24539	ATP synthase F(0) complex subunit B1, mitochondrial	ATP5F1	1	1	1	1	6.6	28.908	256	256	16.628	By MS/MS	By MS/MS			7858700	0	0	0	16	491170	0	0	0	0	0	0	0	1	1	0	0
425	Q15102	Platelet-activating factor acetylhydrolase IB subunit gamma	PAFAH1B3	1	1	1	1	3.9	25.734	231	231	7.992		By MS/MS			0	21012000	0	0	16	0	1313200	0	0	0	0	0	0	0	0	0	0
476	Q6NZI2	Polymerase I and transcript release factor	PTRF	1	1	1	1	4.4	43.476	390	390	7.3214			By MS/MS		0	0	4048500	0	16	0	0	253030	0	0	0	0	0	0	0	1	0
498	Q8IVM0	Coiled-coil domain-containing protein 50	CCDC50	1	1	1	1	3.9	35.822	306	306	4.3236	By MS/MS				0	0	0	0	16	0	0	0	0	0	0	0	0	1	0	0	0
568	Q96E22	Dehydrodolichyl diphosphate syntase complex subunit NUS1	NUS1	1	1	1	1	4.4	33.224	293	293	3.5592		By matching	By MS/MS	By MS/MS	0	9088700	11661000	5344800	16	0	568040	728780	334050	0	0	0	0	0	0	2	1
588	Q96PM5	RING finger and CHY zinc finger domain-containing protein 1	RCHY1	1	1	1	1	5.4	30.11	261	261	3.6522	By MS/MS			By MS/MS	745950	0	0	2796900	16	46622	0	0	174810	0	0	0	0	1	0	0	1
304	P56937	3-keto-steroid reductase	HSD17B7	1	1	1	1	3.5	38.206	341	341	4.2865	By MS/MS		By MS/MS		5274200	0	4882900	0	15	351620	0	325520	0	0	0	0	0	1	0	1	0
431	Q15417	Calponin-3	CNN3	1	2	1	1	4.9	36.413	329	329	5.4527	By MS/MS	By matching	By matching	By matching	8304100	9372600	4884200	4756300	15	553600	624840	325610	317090	0	0	0	0	1	0	0	0
578	Q96H78	Solute carrier family 25 member 44	SLC25A44	1	1	1	1	4.8	35.392	314	314	7.9504	By MS/MS	By MS/MS			7510200	7581600	0	0	15	500680	505440	0	0	0	0	0	0	1	1	0	0
639	Q9H0U4	Ras-related protein Rab-1B	RAB1B	1	3	1	1	22.4	22.171	201	201	7.8218	By matching	By MS/MS			0	0	0	0	15	0	0	0	0	0	0	0	0	0	1	0	0
643	Q9H300	Presenilins-associated rhomboid-like protein, mitochondrial;P-beta	PARL	1	1	1	1	3.4	42.19	379	379	5.2096	By MS/MS		By MS/MS	By MS/MS	11424000	0	26539000	29150000	15	761630	0	1769300	1943300	0	0	0	0	1	0	1	1
704	Q9NYP9	Protein Mis18-alpha	MIS18A	1	1	1	1	9.4	25.863	233	233	4.6665		By MS/MS			0	0	0	0	15	0	0	0	0	0	0	0	0	0	1	0	0
46	O43819	Protein SCO2 homolog, mitochondrial	SCO2	1	1	1	1	4.1	29.81	266	266	3.5047	By MS/MS				0	0	0	0	14	0	0	0	0	0	0	0	0	1	0	0	0
60	O75822	Eukaryotic translation initiation factor 3 subunit J	EIF3J	1	1	1	1	8.5	29.062	258	258	7.7295	By MS/MS	By MS/MS	By matching	By matching	3293700	11939000	5188000	4126800	14	235260	852790	370570	294770	0	0	0	0	0	0	0	0
227	P30281	G1/S-specific cyclin-D3	CCND3	1	1	1	1	3.8	32.519	292	292	5.0075	By MS/MS		By MS/MS	By MS/MS	3351800	0	2557100	2712000	14	239420	0	182650	193710	0	0	0	0	1	0	1	1
297	P53597	Succinyl-CoA ligase [ADP/GDP-forming] subunit alpha, mitochondrial	SUCLG1	1	1	1	1	3.5	36.249	346	346	5.9211	By MS/MS	By MS/MS	By MS/MS	By MS/MS	12308000	12560000	12671000	15175000	14	879180	897160	905070	1083900	0	0	0	0	0	1	1	1
301	P55036	26S proteasome non-ATPase regulatory subunit 4	PSMD4	1	1	1	1	4.8	40.736	377	377	7.8664	By MS/MS	By MS/MS	By MS/MS	By MS/MS	17733000	37602000	18190000	15755000	14	1266700	2685800	1299300	1125400	0	0	0	0	1	2	1	2
508	Q8N4L2	Type 2 phosphatidylinositol 4,5-bisphosphate 4-phosphatase	TMEM55A	1	1	1	1	10.1	28.081	257	257	8.6595				By MS/MS	0	0	0	0	14	0	0	0	0	0	0	0	0	0	0	0	1
529	Q8TCB7	Methyltransferase-like protein 6	METTL6	1	1	1	1	4.2	33.251	284	284	6.286		By MS/MS			0	0	0	0	14	0	0	0	0	0	0	0	0	0	1	0	0
541	Q92506	Estradiol 17-beta-dehydrogenase 8	HSD17B8	1	1	1	1	5.7	26.973	261	261	6.2798				By MS/MS	0	0	0	0	14	0	0	0	0	0	0	0	0	0	0	0	1
548	Q92871	Phosphomannomutase 1	PMM1	1	1	1	1	5	29.746	262	262	4.1782	By MS/MS	By matching			4779000	5244800	0	0	14	341360	374630	0	0	0	0	0	0	1	0	0	0
574	Q96G25	Mediator of RNA polymerase II transcription subunit 8	MED8	1	1	1	1	3.4	29.08	268	268	4.5154	By matching	By matching	By matching	By MS/MS	1305100	1745100	1425900	4215600	14	93219	124650	101850	301120	0	0	0	0	0	0	0	1
758	Q9Y580	RNA-binding protein 7	RBM7	1	1	1	1	5.3	30.503	266	266	16.084			By MS/MS	By MS/MS	0	0	0	0	14	0	0	0	0	0	0	0	0	0	0	1	1
67	O94907	Dickkopf-related protein 1	DKK1	1	1	1	1	4.5	28.671	266	266	5.4379				By MS/MS	0	0	0	2268300	13	0	0	0	174490	0	0	0	0	0	0	0	0
139	P0C2W1	F-box/SPRY domain-containing protein 1	FBXO45	1	1	1	1	4.5	30.632	286	286	4.2228	By MS/MS	By MS/MS	By MS/MS	By MS/MS	11269000	9099800	8022000	10574000	13	866870	699980	617080	813360	0	0	0	0	1	0	1	1
479	Q6PK04	Coiled-coil domain-containing protein 137	CCDC137	1	1	1	1	3.8	33.231	289	289	3.3043	By MS/MS	By MS/MS		By matching	6033400	5226100	0	1854400	13	464110	402010	0	142650	0	0	0	0	1	0	0	0
490	Q86SE9	Polycomb group RING finger protein 5	PCGF5	1	1	1	1	6.2	29.714	256	256	3.7602				By MS/MS	0	0	0	3062600	13	0	0	0	235590	0	0	0	0	0	0	0	1
582	Q96IU2	Zinc finger BED domain-containing protein 3	ZBED3	1	1	1	1	7.7	25.132	234	234	4.0436				By MS/MS	0	0	0	0	13	0	0	0	0	0	0	0	0	0	0	0	1
598	Q99729	Heterogeneous nuclear ribonucleoprotein A/B	HNRNPAB	1	1	1	1	3.9	36.224	332	332	7.7322	By MS/MS	By MS/MS	By MS/MS	By MS/MS	11276000	10761000	3165800	4255500	13	867410	827780	243520	327350	0	0	0	0	1	1	1	1
690	Q9NUM4	Transmembrane protein 106B	TMEM106B	1	1	1	1	4	31.127	274	274	7.3099	By MS/MS	By matching	By matching	By MS/MS	3864300	6511600	11136000	10802000	13	297260	500890	856650	830910	0	0	0	0	0	0	0	1
734	Q9UL25	Ras-related protein Rab-21	RAB21	1	1	1	1	4.4	24.347	225	225	3.4005		By MS/MS			0	0	0	0	13	0	0	0	0	0	0	0	0	0	1	0	0
52	O75396	Vesicle-trafficking protein SEC22b	SEC22B	1	1	1	1	9.3	24.74	215	215	13.756	By MS/MS	By MS/MS	By matching	By MS/MS	13926000	18041000	5673200	8011600	12	1160500	1503400	472770	667630	0	0	0	0	1	1	0	1
187	P22061	Protein-L-isoaspartate(D-aspartate) O-methyltransferase	PCMT1	1	1	1	1	7.5	24.636	227	227	5.8023	By matching	By MS/MS			3832100	8420200	0	0	12	319340	701680	0	0	0	0	0	0	0	1	0	0
192	P23284	Peptidyl-prolyl cis-trans isomerase B	PPIB	1	1	1	1	6	23.742	216	216	3.4194	By MS/MS	By MS/MS			10180000	6771900	0	0	12	848320	564330	0	0	0	0	0	0	1	0	0	0
522	Q8NG11	Tetraspanin-14	TSPAN14	1	1	1	1	4.1	30.69	270	270	2.9981		By MS/MS	By matching	By matching	0	5502100	2736900	3316100	12	0	458510	228080	276340	0	0	0	0	0	1	0	0
718	Q9P2W1	Homologous-pairing protein 2 homolog	PSMC3IP	1	1	1	1	6	24.906	217	217	3.2756		By MS/MS	By matching	By MS/MS	0	2619700	1109700	2357100	12	0	218300	92479	196420	0	0	0	0	0	1	0	1
191	P22692	Insulin-like growth factor-binding protein 4	IGFBP4	1	1	1	1	6.6	27.934	258	258	3.8658				By MS/MS	0	0	0	3670000	11	0	0	0	333640	0	0	0	0	0	0	0	1
384	Q07666	KH domain-containing, RNA-binding, signal transduction-associated protein 1	KHDRBS1	1	1	1	1	3.2	48.227	443	443	3.8232		By MS/MS		By MS/MS	0	4135200	0	3344300	11	0	375920	0	304020	0	0	0	0	0	1	0	2
439	Q16186	Proteasomal ubiquitin receptor ADRM1	ADRM1	1	1	1	1	3.9	42.153	407	407	6.7605	By MS/MS	By MS/MS			2313800	2754400	0	0	11	210350	250400	0	0	0	0	0	0	0	0	0	0
507	Q8N357	Solute carrier family 35 member F6	SLC35F6	1	1	1	1	3.2	40.214	371	371	17.108	By MS/MS	By MS/MS	By MS/MS	By MS/MS	12138000	9091900	24683000	28698000	11	1103500	826530	2243900	2608900	10345000	0	24519000	21895000	1	1	2	2
523	Q8NHG8	E3 ubiquitin-protein ligase ZNRF2	ZNRF2	1	1	1	1	5.8	24.115	242	242	3.5165		By MS/MS	By matching	By MS/MS	0	5177200	2959500	6494800	11	0	470660	269050	590430	0	0	0	0	0	1	0	1
673	Q9NPG8	Probable palmitoyltransferase ZDHHC4	ZDHHC4	1	1	1	1	4.7	39.786	344	344	6.471			By MS/MS	By MS/MS	0	0	28694000	21593000	11	0	0	2608500	1963000	0	0	0	0	0	0	1	1
348	P67870	Casein kinase II subunit beta	CSNK2B	1	1	1	1	7.9	24.942	215	215	4.2456		By MS/MS			0	0	0	0	10	0	0	0	0	0	0	0	0	0	1	0	0
418	Q14696	LDLR chaperone MESD	MESDC2	1	1	1	1	12.8	26.076	234	234	4.9523	By MS/MS	By MS/MS			6946700	11312000	0	0	10	694670	1131200	0	0	0	0	0	0	0	0	0	0
440	Q16563	Synaptophysin-like protein 1	SYPL1	1	1	1	1	4.2	28.565	259	259	5.5944	By matching	By MS/MS	By MS/MS	By MS/MS	24485000	32103000	19997000	26885000	10	2448500	3210300	1999700	2688500	0	0	0	0	0	0	1	1
481	Q70IA6	MOB kinase activator 2	MOB2	1	1	1	1	4.2	26.926	237	237	2.9802	By MS/MS	By MS/MS	By MS/MS	By MS/MS	11832000	25805000	16048000	24603000	10	1183200	2580500	1604800	2460300	19082000	0	27036000	25706000	1	1	2	1
617	Q9BUM1	Glucose-6-phosphatase 3	G6PC3	1	1	1	1	6.1	38.734	346	346	91.263	By MS/MS	By matching	By matching	By MS/MS	21552000	8767300	37890000	62698000	10	2155200	876730	3789000	6269800	36594000	0	50632000	87107000	1	0	0	2
634	Q9GZX9	Twisted gastrulation protein homolog 1	TWSG1	1	1	1	1	6.7	25.017	223	223	3.8001	By MS/MS	By MS/MS	By matching	By MS/MS	5938300	0	4676300	6735300	10	593830	0	467630	673530	0	0	0	0	1	1	0	1
672	Q9NPD8	Ubiquitin-conjugating enzyme E2 T	UBE2T	1	1	1	1	7.6	22.521	197	197	4.8367	By MS/MS	By MS/MS			6856300	0	0	0	10	685630	0	0	0	0	0	0	0	2	1	0	0
680	Q9NR31;Q9Y6B6	GTP-binding protein SAR1a;GTP-binding protein SAR1b	SAR1A;SAR1B	2	1	1	1	5.6	22.367	198	198;198	3.1043	By MS/MS	By matching			8459800	5602000	0	0	10	845980	560200	0	0	0	0	0	0	1	0	0	0
702	Q9NY26	Zinc transporter ZIP1	SLC39A1	1	1	1	1	3.7	34.249	324	324	4.8381	By MS/MS		By MS/MS		3633000	0	4510900	0	10	363300	0	451090	0	0	0	0	0	1	0	1	0
736	Q9UM22	Mammalian ependymin-related protein 1	EPDR1	1	1	1	1	4.5	25.437	224	224	4.8086		By MS/MS			0	11857000	0	0	10	0	1185700	0	0	0	0	0	0	0	1	0	0
65	O75954	Tetraspanin-9	TSPAN9	1	1	1	1	4.6	26.779	239	239	3.9057		By MS/MS			0	0	0	0	9	0	0	0	0	0	0	0	0	0	1	0	0
117	P07737	Profilin-1	PFN1	1	1	1	1	12.9	15.054	140	140	5.2456		By MS/MS	By MS/MS		0	11614000	3348900	0	9	0	1290500	372100	0	0	0	0	0	0	1	0	0
459	Q5BJD5	Transmembrane protein 41B	TMEM41B	1	1	1	1	6.5	32.513	291	291	8.409	By MS/MS	By MS/MS		By matching	7381600	16261000	0	2706200	9	820180	1806800	0	300690	0	0	0	0	1	1	0	0
624	Q9BXK1	Krueppel-like factor 16	KLF16	1	1	1	1	10.3	25.43	252	252	11.37		By matching		By MS/MS	0	2177600	0	3262600	9	0	241960	0	362510	0	0	0	0	0	0	0	1
536	Q8WVN6	Secreted and transmembrane protein 1	SECTM1	1	1	1	1	7.7	27.039	248	248	3.1067	By MS/MS				0	0	0	0	8	0	0	0	0	0	0	0	0	1	0	0	0
608	Q9BRY0	Zinc transporter ZIP3	SLC39A3	1	1	1	1	7	33.6	314	314	14.627	By MS/MS	By MS/MS	By MS/MS	By MS/MS	17823000	16374000	58013000	49274000	8	2227800	2046700	7251600	6159200	0	0	0	0	1	1	1	1
619	Q9BVC6	Transmembrane protein 109	TMEM109	1	1	1	1	4.9	26.21	243	243	3.9051	By MS/MS	By matching			13137000	5301700	0	0	8	1642100	662710	0	0	0	0	0	0	1	0	0	0
697	Q9NWW5	Ceroid-lipofuscinosis neuronal protein 6	CLN6	1	1	1	1	3.5	35.919	311	311	5.0161	By MS/MS			By matching	5905500	0	0	1529700	8	738190	0	0	191210	0	0	0	0	1	0	0	0
55	O75496	Geminin	GMNN	1	1	1	1	11	23.565	209	209	6.193	By MS/MS	By MS/MS			5497000	5242500	0	0	7	785280	748930	0	0	0	0	0	0	1	1	0	0
253	P41236;Q6NXS1	Protein phosphatase inhibitor 2;Protein phosphatase inhibitor 2-like protein 3	PPP1R2;PPP1R2P3	2	1	1	1	5.4	23.015	205	205;205	12.054	By matching		By MS/MS	By MS/MS	1029600	0	4691700	4963900	7	147090	0	670240	709130	0	0	0	0	0	0	1	1
329	P62316	Small nuclear ribonucleoprotein Sm D2	SNRPD2	1	1	1	1	8.5	13.527	118	118	11.083			By MS/MS	By MS/MS	0	0	11711000	10566000	7	0	0	1673000	1509400	0	0	0	0	0	0	1	1
540	Q92478	C-type lectin domain family 2 member B	CLEC2B	1	1	1	1	11.4	17.307	149	149	5.8834	By MS/MS	By MS/MS			6920200	10489000	0	0	7	988600	1498400	0	0	0	0	0	0	1	1	0	0
646	Q9H3Z4	DnaJ homolog subfamily C member 5	DNAJC5	1	1	1	1	13.1	22.149	198	198	16.749	By MS/MS	By matching	By MS/MS	By matching	0	0	0	0	7	0	0	0	0	0	0	0	0	0	0	0	0
89	P04080	Cystatin-B	CSTB	1	1	1	1	21.4	11.139	98	98	10.325			By matching	By MS/MS	0	0	14840000	14196000	6	0	0	2473400	2366000	0	0	0	0	0	0	0	1
276	P49006	MARCKS-related protein	MARCKSL1	1	1	1	1	6.7	19.529	195	195	3.6819	By matching	By matching	By MS/MS	By MS/MS	1839100	1837900	2080600	2844900	6	306510	306320	346760	474150	0	0	0	0	0	0	1	0
743	Q9Y333	U6 snRNA-associated Sm-like protein LSm2	LSM2	1	1	1	1	20	10.834	95	95	20.473			By MS/MS	By MS/MS	0	0	0	11848000	6	0	0	0	1974600	0	0	0	0	0	0	1	1
98	Q93077;Q7L7L0;P04908;P16104;Q6FI13;P0C0S8;Q8IUE6;Q99878;Q9BTM1;Q16777;Q96KK5;Q96QV6;P20671	Histone H2A type 1-C;Histone H2A type 3;Histone H2A type 1-B/E;Histone H2AX;Histone H2A type 2-A;Histone H2A type 1;Histone H2A type 2-B;Histone H2A type 1-J;Histone H2A.J;Histone H2A type 2-C;Histone H2A type 1-H;Histone H2A type 1-A;Histone H2A type 1-D	HIST1H2AC;HIST3H2A;HIST1H2AB;H2AFX;HIST2H2AA3;HIST1H2AG;HIST2H2AB;HIST1H2AJ;H2AFJ;HIST2H2AC;HIST1H2AH;HIST1H2AA;HIST1H2AD	13	2	2	1	20.8	14.105	130	130;130;130;143;130;130;130;128;129;129;128;131;130	16.846	By MS/MS	By MS/MS	By MS/MS		208830000	204110000	0	0	5	41766000	40821000	0	0	0	0	0	0	1	3	1	0
551	Q969E2	Secretory carrier-associated membrane protein 4	SCAMP4	1	1	1	1	4.8	25.728	229	229	10.981			By matching	By MS/MS	0	0	7381400	8279300	5	0	0	1476300	1655900	0	0	0	0	0	0	0	1
689	Q9NUM3	Zinc transporter ZIP9	SLC39A9	1	1	1	1	4.9	32.251	307	307	5.8984			By MS/MS	By MS/MS	0	0	6549300	7323400	5	0	0	1309900	1464700	0	0	9629500	7724100	0	0	1	2
236	P35268	60S ribosomal protein L22	RPL22	1	1	1	1	10.2	14.787	128	128	3.7664	By MS/MS	By MS/MS			10348000	20019000	0	0	4	2587000	5004700	0	0	0	0	0	0	1	1	0	0
326	P62304	Small nuclear ribonucleoprotein E	SNRPE	1	1	1	1	17.4	10.803	92	92	3.7713		By matching	By MS/MS	By MS/MS	0	2790800	7160200	3216100	4	0	697690	1790000	804030	0	0	0	0	0	0	1	1
327	P62306	Small nuclear ribonucleoprotein F	SNRPF	1	1	1	1	15.1	9.7251	86	86	5.1346			By MS/MS	By MS/MS	0	0	2635700	3346200	4	0	0	658920	836540	0	0	0	0	0	0	1	1
256	P42766	60S ribosomal protein L35	RPL35	1	1	1	1	10.6	14.551	123	123	2.8918		By MS/MS			0	8083100	0	0	3	0	2694400	0	0	0	0	0	0	0	1	0	0
519	Q8NDC0	MAPK-interacting and spindle-stabilizing protein-like	MAPK1IP1L	1	1	1	1	6.9	24.269	245	245	14.517		By matching	By MS/MS		0	24957000	69512000	0	2	0	12479000	34756000	0	0	0	0	0	0	0	1	0
554	Q969M3	Protein YIPF5	YIPF5	1	1	1	1	4.7	27.989	257	257	17.193	By matching		By MS/MS	By MS/MS	3690300	0	21131000	22931000	2	1845200	0	10566000	11466000	0	0	0	0	0	0	1	1
