# Supplementary material for: The assembly of the Mitochondrial Complex I Assembly complex uncovers a redox pathway coordination
Source: Nat Commun. 2023 Dec 12;14:8248. doi: 10.1038/s41467-023-43865-0 (PMC10716376; doi:10.1038/s41467-023-43865-0)
Supplement: Supplementary file 10 — Source Data [file 41467_2023_43865_MOESM10_ESM.xlsx]

## Sheet: Figure2a-g
Mass photometry experiments
ACAD9S191A											ACAD9S191A-ECSITCTER											ACAD9WT-ECSITCTER											ACAD9WT-ECSITE323A											ACAD9WT-ECSITW324A
frame_indices	x_coords	y_coords	contrasts	masses_kDa	fit_errors	diffblur_errors	frame_signal_scores	neareast_neighbour_distances	selections		frame_indices	x_coords	y_coords	contrasts	masses_kDa	fit_errors	diffblur_errors	frame_signal_scores	neareast_neighbour_distances	selections		frame_indices	x_coords	y_coords	contrasts	masses_kDa	fit_errors	diffblur_errors	frame_signal_scores	neareast_neighbour_distances	selections		frame_indices	x_coords	y_coords	contrasts	masses_kDa	fit_errors	diffblur_errors	frame_signal_scores	neareast_neighbour_distances	selections		frame_indices	x_coords	y_coords	contrasts	masses_kDa	fit_errors
5	106.455	9.13475	-0.00533791	94.2574	0.388452	0	0	10.3452	1		8	41.4858	7.99062	-0.0761537	1531.24	0.0538166	0	0	21.0463	1		5	68.9919	6.29077	-0.0100146	189.155	0.395718	0	0	12.1842	1		5	62.9937	7.56957	-0.0081291	150.896	0.334308	0	0	21.5111	1		5	118.653	7.77664	-0.00682806	124.495	0.301343
5	10.4433	22.0648	-0.0077579	143.364	0.198369	0	0	11.8732	1		10	68.37	25.9302	-0.0210819	413.732	0.250187	0	0	11.0754	1		5	110.525	17.6548	-0.010846	206.026	0.232058	0	0	4.88351	1		5	102.791	11.3989	-0.00571246	101.858	0.307031	0	0	16.6103	1		6	102.281	6.39603	-0.0106864	202.788	0.326279
6	50.6502	6.89225	-0.00696694	127.313	0.280694	0	0	7.1322	1		12	106.35	20.1694	-0.0176558	344.21	0.350401	0	0	9.18281	1		6	58.7495	12.8899	-0.00844856	157.378	0.284343	0	0	8.88552	1		5	43.4444	16.5446	-0.00892524	167.051	0.137275	0	0	17.3185	1		7	96.0652	7.86538	-0.0094322	177.338	0.317595
7	57.7417	6.13136	-0.00691086	126.176	0.279065	0	0	7.1322	1		13	66.9452	14.9468	-0.0178726	348.608	0.311171	0	0	6.91349	1		6	97.6984	14.7165	-0.0162209	315.094	0.184509	0	0	13.0562	1		5	18.37	22.8964	-0.00661263	120.124	0.215318	0	0	16.8208	1		8	10.9743	10.1121	-0.00749616	138.052	0.403377
7	62.4378	23.9573	-0.00732863	134.653	0.17511	0	0	10.8484	1		15	113.194	14.0467	-0.0690477	1387.05	0.0472482	0	0	9.18281	1		7	19.9627	10.6418	-0.0230572	453.814	0.0613199	0	0	8.44988	1		5	8.81403	38.0622	-0.00624317	112.627	0.226432	0	0	17.9254	1		8	103.997	11.9882	-0.00872826	163.054	0.347387
7	107.126	26.1653	-0.00703878	128.771	0.288892	0	0	6.70617	1		15	98.8157	26.1337	-0.00836484	155.68	0.371644	0	0	9.60928	1		7	29.9937	25.9996	-0.00620457	111.844	0.249901	0	0	13.1697	1		5	51.7302	40.1133	-0.0148527	287.33	0.0967905	0	0	10.2103	1		10	68.0968	11.1687	-0.00754888	139.122	0.262053
8	31.4153	12.5631	-0.00579534	103.54	0.205658	0	0	17.3874	1		20	14.6561	20.1257	-0.00911987	171	0.348433	0	0	8.99571	1		8	89.0296	25.5977	-0.0123063	235.659	0.215722	0	0	12.5947	1		5	105.609	39.2076	-0.00733216	134.724	0.196627	0	0	8.28949	1		11	34.5216	18.6011	-0.0125324	240.247	0.155354
8	49.8892	18.2633	-0.00832259	154.822	0.131301	0	0	11.3965	1		25	11.5561	9.95469	0.00827196	-153.795	0.318955	0	0	10.6329	1		10	27.6173	7.06299	0.00746328	-137.385	0.432519	0	0	8.44988	1		5	24.3444	65.009	-0.00544998	96.5316	0.412239	0	0	9.44413	1		11	13.6672	16.7175	-0.00722922	132.636	0.385881
8	107.111	19.4591	-0.00806935	149.683	0.220917	0	0	6.70617	1		25	46.3359	15.8898	-0.0172832	336.65	0.15668	0	0	12.8183	1		10	108.475	22.0873	-0.00734223	134.929	0.258277	0	0	4.88351	1		5	21.0217	73.8493	-0.00835108	155.4	0.152995	0	0	9.44413	1		11	87.6343	25.1925	-0.00713968	130.819	0.27316
8	21.3553	26.7447	-0.00522264	91.9185	0.258664	0	0	11.8732	1		25	102.694	15.0438	-0.00964599	181.676	0.274648	0	0	16.9071	1		11	18.1085	20.3266	-0.0075891	139.938	0.36354	0	0	9.86076	1		5	108.749	83.3354	-0.0260725	515.001	0.0672018	0	0	19.3035	1		13	61.294	11.8859	-0.00843225	157.047	0.295761
11	91.09	12.5169	-0.00640523	115.915	0.344313	0	0	10.2643	1		30	87.342	22.1257	-0.0155638	301.759	0.196305	0	0	14.8119	1		17	37.0952	20.9092	-0.00959205	180.582	0.247756	0	0	17.585	1		5	119.604	99.2974	-0.0052123	91.7085	0.306168	0	0	12.3657	1		13	31.8998	9.65853	-0.00937337	176.144	0.267791
11	68.2644	14.8065	-0.0057451	102.52	0.203452	0	0	10.8484	1		31	60.8845	9.03374	-0.0253929	501.21	0.100937	0	0	21.9813	1		17	91.6332	20.2484	-0.0109777	208.699	0.200359	0	0	8.03809	1		5	70.8821	105.628	-0.00505046	88.4245	0.425352	0	0	6.15908	1		13	95.9034	9.35437	-0.00670888	122.077	0.273801
14	116.496	16.7424	-0.0058169	103.977	0.324614	0	0	18.5121	1		35	101.338	26.9727	-0.00871938	162.874	0.376719	0	0	6.2976	1		21	19.5473	22.0501	0.00507565	-88.9357	0.412632	0	0	5.29526	1		5	119.553	115.804	-0.00581279	103.894	0.317964	0	0	5.4448	1		14	48.8624	15.2657	-0.00786673	145.572	0.219161
16	27.4801	17.2918	-0.00612858	110.302	0.196547	0	0	40.8599	1		36	34.6052	20.756	0.051977	-1040.65	0.0585821	0	0	28.7752	1		22	77.3408	8.16712	-0.00584451	104.537	0.352236	0	0	7.74252	1		7	75.9742	84.8746	-0.00652236	118.292	0.274285	0	0	5.88287	1		18	67.8524	10.3	-0.0143614	277.361	0.0885354
19	98.8356	22.2944	-0.00559301	99.4339	0.214854	0	0	11.1627	1		37	99.9213	16.195	0.00969912	-182.754	0.356517	0	0	9.36902	1		22	17.0044	9.20042	-0.0128917	247.539	0.183075	0	0	7.34134	1		7	15.4063	58.3601	-0.00716066	131.244	0.353969	0	0	11.1399	1		19	109.9	26.7591	-0.00569467	101.497	0.242858
20	80.4883	24.796	0.00549311	-97.4067	0.378626	0	0	16.4666	1		38	106.283	23.0729	-0.0122554	234.626	0.203185	0	0	6.2976	1		23	39.4851	26.858	-0.00960664	180.878	0.268481	0	0	20.5093	1		7	58.3526	75.4599	-0.00476152	82.5615	0.27738	0	0	15.4437	1		20	87.8307	24.053	-0.00535623	94.6292	0.365474
22	52.8042	23.1415	-0.00640923	115.996	0.266221	0	0	27.7335	1		47	73.8396	6.99852	-0.0574612	1151.93	0.0430273	0	0	21.9362	1		25	76.2305	15.8296	-0.00409936	69.1251	0.449091	0	0	7.74252	1		7	68.701	99.8684	-0.00763814	140.933	0.156953	0	0	6.15908	1		20	7.6024	7.95827	-0.00709126	129.836	0.320354
23	92.2556	13.2773	-0.00512525	89.9422	0.317901	0	0	11.1627	1		47	98.5409	17.1816	-0.00792839	146.823	0.335627	0	0	19.7916	1		26	17.3301	26.8588	-0.0305789	606.444	0.0753159	0	0	5.29526	1		7	113.259	42.3995	-0.00460656	79.417	0.433624	0	0	8.28949	1		21	102.1	19.5915	-0.00606511	109.014	0.284021
30	58.5478	13.9385	-0.0048923	85.2153	0.357557	0	0	36.8809	1		47	117.617	22.4561	-0.00676002	123.115	0.453876	0	0	19.7916	1		26	10.3811	6.034	-0.006803	123.987	0.323903	0	0	7.34134	1		7	116.53	111.275	-0.00595864	106.853	0.374408	0	0	5.4448	1		28	111.635	12.693	-0.00700224	128.03	0.280647
30	116.721	22.5631	-0.00512267	89.8899	0.287154	0	0	22.8085	1		48	19.6361	18.0699	-0.00861615	160.779	0.372415	0	0	7.53192	1		26	101.068	12.2189	-0.00990563	186.945	0.242522	0	0	7.22384	1		8	36.8363	83.157	-0.00624944	112.754	0.273589	0	0	18.3503	1		28	25.1099	20.8011	-0.0127684	245.036	0.0882626
34	93.9714	24.2033	-0.00721033	132.252	0.17344	0	0	22.8085	1		49	54.0906	16.5469	-0.0100676	190.233	0.34623	0	0	9.4929	1		27	84.6442	18.4408	-0.00853523	159.137	0.2753	0	0	7.41494	1		8	10.2084	86.9071	-0.00551737	97.899	0.299642	0	0	16.9539	1		28	63.2814	20.9661	-0.00896012	167.759	0.0977806
37	22.3325	22.0562	-0.00661814	120.236	0.263723	0	0	14.0709	1		51	14.9955	24.0024	-0.0112982	215.203	0.255043	0	0	7.53192	1		27	69.2941	11.4936	-0.00545113	96.5548	0.491143	0	0	8.18014	1		8	14.0335	6.64419	-0.0058135	103.908	0.285186	0	0	16.8208	1		28	109.577	21.9274	-0.0079522	147.306	0.22266
39	35.4493	27.1491	-0.00700277	128.041	0.206262	0	0	6.61969	1		54	59.3352	8.63431	-0.0806918	1623.33	0.0568192	0	0	9.4929	1		28	41.3958	6.03449	0.00716422	-131.317	0.449814	0	0	16.9859	1		8	51.9717	118.985	-0.00496482	86.6867	0.364924	0	0	11.5011	1		29	20.3253	8.13522	-0.00548773	97.2975	0.311203
44	113.534	15.6366	-0.00636541	115.107	0.20102	0	0	14.9351	1		54	31.2675	20.1934	0.0100467	-189.807	0.295193	0	0	5.53797	1		29	93.861	12.7128	-0.00836072	155.596	0.383269	0	0	7.22384	1		9	43.6573	33.8618	-0.0151615	293.597	0.0932074	0	0	5.98206	1		32	45.1608	9.57096	-0.013188	253.55	0.0909156
45	53.2723	12.6137	-0.00580324	103.7	0.272461	0	0	18.4887	1		55	19.7954	17.9791	0.00781772	-144.577	0.352154	0	0	7.70189	1		29	44.3955	22.7534	-0.0113645	216.549	0.166369	0	0	16.034	1		9	94.47	63.6808	-0.00595503	106.78	0.22002	0	0	8.75557	1		32	79.4063	20.3565	-0.0145395	280.975	0.101559
46	77.846	18.7248	-0.00602443	108.188	0.400804	0	0	7.53676	1		56	114.064	12.8649	0.0110676	-210.523	0.330321	0	0	7.67671	1		29	106.588	26.8716	-0.00946627	178.03	0.267747	0	0	15.658	1		9	91.0246	23.1225	-0.00655815	119.018	0.216085	0	0	15.0344	1		33	9.21185	10.2698	-0.00701304	128.249	0.331111
48	98.9801	18.988	-0.00683182	124.572	0.221054	0	0	14.9351	1		57	27.9914	24.6585	-0.00758343	139.823	0.497275	0	0	5.53797	1		30	88.8561	24.5434	-0.00616104	110.96	0.409289	0	0	7.41494	1		9	80.9556	110.01	-0.011717	223.701	0.303154	0	0	5.22235	1		33	89.8124	24.5608	-0.00556456	98.8566	0.234743
49	71.6745	14.3987	-0.0159858	310.322	0.110343	0	0	7.53676	1		59	69.6233	24.2741	0.00651005	-118.042	0.346258	0	0	18.7202	1		33	16.9455	23.3881	-0.00917574	172.134	0.288981	0	0	8.79029	1		9	60.3029	90.7799	-0.00747486	137.62	0.317194	0	0	6.17257	1		34	51.2396	10.0939	-0.00683825	124.702	0.404087
50	30.4799	11.4908	-0.00829403	154.243	0.2732	0	0	22.82	1		59	120.427	17.1586	-0.0134637	259.146	0.192494	0	0	7.67671	1		33	11.8186	11.5604	-0.00752938	138.726	0.337203	0	0	12.891	1		9	48.8824	107.907	-0.00645634	116.952	0.257708	0	0	5.39036	1		35	32.089	18.7997	-0.00847564	157.928	0.251062
56	71.6872	10.382	-0.00982887	185.387	0.227974	0	0	50.4383	1		63	44.3485	13.3634	-0.0113839	216.942	0.251389	0	0	27.5292	1		35	121.291	13.6929	-0.0276228	546.459	0.0817824	0	0	21.9948	1		10	86.1908	45.6834	-0.0292798	580.084	0.0620115	0	0	11.118	1		38	65.4684	17.8553	-0.0114948	219.192	0.127676
57	121.01	20.93	-0.00501944	87.7951	0.341457	0	0	43.0052	1		64	95.9976	19.2672	0.020941	-410.872	0.0821182	0	0	21.9708	1		35	63.9154	21.8232	-0.0116304	221.943	0.203383	0	0	11.5309	1		10	80.9574	88.0013	-0.00535759	94.6568	0.273485	0	0	5.88287	1		38	17.8006	22.9251	-0.00688137	125.577	0.190656
62	78.713	13.1594	-0.00661342	120.14	0.168866	0	0	10.6859	1		65	16.5713	24.7186	-0.0205547	403.035	0.129308	0	0	30.0085	1		36	46.5432	7.13355	0.0049542	-86.4714	0.42157	0	0	20.3707	1		10	61.0358	96.9088	-0.0077323	142.844	0.29123	0	0	6.17257	1		40	48.6879	20.8407	-0.00748447	137.815	0.278907
62	44.624	25.4082	-0.00808791	150.06	0.252517	0	0	23.2241	1		66	117.764	16.2743	-0.00716522	131.337	0.314216	0	0	21.9708	1		36	99.5249	16.8582	-0.00605869	108.883	0.351419	0	0	21.9948	1		10	85.7595	102.34	-0.00626449	113.059	0.255599	0	0	9.05006	1		41	86.8691	9.02265	-0.00691844	126.329	0.292075
64	94.9507	22.8985	-0.00665652	121.015	0.242743	0	0	8.86732	1		67	73.8763	6.03614	-0.0266802	527.332	0.194808	0	0	19.3569	1		37	43.8704	27.3282	-0.00808499	150.001	0.336761	0	0	13.6681	1		10	20.7478	115.225	-0.00608774	109.473	0.321435	0	0	7.06584	1		45	101.167	15.7017	-0.0085672	159.786	0.180755
65	66.6849	18.1503	-0.00587107	105.076	0.216328	0	0	13.0225	1		69	54.5593	7.27762	-0.0268889	531.566	0.101171	0	0	19.3569	1		40	74.0585	27.3074	0.00731722	-134.421	0.307648	0	0	11.5309	1		11	81.7731	115.168	-0.0113617	216.49	0.312877	0	0	5.22235	1		45	56.4073	23.7092	-0.00729595	133.99	0.25088
66	13.9358	8.67979	-0.00656724	119.203	0.365658	0	0	6.52519	1		72	23.1132	24.6456	-0.0133167	256.161	0.315923	0	0	20.3776	1		40	20.1067	23.788	0.00845071	-157.422	0.431065	0	0	20.1388	1		11	26.6062	55.0432	-0.00613196	110.37	0.246417	0	0	11.6807	1		49	116.106	26.4965	-0.00517163	90.8834	0.307536
66	86.3878	20.5948	-0.00775634	143.332	0.221014	0	0	8.86732	1		81	51.7334	13.0997	-0.0909945	1832.39	0.0580407	0	0	39.1415	1		42	95.457	8.2179	-0.0102147	193.217	0.283639	0	0	11.149	1		11	25.4334	102.489	-0.00646371	117.102	0.312779	0	0	6.52386	1		50	52.5486	20.5799	-0.00735614	135.211	0.264644
67	9.74808	13.6839	-0.00735744	135.237	0.287621	0	0	6.52519	1		82	111.024	21.853	-0.0368429	733.553	0.0894991	0	0	11.5959	1		42	56.8778	9.769	-0.0082007	152.349	0.268229	0	0	9.42997	1		11	116.098	29.2192	-0.00752949	138.729	0.164177	0	0	10.2439	1		50	17.8085	11.2928	-0.0040787	68.7058	0.359812
69	92.5654	13.4946	-0.00742948	136.699	0.199032	0	0	9.41146	1		86	114.742	10.8693	-0.0109434	208.002	0.160031	0	0	11.5959	1		42	40.4066	14.1062	-0.00741786	136.463	0.346253	0	0	6.49757	1		11	90.1114	56.0872	-0.00610426	109.808	0.32141	0	0	8.75557	1		52	82.0062	15.2893	-0.00952572	179.236	0.184926
76	49.7373	18.4956	-0.00492316	85.8415	0.341445	0	0	19.696	1		87	90.6046	13.5343	-0.0112713	214.656	0.215566	0	0	22.0491	1		42	94.4282	19.3193	-0.0100725	190.332	0.257703	0	0	11.149	1		11	107.937	106.038	-0.00456204	78.5136	0.364216	0	0	10.063	1		52	31.2749	20.7604	-0.00705039	129.007	0.195033
77	34.3788	6.16479	-0.00706501	129.303	0.248172	0	0	19.696	1		88	16.1558	20.1074	-0.00803093	148.904	0.338959	0	0	6.90625	1		43	66.2757	10.5462	-0.00765887	141.354	0.285336	0	0	6.73693	1		11	23.5195	108.726	-0.00773808	142.961	0.295661	0	0	6.52386	1		53	66.1104	10.1502	-0.00655448	118.944	0.348957
83	39.2689	26.001	-0.00677381	123.395	0.187199	0	0	8.85838	1		89	51.3057	15.2478	-0.0508593	1017.97	0.0830225	0	0	16.3692	1		43	35.1055	10.349	-0.0099458	187.76	0.290502	0	0	6.49757	1		12	60.8232	39.1315	-0.00632152	114.217	0.183095	0	0	16.5274	1		53	15.4643	20.8596	-0.00813329	150.981	0.238202
84	92.74	7.12945	-0.00750346	138.2	0.182082	0	0	34.6081	1		92	67.3656	18.4148	-0.00842086	156.816	0.440877	0	0	16.3692	1		45	72.4882	7.94013	-0.00786938	145.626	0.387157	0	0	6.73693	1		12	104.226	15.9284	-0.0129405	248.528	0.122692	0	0	8.77915	1		54	71.7436	10.2814	-0.00641423	116.098	0.379032
85	19.6165	21.0324	-0.00734025	134.889	0.163816	0	0	20.2708	1		93	12.3334	14.3554	-0.0121477	232.442	0.243508	0	0	6.90625	1		46	12.4494	13.7097	-0.00971322	183.041	0.289136	0	0	22.904	1		12	107.168	24.1999	-0.00519085	91.2733	0.426968	0	0	8.77915	1		54	55.9949	14.0992	-0.00386908	64.4521	0.383405
86	39.7259	17.1545	0.00406005	-68.3273	0.380985	0	0	8.85838	1		98	51.3275	15.27	0.0575134	-1152.99	0.0886583	0	0	18.6462	1		48	103.978	23.913	0.00578565	-103.343	0.425036	0	0	8.17385	1		12	97.2727	43.9591	-0.00507742	88.9717	0.270913	0	0	11.2153	1		56	35.7291	7.99361	-0.00780724	144.365	0.308981
88	61.4124	21.8368	-0.00777617	143.734	0.265394	0	0	15.1033	1		98	7.64369	6.25164	0.00877953	-164.094	0.279082	0	0	9.36289	1		49	46.5829	15.6526	-0.0124829	239.243	0.277428	0	0	10.3319	1		12	76.5855	31.941	-0.00676441	123.204	0.256401	0	0	5.93037	1		56	106.696	11.2016	-0.00718661	131.771	0.356514
91	76.4455	23.2915	-0.00688361	125.623	0.417606	0	0	10.8963	1		98	33.0318	25.1501	-0.0230329	453.322	0.084568	0	0	20.793	1		50	114.179	11.6907	-0.0127903	245.481	0.152907	0	0	9.63553	1		13	32.2129	15.5627	-0.00622324	112.222	0.219472	0	0	12.6434	1		56	93.0511	13.2875	-0.00713736	130.772	0.189246
92	85.8426	17.7757	-0.00699735	127.931	0.207826	0	0	10.823	1		100	69.7098	18.3958	-0.00961691	181.086	0.267651	0	0	18.6462	1		50	56.9033	16.1403	-0.00691468	126.253	0.421506	0	0	6.42548	1		13	37.6759	33.9464	-0.00616708	111.083	0.302892	0	0	5.98206	1		56	101.494	25.2332	-0.0050949	89.3263	0.344542
92	102.288	19.4502	-0.00562844	100.153	0.256494	0	0	13.0931	1		102	12.5653	14.3446	0.0133288	-256.408	0.173301	0	0	9.47192	1		51	103.906	15.7394	-0.0084275	156.951	0.307315	0	0	8.17385	1		13	54.7556	65.9055	-0.00706694	129.343	0.314018	0	0	5.84321	1		56	7.81605	6.60953	-0.00640402	115.891	0.252839
96	39.0961	6.48539	-0.00650845	118.01	0.284168	0	0	7.96466	1		107	20.6884	22.7644	-0.00852398	158.909	0.328448	0	0	11.6995	1		51	67.7702	17.6634	-0.0107279	203.63	0.254944	0	0	7.99689	1		13	60.3741	67.5104	-0.00640299	115.87	0.360129	0	0	5.84321	1		57	66.4806	23.6867	-0.00682132	124.359	0.273075
96	111.098	9.76467	-0.00519731	91.4044	0.260598	0	0	13.0931	1		109	65.6802	13.4259	-0.077575	1560.08	0.0859058	0	0	6.5348	1		52	65.3957	10.0272	-0.0111818	212.841	0.233257	0	0	7.99689	1		13	121.163	77.5554	-0.00558849	99.3421	0.367004	0	0	17.2692	1		58	58.1649	25.0236	0.00684996	-124.94	0.357631
97	28.7157	14.0144	-0.00737171	135.527	0.192598	0	0	12.8234	1		111	99.1259	19.9536	-0.07218	1450.61	0.117159	0	0	34.0767	1		52	35.2251	10.741	-0.00783601	144.949	0.387842	0	0	10.6331	1		13	45.8454	103.454	-0.00454217	78.1105	0.359121	0	0	5.39036	1		58	93.4262	23.7611	-0.00646117	117.05	0.302872
97	93.2445	9.87947	-0.0063799	115.401	0.198478	0	0	10.823	1		114	28.9079	21.8409	0.00683523	-124.641	0.352532	0	0	19.5429	1		52	94.2635	21.3521	-0.0132484	254.777	0.163359	0	0	10.046	1		14	60.5196	14.9985	-0.00559224	99.4184	0.273551	0	0	17.6876	1		63	52.3382	16.8143	-0.00373709	61.7739	0.392093
98	79.013	22.1742	-0.00529829	93.4534	0.312803	0	0	9.34806	1		119	48.4423	21.2649	-0.0141039	272.135	0.139164	0	0	8.08485	1		53	80.1182	5.90447	-0.00633793	114.55	0.288432	0	0	15.2889	1		14	28.435	70.4442	-0.00500472	87.4963	0.335678	0	0	8.43961	1		63	84.8436	21.1937	-0.00708527	129.715	0.317184
99	46.5605	9.26346	-0.00678491	123.62	0.220823	0	0	7.96466	1		120	12.6669	18.2619	-0.0109758	208.66	0.282456	0	0	15.1671	1		55	50.866	18.3396	-0.00884749	165.473	0.335916	0	0	6.42548	1		14	93.6482	90.0663	-0.00662432	120.361	0.189059	0	0	12.8577	1		64	105.197	15.8941	0.00501235	-87.6513	0.407476
101	88.3237	23.0087	-0.00892647	167.076	0.163715	0	0	7.53692	1		121	108.205	15.236	-0.00827305	153.817	0.236974	0	0	21.7844	1		55	28.1585	18.6861	-0.00595031	106.684	0.397448	0	0	10.6331	1		15	91.6739	14.3452	-0.00761177	140.398	0.177628	0	0	12.6516	1		65	63.4434	6.24593	-0.00743238	136.758	0.299663
102	51.7985	24.4077	-0.00546124	96.76	0.295565	0	0	16.0244	1		122	87.3205	9.04098	-0.009207	172.769	0.384417	0	0	11.6224	1		55	42.6729	23.236	-0.0118103	225.594	0.245333	0	0	9.54463	1		15	77.2991	37.8282	-0.00757153	139.582	0.242281	0	0	5.93037	1		66	36.9075	17.103	-0.00477174	82.7688	0.291259
104	29.2874	16.0615	-0.00665667	121.018	0.215828	0	0	18.5627	1		122	52.7943	14.4514	0.00977757	-184.346	0.34916	0	0	7.98073	1		57	61.203	27.1476	-0.00594244	106.524	0.449843	0	0	5.41678	1		15	13.5133	40.0781	-0.00708804	129.771	0.179955	0	0	19.8841	1		69	97.2234	18.2611	-0.0218113	428.534	0.0727863
105	95.8488	22.5865	-0.00659593	119.785	0.250976	0	0	7.53692	1		123	61.7555	20.8525	-0.0268511	530.8	0.102569	0	0	6.38667	1		58	79.0527	23.7675	-0.0131755	253.297	0.256832	0	0	6.66728	1		15	108.858	65.4388	-0.00537829	95.0769	0.271045	0	0	17.2692	1		70	81.2909	8.23265	-0.00720523	132.149	0.208323
106	79.8081	8.76269	-0.00753036	138.746	0.185378	0	0	16.5971	1		125	48.5247	21.194	0.0140375	-270.788	0.289274	0	0	7.98073	1		58	72.4963	22.5571	-0.0102365	193.659	0.342295	0	0	6.66728	1		16	101.143	32.1587	-0.0151526	293.416	0.0968365	0	0	9.98226	1		73	103.072	14.8115	-0.0120637	230.735	0.204457
110	12.9693	18.5334	-0.00372717	61.5725	0.351442	0	0	20.9101	1		125	26.6213	24.2044	-0.00718912	131.822	0.346387	0	0	15.1671	1		59	97.3024	18.5045	-0.00979361	184.672	0.307589	0	0	7.02283	1		16	43.5582	9.98255	-0.00557017	98.9705	0.231818	0	0	12.6434	1		75	111.633	21.8572	-0.00555015	98.5643	0.289506
115	41.8546	11.6604	-0.00750573	138.246	0.19399	0	0	14.1769	1		126	76.6085	13.5501	0.0112182	-213.58	0.287411	0	0	11.6224	1		59	61.0511	21.733	-0.00633493	114.489	0.373636	0	0	5.41678	1		16	71.867	84.8888	-0.00715813	131.193	0.259138	0	0	12.074	1		75	69.4703	25.8279	-0.00419861	71.1389	0.377672
116	7.94404	21.5591	-0.0067013	121.923	0.242308	0	0	26.7298	1		127	64.8487	15.2649	-0.0148698	287.677	0.175503	0	0	6.38667	1		61	107.787	8.23831	-0.0339888	675.637	0.0398861	0	0	14.2056	1		17	31.8953	90.9397	-0.00639714	115.751	0.373662	0	0	8.87455	1		77	76.6139	25.6271	-0.00710079	130.03	0.179926
118	110.386	15.8676	-0.00590686	105.802	0.216379	0	0	8.10909	1		129	30.9283	7.64478	0.00769226	-142.032	0.36644	0	0	17.1106	1		61	103.512	21.7852	-0.0134248	258.355	0.243537	0	0	6.21373	1		17	61.6214	91.277	-0.00588525	105.364	0.265532	0	0	9.73476	1		79	68.7576	18.9158	-0.00509669	89.3627	0.377385
120	102.823	12.4851	-0.00539052	95.3249	0.24218	0	0	4.12593	1		129	61.3755	25.0153	-0.0214717	421.642	0.114602	0	0	10.3505	1		63	67.1096	16.4483	-0.014423	278.611	0.134976	0	0	8.03947	1		18	43.5292	60.6854	-0.0186675	364.74	0.081395	0	0	12.3807	1		82	17.2638	20.2289	-0.00674622	122.835	0.265608
121	45.6508	11.3229	-0.00626705	113.111	0.256195	0	0	15.513	1		130	52.5569	7.01889	-0.0831067	1672.33	0.0572817	0	0	11.265	1		63	32.4057	14.1827	-0.0106867	202.794	0.20301	0	0	8.84326	1		18	36.4273	83.3096	-0.0143159	276.437	0.0794136	0	0	7.7487	1		83	103.746	25.2424	-0.00545087	96.5497	0.254612
121	102.308	16.5787	0.00325704	-52.0328	0.479507	0	0	4.12593	1		134	46.1313	16.2715	0.0152484	-295.359	0.37358	0	0	11.265	1		64	13.9692	26.2698	-0.00576473	102.918	0.370961	0	0	22.0455	1		18	77.847	25.4155	-0.00611754	110.078	0.230902	0	0	10.5306	1		83	74.7888	14.396	-0.00951516	179.022	0.124889
124	60.2353	16.6095	-0.00739625	136.025	0.208797	0	0	15.513	1		139	14.7284	17.7374	-0.157861	3189.23	0.070093	0	0	11.0766	1		66	36.9302	21.7809	-0.0136765	263.463	0.150514	0	0	8.84326	1		19	107.578	46.8381	-0.00433251	73.8561	0.424067	0	0	6.15762	1		84	87.1968	11.644	-0.00590545	105.774	0.222307
128	83.9276	8.461	-0.00496419	86.6741	0.279491	0	0	8.0379	1		139	25.7046	16.2498	-0.0336404	668.567	0.0641607	0	0	11.0766	1		66	77.5524	7.30239	-0.011219	213.595	0.231307	0	0	13.8817	1		19	35.051	75.6841	-0.00583987	104.443	0.428196	0	0	7.7487	1		85	35.1225	7.38635	-0.00952871	179.297	0.16034
129	28.6199	27.082	-0.0107055	203.175	0.139182	0	0	33.3047	1		140	52.8255	5.70843	-0.0476204	952.248	0.0439844	0	0	13.2914	1		66	106.651	27.1478	-0.0115236	219.777	0.165909	0	0	6.21373	1		20	29.214	66.7725	-0.0155863	302.217	0.0699517	0	0	10.6529	1		85	21.3782	16.4783	-0.00817115	151.749	0.178129
130	115.989	19.7441	-0.00702763	128.545	0.207936	0	0	5.68248	1		142	98.1296	25.8016	0.0115165	-219.633	0.193417	0	0	12.3747	1		67	53.5483	18.6934	0.0067323	-122.552	0.423666	0	0	13.7459	1		20	41.4948	106.939	-0.0173639	338.287	0.0721078	0	0	11.6807	1		85	35.9424	26.9769	-0.00509228	89.2732	0.30504
131	63.464	9.50925	-0.00580712	103.779	0.197882	0	0	20.4904	1		146	85.8707	27.4905	-0.0205812	403.571	0.198162	0	0	12.3747	1		70	71.9467	26.462	-0.00739773	136.055	0.264997	0	0	17.532	1		20	29.3262	110.737	-0.0107568	204.216	0.141239	0	0	6.26778	1		88	114.195	6.35618	-0.00524943	92.4621	0.294193
131	87.5954	15.8013	-0.00616203	110.98	0.27379	0	0	8.20569	1		146	109.784	20.0541	-0.00869737	162.427	0.280691	0	0	12.9949	1		74	100.615	19.1696	-0.00828217	154.002	0.247845	0	0	17.4644	1		21	118.916	6.81417	-0.00530911	93.673	0.302786	0	0	7.18639	1		89	108.922	14.9383	-0.00587652	105.187	0.285579
135	118.381	14.5897	-0.00767979	141.779	0.182286	0	0	5.68248	1		146	37.2376	23.2859	-0.00849375	158.295	0.396196	0	0	16.5413	1		75	84.0143	13.7441	-0.00692643	126.492	0.371323	0	0	12.535	1		21	110.659	41.507	-0.00577693	103.166	0.275511	0	0	6.15762	1		89	43.3786	21.7679	-0.00614656	110.666	0.313899
138	51.5834	21.0964	-0.0076081	140.324	0.21275	0	0	7.19026	1		147	51.0476	14.1809	-0.00861292	160.713	0.279085	0	0	15.4226	1		76	75.4961	22.9401	-0.00931329	174.925	0.193834	0	0	10.6829	1		21	26.213	47.4122	-0.00637672	115.337	0.470981	0	0	8.71268	1		90	22.0401	22.3231	-0.00651674	118.178	0.27296
139	44.3934	21.1579	-0.0101551	192.008	0.15432	0	0	7.19026	1		152	67.9485	6.78829	-0.0418212	834.571	0.0867824	0	0	7.39287	1		76	19.3815	21.6321	-0.00885124	165.549	0.343525	0	0	11.3421	1		21	91.7523	63.5416	-0.0079169	146.59	0.162541	0	0	12.4255	1		91	47.9871	9.07411	-0.00493043	85.989	0.293024
140	28.8337	11.0575	-0.00734612	135.008	0.142002	0	0	16.9319	1		154	32.269	7.05312	-0.0106829	202.717	0.256086	0	0	12.1164	1		81	16.4603	10.6727	-0.012267	234.861	0.213448	0	0	8.2637	1		21	63.8901	65.3138	-0.0124359	238.289	0.0834909	0	0	14.1643	1		92	59.4315	9.16599	-0.00552958	98.1467	0.267995
140	87.502	25.8883	-0.00707231	129.452	0.297692	0	0	20.635	1		155	35.8439	18.6301	-0.00900676	168.705	0.344784	0	0	8.20841	1		82	49.0527	12.4953	-0.00908871	170.368	0.307527	0	0	16.0199	1		21	119.6	13.9679	-0.00520906	91.6429	0.370374	0	0	7.18639	1		93	27.3616	10.2078	-0.00673254	122.557	0.191608
142	77.2395	7.98623	-0.00632925	114.374	0.283415	0	0	20.635	1		155	71.1397	13.4569	-0.0226599	445.753	0.254356	0	0	7.39287	1		83	34.9116	21.1079	-0.0128847	247.395	0.240382	0	0	9.16725	1		21	83.6265	90.9878	-0.011792	225.223	0.118133	0	0	13.2471	1		96	105.631	8.23356	-0.00643737	116.568	0.216115
143	64.7579	25.7875	0.00476905	-82.7143	0.292355	0	0	13.9848	1		157	18.2141	23.3256	-0.0205544	403.028	0.169814	0	0	18.2444	1		84	11.2538	17.0899	-0.014386	277.861	0.160755	0	0	8.2637	1		21	41.4894	92.2703	-0.00757749	139.703	0.232361	0	0	7.63825	1		96	86.2796	23.7605	-0.00622886	112.336	0.247076
144	109.296	13.5742	-0.00668029	121.497	0.289211	0	0	25.0326	1		158	57.3449	7.85066	0.017553	-342.125	0.271039	0	0	14.8905	1		85	101.699	9.31058	-0.00851733	158.774	0.255216	0	0	12.6603	1		21	98.6947	99.9189	-0.00702233	128.437	0.17563	0	0	15.1969	1		96	81.7258	12.2149	-0.00643394	116.498	0.313921
147	30.6125	12.3101	-0.00679545	123.834	0.17041	0	0	18.9826	1		158	105.865	10.4765	0.00761101	-140.383	0.254202	0	0	34.8533	1		86	100.06	25.9264	-0.0109941	209.032	0.204809	0	0	10.2293	1		22	106.68	10.2973	-0.0189252	369.969	0.155782	0	0	7.13594	1		96	50.5828	22.4042	-0.00610984	109.921	0.293155
148	54.0649	8.88235	-0.00400541	67.2187	0.449836	0	0	11.1608	1		160	34.5642	10.5221	-0.0101329	191.557	0.386567	0	0	8.20841	1		86	64.1195	26.6881	-0.0108304	205.711	0.208501	0	0	17.3071	1		22	120.599	70.6429	-0.0142269	274.632	0.105376	0	0	14.8354	1		99	28.0408	11.5695	-0.00592069	106.083	0.291625
150	67.1768	7.15109	-0.00471622	81.6422	0.290805	0	0	10.1067	1		166	16.2259	17.247	0.0141797	-273.674	0.460113	0	0	8.46586	1		87	25.7495	20.7986	-0.00799039	148.081	0.352431	0	0	9.16725	1		22	18.2034	29.1557	-0.00502636	87.9355	0.324352	0	0	19.2035	1		101	44.9041	25.465	-0.00711394	130.296	0.135239
151	62.5476	16.1354	-0.00462496	79.7903	0.332715	0	0	10.1067	1		167	14.325	8.99733	-0.0420737	839.694	0.0761057	0	0	8.46586	1		87	108.424	20.0371	-0.00769267	142.04	0.31166	0	0	10.2293	1		22	76.5418	58.945	-0.00569198	101.442	0.250001	0	0	14.1643	1		102	77.4024	6.20732	-0.0081619	151.561	0.234061
152	108.064	27.3747	-0.00842665	156.934	0.180594	0	0	6.98473	1		167	54.1427	16.3586	-0.0109065	207.255	0.220741	0	0	4.4132	1		88	15.8941	23.9928	-0.00960005	180.744	0.35059	0	0	8.31759	1		22	105.248	86.2076	-0.00556107	98.7858	0.268831	0	0	9.07414	1		102	72.9293	23.9288	0.00489467	-85.2634	0.492632
152	115.5	25.7947	-0.00730891	134.253	0.354355	0	0	7.60271	1		169	65.0966	10.7538	-0.00759263	140.01	0.311376	0	0	4.11682	1		89	121.402	17.0873	-0.0116353	222.043	0.207096	0	0	9.33914	1		22	62.2768	100.99	-0.00659649	119.796	0.195854	0	0	6.9864	1		103	59.0323	11.1155	-0.0239793	472.526	0.1022
156	74.6713	13.7145	-0.00568696	101.34	0.304988	0	0	11.2296	1		170	69.2134	10.7676	0.00538764	-95.2665	0.46915	0	0	4.11682	1		89	45.4007	17.2114	-0.00976825	184.157	0.284731	0	0	7.10803	1		22	8.47557	110.904	-0.00462603	79.8121	0.43222	0	0	16.9013	1		104	111.555	6.32431	-0.00626642	113.099	0.310639
157	84.8323	18.4954	-0.00571478	101.905	0.257312	0	0	11.2296	1		172	28.1764	17.7951	0.070785	-1422.3	0.0665412	0	0	12.0363	1		90	116.827	8.94601	-0.00474578	82.2422	0.458019	0	0	9.33914	1		23	110.777	16.14	-0.0148123	286.511	0.282841	0	0	7.13594	1		105	110.68	16.4931	-0.00650806	118.002	0.258781
157	106.488	20.57	-0.00505013	88.418	0.325908	0	0	6.98473	1		172	58.3079	14.9003	-0.0133313	256.458	0.318567	0	0	4.4132	1		91	46.2573	10.1552	-0.0114579	218.443	0.189807	0	0	7.10803	1		23	65.1788	34.372	-0.00759965	140.152	0.138759	0	0	10.4529	1		105	86.6662	6.46469	-0.00701518	128.292	0.202783
157	53.1982	25.6773	0.00437872	-74.7937	0.305396	0	0	22.0193	1		174	106.841	15.0856	0.00788564	-145.956	0.314344	0	0	4.53381	1		91	44.586	26.6118	-0.0112542	214.309	0.261234	0	0	9.43559	1		23	101.866	43.1918	-0.00519963	91.4516	0.294167	0	0	6.77604	1		108	63.919	18.1193	-0.00615003	110.737	0.329047
158	43.2748	6.02085	-0.00481268	83.5996	0.26155	0	0	12.0119	1		174	35.9338	26.9981	-0.0101845	192.604	0.302816	0	0	12.0363	1		94	31.8656	10.4678	-0.0200085	391.951	0.096552	0	0	7.63707	1		23	73.033	12.8157	-0.00514349	90.3123	0.317657	0	0	8.06747	1		112	24.2854	21.312	-0.00757666	139.686	0.277249
159	97.2095	9.76233	-0.00374117	61.8567	0.370759	0	0	14.2442	1		175	106.204	19.5744	-0.00670004	121.898	0.367144	0	0	4.53381	1		95	69.9617	24.9005	0.00718793	-131.798	0.471064	0	0	11.8767	1		24	81.0961	12.5499	-0.00734712	135.028	0.180986	0	0	8.06747	1		112	20.0805	23.0101	0.00602589	-108.218	0.495404
164	77.9928	12.2514	-0.0067154	122.209	0.286467	0	0	8.36325	1		178	62.0845	19.9459	-0.0850112	1710.98	0.0588651	0	0	21.5928	1		96	68.4503	12.1099	-0.00809131	150.129	0.363453	0	0	8.86841	1		24	118.545	53.0556	-0.00605275	108.763	0.223571	0	0	12.6076	1		113	99.3186	24.4236	-0.0154323	299.091	0.0781297
164	68.3719	18.208	-0.0059406	106.487	0.274197	0	0	11.3155	1		178	120.92	16.9976	-0.0120777	231.021	0.196851	0	0	12.9766	1		96	38.9226	13.3873	-0.00827183	153.792	0.339496	0	0	7.63707	1		24	30.0686	104.514	-0.00767147	141.61	0.277094	0	0	4.4431	1		115	46.9234	10.3062	-0.0194151	379.91	0.0708527
166	84.3597	17.6742	-0.00542363	95.997	0.356675	0	0	8.36325	1		180	110.646	9.07014	-0.0174755	340.552	0.19301	0	0	11.405	1		98	59.729	10.5012	-0.0103887	196.748	0.282382	0	0	8.86841	1		24	46.7589	12.548	-0.00529125	93.3106	0.301933	0	0	26.2755	1		116	17.321	26.2151	-0.018252	356.308	0.103255
167	110.47	5.61354	-0.0058827	105.312	0.338256	0	0	10.8085	1		183	95.6114	12.1881	-0.0118839	227.087	0.362805	0	0	11.4753	1		99	10.7833	16.5665	-0.00862439	160.946	0.222687	0	0	6.40008	1		25	6.4013	55.2751	-0.00601679	108.033	0.256401	0	0	13.1261	1		116	36.7325	25.2711	-0.00894686	167.49	0.178285
168	93.1056	14.5191	-0.00809264	150.156	0.284044	0	0	9.29765	1		189	106.135	10.2518	-0.0280783	555.702	0.112867	0	0	16.9537	1		99	99.218	23.6171	-0.00891744	166.893	0.313544	0	0	12.034	1		25	103.874	66.2733	-0.00531658	93.8246	0.266719	0	0	12.4255	1		116	19.9351	12.7733	-0.0048273	83.8963	0.359075
171	114.773	15.5288	-0.0058977	105.617	0.231717	0	0	10.8085	1		190	75.3577	20.9433	0.00862733	-161.006	0.303963	0	0	23.9497	1		102	90.721	15.0955	-0.0110301	209.762	0.258352	0	0	9.35513	1		25	36.0658	76.1266	-0.0113194	215.633	0.407192	0	0	10.6219	1		118	80.3344	23.2487	-0.00644717	116.766	0.221723
173	101.376	19.8271	-0.00586375	104.928	0.188329	0	0	9.82716	1		191	98.8575	25.5639	-0.010216	193.243	0.277226	0	0	16.9537	1		103	9.7427	10.2515	-0.00750045	138.139	0.308941	0	0	6.40008	1		25	114.036	83.9475	-0.0068429	124.796	0.215289	0	0	9.07414	1		123	25.0245	25.1396	-0.00730721	134.218	0.173844
177	20.725	12.6822	-0.00563126	100.21	0.259892	0	0	14.7763	1		193	32.2662	14.9727	-0.0119814	229.066	0.280673	0	0	8.10963	1		104	20.2452	15.1927	-0.0128307	246.301	0.140726	0	0	9.5611	1		25	65.6499	94.8715	-0.00609815	109.684	0.260358	0	0	6.62128	1		123	53.8018	26.7233	-0.00705513	129.103	0.212574
177	113.574	12.8446	-0.00465122	80.3232	0.34029	0	0	14.0552	1		193	47.6616	15.6076	-0.00970791	182.933	0.339327	0	0	5.07925	1		108	44.4572	9.21543	-0.00988824	186.592	0.252541	0	0	10.5573	1		25	17.5507	48.348	-0.00559979	99.5716	0.23229	0	0	8.71268	1		124	16.9345	27.3476	-0.00497286	86.8499	0.367881
178	38.8266	13.3759	-0.00727213	133.506	0.20084	0	0	18.1149	1		194	13.1834	7.85176	-0.076929	1546.97	0.24699	0	0	20.3681	1		109	83.3857	20.0517	-0.0137804	265.57	0.135835	0	0	6.5881	1		25	58.5145	84.3682	-0.00578977	103.427	0.218588	0	0	12.6978	1		126	40.8688	15.2998	-0.013791	265.786	0.164411
181	6.24723	15.6374	-0.00911629	170.928	0.160447	0	0	14.7763	1		197	39.7657	11.8866	0.0128751	-247.2	0.2395	0	0	8.10963	1		111	106.762	20.5626	-0.0131372	252.52	0.272343	0	0	17.726	1		26	59.1167	42.8875	-0.0134599	259.068	0.13717	0	0	6.04168	1		126	12.3251	22.4836	-0.00414708	70.0934	0.448986
183	65.9066	18.6285	-0.00626271	113.023	0.199677	0	0	27.5847	1		197	105.525	20.1244	0.00771533	-142.5	0.269335	0	0	12.5156	1		112	35.8188	15.2846	-0.00674404	122.79	0.295998	0	0	10.5573	1		26	20.6416	99.1722	-0.0040068	67.2468	0.390199	0	0	10.8351	1		126	77.6775	26.8302	-0.00371148	61.2542	0.44687
183	93.4116	23.3841	-0.00761047	140.372	0.138734	0	0	27.9131	1		198	49.3217	20.4079	0.00970838	-182.942	0.284298	0	0	5.07925	1		113	89.2205	23.1107	-0.00977033	184.2	0.371591	0	0	6.5881	1		27	43.4936	43.4784	-0.00625022	112.77	0.263221	0	0	15.6343	1		128	60.5078	7.38077	-0.0149555	289.417	0.101671
189	111.804	21.0362	-0.00861837	160.824	0.145516	0	0	15.8987	1		201	95.9528	12.0617	-0.0229219	451.069	0.215302	0	0	6.34123	1		114	70.9234	10.3475	-0.00849936	158.409	0.276662	0	0	15.6113	1		27	42.2283	66.3383	-0.0060361	108.425	0.235828	0	0	11.5666	1		130	118.945	13.147	-0.00589218	105.505	0.292938
191	98.8881	11.7655	-0.00534971	94.497	0.295318	0	0	13.1793	1		202	37.6431	22.8122	0.00726029	-133.266	0.394008	0	0	11.1298	1		115	49.3773	7.74174	-0.0118938	227.289	0.20108	0	0	15.5154	1		27	72.0047	93.0119	-0.0059961	107.613	0.252404	0	0	6.62128	1		130	93.0593	11.2139	-0.00710621	130.14	0.165423
194	59.2918	12.9186	-0.00374896	62.0148	0.31156	0	0	15.6922	1		203	11.3471	8.61884	-0.00978708	184.539	0.29096	0	0	11.5954	1		115	84.425	18.1846	-0.0120468	230.393	0.305186	0	0	6.87484	1		29	117.25	22.3932	-0.0135547	260.991	0.0843586	0	0	30.6898	1		130	18.2407	15.8149	-0.00487567	84.8779	0.342307
195	85.7333	12.57	-0.0055497	98.5551	0.176678	0	0	13.1793	1		203	90.471	15.2494	-0.0259175	511.856	0.155644	0	0	5.27595	1		118	49.2556	25.3091	-0.0109537	208.212	0.21898	0	0	16.0944	1		29	77.8108	50.6719	-0.00594938	106.665	0.247354	0	0	14.7205	1		131	46.9302	20.9486	-0.00862859	161.031	0.192494
196	46.7982	22.4137	-0.00704371	128.871	0.218092	0	0	15.6922	1		205	19.35	17.0097	-0.00649701	117.778	0.429055	0	0	11.5954	1		119	33.2124	24.0268	0.0423616	-845.537	0.0516415	0	0	7.92899	1		29	28.4993	33.6191	-0.00556119	98.7883	0.351188	0	0	6.8085	1		133	118.67	5.84687	-0.0046084	79.4543	0.31023
197	106.157	9.49052	-0.00517048	90.8599	0.283476	0	0	15.6176	1		211	54.3788	16.4074	0.0119321	-228.067	0.188941	0	0	18.3003	1		120	63.7696	14.1846	-0.0111973	213.156	0.287767	0	0	7.84948	1		29	27.2464	107.945	-0.00849751	158.372	0.134819	0	0	4.4431	1		136	15.8956	15.7337	-0.00967404	182.245	0.163334
198	117.433	20.2956	-0.00697092	127.394	0.253353	0	0	15.6176	1		211	106.669	24.7666	0.0124194	-237.953	0.316719	0	0	12.1493	1		121	68.3585	7.8162	-0.00962102	181.17	0.39857	0	0	7.84948	1		29	59.2708	116.846	-0.0048587	84.5335	0.296674	0	0	5.8138	1		140	53.5159	9.52404	-0.00917352	172.089	0.228192
205	58.3923	13.677	-0.00516411	90.7307	0.294733	0	0	15.5003	1		211	32.1071	19.9611	-0.00819281	152.189	0.341265	0	0	10.0425	1		121	77.2859	9.72429	-0.00550677	97.6839	0.451594	0	0	9.12906	1		30	59.8052	36.8852	-0.00702925	128.578	0.27609	0	0	6.04168	1		144	67.1944	23.8751	-0.00560494	99.6759	0.261943
207	88.5623	16.4397	-0.00705288	129.057	0.169579	0	0	30.2962	1		211	8.71365	27.4578	-0.0132095	253.986	0.214175	0	0	13.7358	1		124	116.836	10.3896	-0.00790977	146.445	0.289893	0	0	22.6797	1		30	108.924	115.438	-0.00623075	112.375	0.250806	0	0	23.8851	1		144	48.7521	17.6545	-0.0059849	107.386	0.272217
214	61.5708	23.1859	-0.00663285	120.534	0.183307	0	0	22.2079	1		213	95.0949	21.0724	-0.101987	2055.45	0.0648705	0	0	12.1493	1		124	32.1851	16.1646	-0.00686043	125.152	0.298778	0	0	7.92899	1		31	89.3401	62.9978	-0.00778635	143.941	0.198135	0	0	15.9732	1		146	96.5542	24.884	-0.00366369	60.2845	0.356438
215	44.8261	8.59805	-0.00556211	98.8069	0.265698	0	0	22.2079	1		214	19.3341	18.7469	-0.0364667	725.918	0.0919514	0	0	8.67602	1		125	53.7681	20.4605	-0.00985999	186.019	0.336113	0	0	7.86776	1		32	20.6731	17.8272	-0.0050017	87.4352	0.27454	0	0	10.4177	1		150	12.9862	17.0527	-0.00595535	106.786	0.277547
218	110.538	11.1627	-0.00440661	75.3596	0.339102	0	0	16.1903	1		219	88.3157	15.6105	-0.133653	2698.02	0.0511863	0	0	11.6551	1		126	50.8115	13.1694	-0.00871076	162.699	0.261443	0	0	7.86776	1		32	13.2044	46.5654	-0.00655155	118.884	0.231271	0	0	6.72893	1		154	97.888	10.267	-0.00739209	135.941	0.204247
220	104.957	26.3609	-0.00617811	111.307	0.335824	0	0	16.1903	1		222	99.796	17.6211	-0.0846577	1703.8	0.059177	0	0	11.6551	1		126	35.9131	26.5366	-0.00974607	183.707	0.222964	0	0	11.0216	1		32	60.5126	58.5194	-0.00615639	110.866	0.220641	0	0	18.995	1		154	43.4416	26.9096	-0.00941059	176.9	0.156148
224	6.88904	6.35047	-0.00626842	113.139	0.32545	0	0	21.0741	1		223	120.199	17.6423	0.0127792	-245.255	0.22863	0	0	20.4034	1		127	86.6169	13.616	-0.00886401	165.809	0.361762	0	0	9.51594	1		32	12.5377	106.515	-0.00513667	90.174	0.340256	0	0	14.7781	1		155	59.8386	27.1543	-0.0112488	214.201	0.126647
229	27.312	11.5487	-0.00685768	125.096	0.404196	0	0	5.58175	1		225	26.9206	22.0507	-0.0248859	490.922	0.0759183	0	0	6.59281	1		129	94.2844	7.98013	-0.00737112	135.515	0.32799	0	0	9.51594	1		32	49.1443	105.662	-0.00450837	77.4246	0.344856	0	0	13.4534	1		155	45.9975	15.5332	-0.00451032	77.4641	0.288836
231	82.6172	23.5147	-0.00604288	108.563	0.270477	0	0	26.1145	1		225	74.8542	14.5821	0.00851654	-158.758	0.330043	0	0	13.1354	1		130	60.1785	10.163	-0.0128299	246.284	0.154817	0	0	9.83765	1		32	42.5006	80.2682	-0.00441962	75.6236	0.456975	0	0	4.5047	1		156	81.2993	6.37381	-0.00570932	101.794	0.300762
235	56.5869	25.6096	-0.00638031	115.41	0.219784	0	0	15.8508	1		225	87.9769	15.1615	-0.017756	346.244	0.187711	0	0	12.0724	1		130	118.237	18.9759	-0.0105114	199.237	0.259633	0	0	6.73861	1		32	67.3632	119.936	-0.00523985	92.2676	0.322994	0	0	8.66242	1		157	101.794	15.7957	-0.0044616	76.4756	0.395549
238	102.67	8.59419	-0.00594011	106.477	0.213111	0	0	7.14435	1		229	50.6642	25.3644	-0.0595534	1194.39	0.0890122	0	0	20.4623	1		132	121.268	25.5344	-0.00791243	146.499	0.360975	0	0	5.03687	1		33	69.3467	38.6282	-0.00536663	94.8403	0.267263	0	0	9.69939	1		161	121.167	10.7057	-0.00705335	129.067	0.184321
238	22.0204	18.4655	-0.00585186	104.687	0.258925	0	0	10.2686	1		230	39.841	5.70341	-0.0132922	255.665	0.243831	0	0	20.1368	1		133	24.9864	9.65205	-0.00834108	155.197	0.400461	0	0	6.24901	1		33	85.8354	99.2043	-0.00631447	114.074	0.264152	0	0	9.33533	1		162	25.1444	7.76851	-0.00389203	64.9178	0.4313
239	42.0152	19.3715	-0.00693774	126.721	0.211523	0	0	8.24279	1		230	59.928	7.11921	-0.00919668	172.559	0.319355	0	0	15.4526	1		133	20.7576	14.2529	-0.00982	185.207	0.370846	0	0	6.24901	1		33	86.0578	108.537	-0.00766547	141.488	0.251851	0	0	9.33533	1		163	100.37	5.95714	-0.00648129	117.459	0.235209
241	108.172	13.1517	-0.00827853	153.928	0.184636	0	0	7.14435	1		233	74.9627	10.6888	0.00766295	-141.437	0.393622	0	0	10.7542	1		134	9.98225	14.1992	-0.00782588	144.743	0.305858	0	0	10.7755	1		33	37.9418	113.111	-0.004506	77.3765	0.357703	0	0	11.8776	1		163	6.8823	21.7867	0.00577325	-103.091	0.394056
242	22.3895	8.20353	-0.00517217	90.8942	0.286017	0	0	10.2686	1		234	20.1047	24.5764	-0.0174381	339.793	0.180895	0	0	15.3956	1		134	112.93	14.8222	-0.00721349	132.316	0.364073	0	0	6.73861	1		33	103.96	69.4316	-0.00749352	137.999	0.261256	0	0	6.02827	1		165	84.8192	13.1193	-0.00717454	131.526	0.348739
244	95.2988	9.03749	-0.00798039	147.878	0.279252	0	0	11.7205	1		236	112.744	9.82933	-0.0329814	655.195	0.0708126	0	0	11.2497	1		135	55.4606	27.2443	-0.0096016	180.776	0.232344	0	0	17.7209	1		34	54.388	120.002	-0.00523835	92.2373	0.370226	0	0	5.45008	1		165	114.288	20.2026	-0.00583314	104.307	0.287633
244	8.57356	25.6248	-0.00568712	101.344	0.226259	0	0	7.60156	1		236	88.7288	16.3067	0.0115688	-220.694	0.19106	0	0	14.8684	1		136	120.995	20.505	-0.010005	188.961	0.225959	0	0	5.03687	1		35	109.68	10.499	-0.00525899	92.6561	0.272859	0	0	15.512	1		175	21.4555	14.579	-0.0187278	365.963	0.0643127
245	85.4058	15.3221	-0.00727975	133.661	0.20019	0	0	11.7205	1		236	17.8616	9.34505	0.0074602	-137.323	0.34967	0	0	12.4271	1		139	46.062	9.80997	-0.0164823	320.398	0.140368	0	0	7.41812	1		36	19.9326	46.4718	-0.00598981	107.486	0.263824	0	0	6.72893	1		175	84.9187	17.8416	-0.00585504	104.751	0.351522
246	44.9598	7.05528	-0.00544613	96.4535	0.293957	0	0	22.5995	1		236	56.966	11.1065	-0.00795739	147.411	0.478167	0	0	13.214	1		140	10.4227	10.0965	-0.00649942	117.827	0.443101	0	0	23.595	1		36	103.327	75.4265	-0.00637334	115.268	0.328717	0	0	6.02827	1		175	75.817	27.0583	-0.00590332	105.731	0.33294
249	16.1595	25.1385	-0.00671703	122.242	0.236341	0	0	7.60156	1		238	67.7833	18.6957	-0.0211426	414.964	0.170068	0	0	10.7542	1		142	120.786	15.0125	-0.0080925	150.153	0.379789	0	0	9.40259	1		36	10.7915	21.126	-0.00619488	111.647	0.302498	0	0	5.08844	1		176	84.4191	8.64529	-0.0099031	186.894	0.187848
250	73.6353	20.6703	-0.00642998	116.418	0.28823	0	0	12.9285	1		240	8.36642	17.3621	0.0175744	-342.558	0.169092	0	0	12.4271	1		142	59.5184	7.44672	-0.0091813	172.247	0.240465	0	0	10.1035	1		36	73.5882	78.6716	-0.00637344	115.27	0.347636	0	0	11.8512	1		176	70.9938	10.1751	-0.00643086	116.435	0.423925
252	108.088	16.0496	-0.00686629	125.271	0.225802	0	0	6.93881	1		240	19.6153	24.1566	0.0134084	-258.022	0.215123	0	0	13.1416	1		142	50.2879	15.9067	-0.00746326	137.385	0.40509	0	0	7.41812	1		36	58.0038	115.924	-0.00534742	94.4505	0.370774	0	0	5.45008	1		178	33.8048	14.2274	-0.00484274	84.2095	0.341844
253	23.0148	14.5216	-0.00693885	126.743	0.213916	0	0	12.6377	1		241	117.37	20.0842	-0.0150143	290.61	0.137351	0	0	11.2497	1		142	105.212	22.5679	-0.00845238	157.456	0.236969	0	0	13.5833	1		37	16.3122	32.7901	-0.00780205	144.259	0.198575	0	0	7.95022	1		178	62.485	19.9811	-0.0058664	104.981	0.310443
254	104.774	9.95346	-0.00644784	116.78	0.286686	0	0	6.93881	1		242	32.2548	15.0686	0.0124729	-239.041	0.234426	0	0	8.65894	1		143	120.76	24.415	-0.0124177	237.92	0.193512	0	0	9.40259	1		38	11.663	12.745	-0.00492134	85.8044	0.289822	0	0	7.54251	1		183	96.3651	21.6091	-0.0061272	110.274	0.26678
255	89.1987	9.48019	0.00446336	-76.5111	0.362905	0	0	6.15287	1		246	23.8679	17.2218	0.0102398	-193.725	0.293414	0	0	8.65894	1		143	28.051	25.7797	0.00910466	-170.692	0.320618	0	0	9.95831	1		38	87.7371	56.8367	-0.0086585	161.638	0.157473	0	0	15.183	1		185	20.3333	10.9035	-0.0114602	218.49	0.14677
256	118.581	9.98028	-0.00666774	121.242	0.206184	0	0	12.1222	1		246	7.84555	6.68119	0.0293328	-581.158	0.0917045	0	0	15.2942	1		144	64.375	16.3064	-0.00978508	184.499	0.203994	0	0	10.1035	1		38	111.377	56.5072	-0.0137477	264.907	0.139088	0	0	14.9012	1		186	60.2868	22.2038	-0.009234	173.316	0.200527
258	66.4124	26.7276	-0.00581714	103.982	0.273738	0	0	28.5778	1		248	23.1396	6.60945	0.00765415	-141.258	0.2316	0	0	10.6373	1		146	41.7999	10.1954	-0.0119367	228.159	0.196221	0	0	10.2306	1		38	21.9793	82.4037	-0.00518487	91.1521	0.269958	0	0	23.8605	1		187	62.9801	5.81989	-0.00623355	112.432	0.287103
260	94.8601	7.07053	-0.00633462	114.483	0.222577	0	0	6.15287	1		249	62.5257	16.546	-0.00919716	172.569	0.308444	0	0	22.0557	1		146	73.2438	9.06166	-0.0077198	142.59	0.247773	0	0	8.08237	1		38	70.1095	93.2235	-0.00829911	154.346	0.172012	0	0	6.96139	1		189	17.0594	16.5556	-0.00891061	166.754	0.198409
262	28.6936	25.614	-0.00834093	155.194	0.152261	0	0	11.2557	1		260	6.85721	10.7454	-0.042178	841.811	0.079544	0	0	12.8521	1		147	91.6344	22.1586	-0.00955184	179.766	0.24777	0	0	13.5833	1		38	58.1161	22.3246	-0.00533502	94.1989	0.209246	0	0	13.0919	1		191	72.326	18.6903	0.00419257	-71.0165	0.389442
263	9.98045	27.1498	-0.0058283	104.208	0.294894	0	0	10.8216	1		260	80.9577	13.6413	-0.0171544	334.035	0.255833	0	0	34.1453	1		147	20.1875	7.26661	-0.00977405	184.275	0.419402	0	0	15.799	1		38	116.489	87.3729	-0.00618143	111.374	0.193035	0	0	17.7747	1		192	55.5633	6.97691	-0.00668007	121.492	0.312592
264	46.5668	24.5298	-0.00579477	103.528	0.232751	0	0	13.1353	1		264	30.8045	13.2882	-0.0319536	634.34	0.0744803	0	0	12.355	1		148	94.2762	6.64736	-0.00661754	120.223	0.350553	0	0	8.08117	1		38	101.064	97.9263	-0.00535522	94.6087	0.276112	0	0	15.2821	1		192	12.0498	8.84898	-0.00443413	75.9181	0.487722
265	13.0408	16.7699	-0.00624595	112.683	0.267474	0	0	10.8216	1		264	46.957	10.5012	-0.00962154	181.18	0.280721	0	0	16.3912	1		148	18.4959	22.9748	-0.00845941	157.599	0.254089	0	0	9.95831	1		38	103.938	119.668	-0.00553276	98.2114	0.337711	0	0	21.0623	1		192	35.344	13.6372	-0.00502982	88.0057	0.328251
265	83.9395	24.1849	-0.00442947	75.8235	0.385903	0	0	18.5558	1		265	23.6251	23.3431	-0.0210941	413.981	0.141013	0	0	8.18268	1		150	77.3708	23.1926	-0.00741711	136.448	0.399914	0	0	4.33055	1		39	107.054	31.2732	-0.00701365	128.261	0.238801	0	0	6.97444	1		194	18.6497	7.09856	-0.00873726	163.237	0.164473
266	35.8538	16.9294	-0.00354608	57.8979	0.402541	0	0	11.2557	1		265	16.6411	19.0792	-0.0131465	252.708	0.399974	0	0	8.18268	1		152	57.9538	24.5225	-0.00773039	142.805	0.292051	0	0	14.7475	1		39	13.7551	25.2624	-0.00542801	96.0858	0.435452	0	0	5.08844	1		195	43.8213	21.7224	-0.007237	132.793	0.272663
267	94.1367	7.37074	-0.00685738	125.09	0.215783	0	0	14.294	1		268	84.758	10.7456	0.00765142	-141.203	0.409671	0	0	37.8017	1		153	96.8516	16.2516	-0.0111317	211.824	0.263566	0	0	7.51368	1		39	43.642	55.7647	-0.00724818	133.02	0.359279	0	0	6.51606	1		197	60.8286	22.1063	-0.00639811	115.771	0.210709
270	101.912	19.5671	-0.00550963	97.742	0.320539	0	0	12.5741	1		275	59.6513	14.8956	-0.0105956	200.945	0.332677	0	0	20.054	1		153	87.1358	10.4315	-0.0122539	234.595	0.251474	0	0	8.08117	1		39	90.3527	71.7927	-0.0073998	136.097	0.162966	0	0	9.27263	1		198	35.1997	13.641	-0.00753758	138.893	0.196378
271	116.262	23.1055	-0.00747064	137.535	0.19988	0	0	14.7801	1		278	40.046	10.6772	-0.0179904	351.001	0.243149	0	0	4.54505	1		155	95.4258	8.87443	-0.0133683	257.209	0.234108	0	0	7.51368	1		40	94.5861	14.0752	-0.00593986	106.472	0.287763	0	0	6.5654	1		198	19.1148	16.9162	-0.00486529	84.6671	0.326857
272	79.896	8.60312	0.00325543	-52.0002	0.376585	0	0	14.294	1		278	108.554	24.3495	0.00973298	-183.442	0.298111	0	0	49.8078	1		155	27.2128	14.5023	-0.0078844	145.93	0.366269	0	0	8.12523	1		40	64.2919	33.8683	-0.00708994	129.809	0.182119	0	0	10.7079	1		200	33.6252	22.8213	-0.0107046	203.157	0.248847
274	25.3076	17.2475	-0.00583117	104.267	0.264588	0	0	8.78865	1		279	40.041	6.13213	0.0115479	-220.27	0.49097	0	0	4.54505	1		156	43.2336	25.4193	-0.0122943	235.416	0.224138	0	0	14.7475	1		40	27.3826	47.6389	-0.00803331	148.952	0.162129	0	0	7.54079	1		200	97.19	17.828	-0.00814291	151.176	0.311947
274	22.9754	8.77395	-0.00735179	135.123	0.170762	0	0	8.78865	1		280	14.3616	19.0478	-0.00855937	159.627	0.374395	0	0	13.2051	1		157	85.7572	19.2775	-0.00961212	180.989	0.215583	0	0	8.95282	1		40	74.2579	66.8394	-0.00560375	99.6519	0.332113	0	0	6.31565	1		201	11.1295	7.7833	-0.00665218	120.927	0.195403
275	51.1667	19.066	-0.00592656	106.202	0.236568	0	0	25.9229	1		281	33.9099	13.6225	-0.0139847	269.717	0.391473	0	0	6.80641	1		158	94.181	25.7831	-0.0134595	259.06	0.136547	0	0	9.89857	1		40	45.9207	61.8693	-0.0104229	197.441	0.177638	0	0	6.51606	1		202	12.2334	21.8909	-0.00452096	77.6799	0.325137
275	89.4695	21.3842	-0.00553041	98.1636	0.276166	0	0	8.7179	1		282	27.0122	22.834	-0.00755526	139.252	0.347648	0	0	11.5078	1		158	7.09528	6.87829	-0.00901193	168.81	0.273994	0	0	13.4102	1		41	113.327	18.5264	-0.00616204	110.981	0.335174	0	0	9.6318	1		203	69.6643	10.3654	-0.0283178	560.562	0.0501534
278	118.903	6.80974	-0.00655296	118.913	0.250682	0	0	21.816	1		284	25.0439	11.1703	-0.0636245	1277	0.0975898	0	0	9.19894	1		159	74.8008	6.20328	-0.0083194	154.757	0.421165	0	0	17.0581	1		41	105.269	24.5309	-0.00728247	133.716	0.298023	0	0	6.97444	1		203	30.4675	18.2377	-0.00710204	130.055	0.304752
280	90.8227	12.772	-0.00578974	103.426	0.336814	0	0	5.66422	1		287	56.3249	6.94283	-0.00962015	181.152	0.393454	0	0	25.9217	1		159	19.7938	11.189	-0.0105253	199.52	0.319264	0	0	8.12523	1		41	74.859	32.1378	-0.00707474	129.501	0.213197	0	0	10.7079	1		204	55.8412	23.0004	-0.00549654	97.4764	0.264108
281	7.88143	20.9088	-0.00739377	135.975	0.261084	0	0	10.3781	1		291	26.5817	16.8586	-0.00751013	138.336	0.33319	0	0	8.66304	1		161	18.7493	22.5865	-0.00945064	177.712	0.246045	0	0	11.4453	1		41	77.0709	93.2095	-0.00540584	95.636	0.324537	0	0	6.36267	1		205	46.4708	23.1749	-0.0071923	131.886	0.137406
282	85.6419	15.0618	-0.00527247	92.9296	0.350981	0	0	5.66422	1		292	81.5026	13.1087	-0.0360319	717.095	0.0901937	0	0	14.3781	1		161	47.0609	8.84711	-0.011586	221.042	0.159385	0	0	16.1201	1		42	11.8052	20.2862	-0.00660045	119.877	0.254028	0	0	5.34459	1		205	115.988	20.8779	-0.00554499	98.4594	0.237505
282	12.1018	11.4276	-0.00603188	108.339	0.334741	0	0	6.81296	1		292	104.012	11.626	-0.0176357	343.803	0.125135	0	0	22.5581	1		164	91.3124	25.9015	-0.00850248	158.472	0.222869	0	0	20.1466	1		42	58.9428	51.9863	-0.00622201	112.197	0.179224	0	0	13.9074	1		206	86.9019	14.2351	-0.00626788	113.128	0.279413
283	97.1714	8.72228	-0.00588207	105.3	0.248657	0	0	7.53041	1		293	68.8442	19.9273	-0.00994489	187.742	0.332373	0	0	14.3781	1		165	25.746	9.14668	-0.00659855	119.838	0.284584	0	0	8.64715	1		42	24.3691	58.6631	-0.0100441	189.755	0.14523	0	0	7.71097	1		207	92.7966	26.1736	-0.00983957	185.604	0.216283
283	18.0837	14.6886	-0.00750387	138.209	0.244321	0	0	6.81296	1		296	18.9208	12.8139	-0.0289908	574.217	0.0878917	0	0	8.66304	1		165	110.121	18.6822	-0.0073987	136.075	0.306154	0	0	20.1466	1		42	66.1242	111.253	-0.00879357	164.379	0.144488	0	0	16.0816	1		207	22.0237	6.50251	-0.00498568	87.1102	0.306317
285	29.4237	9.3312	-0.00679077	123.739	0.199522	0	0	12.5418	1		298	106.662	16.0658	-0.0894504	1801.06	0.0601294	0	0	14.2816	1		166	49.9695	24.7027	-0.00525136	92.5012	0.323365	0	0	11.9236	1		43	20.5069	31.7397	-0.0064094	116	0.198898	0	0	9.35642	1		209	65.463	18.2958	-0.0046094	79.4747	0.293961
287	43.5439	15.0443	-0.00783415	144.911	0.204675	0	0	15.2322	1		300	93.1492	20.6888	0.0215876	-423.995	0.120505	0	0	8.28459	1		167	51.657	8.0808	-0.00819274	152.187	0.355877	0	0	6.57835	1		43	72.9544	60.6597	-0.0064312	116.442	0.247315	0	0	6.31565	1		211	102.658	19.7003	-0.00667567	121.403	0.250988
287	58.1141	26.7723	-0.00649451	117.727	0.262138	0	0	15.7192	1		301	23.3131	22.5388	0.0105498	-200.016	0.258131	0	0	10.6707	1		167	47.3658	13.0668	-0.00912804	171.166	0.352096	0	0	6.57835	1		43	99.6148	72.2346	-0.00903769	169.333	0.126921	0	0	8.82099	1		211	17.752	22.6513	-0.0043877	74.976	0.460886
289	65.8878	13.1098	-0.00753972	138.936	0.23538	0	0	4.57256	1		302	54.2831	17.8797	0.0201938	-395.71	0.188061	0	0	15.2443	1		167	27.2455	17.6628	-0.00652549	118.356	0.321654	0	0	8.64715	1		43	61.5681	89.7379	-0.00656729	119.204	0.227782	0	0	9.22525	1		212	53.3403	23.9732	-0.00768806	141.946	0.14897
289	72.4945	15.2834	-0.00789436	146.133	0.248401	0	0	6.95501	1		302	40.3754	11.6374	-0.00906737	169.935	0.250597	0	0	8.05364	1		171	104.945	20.9652	-0.0155488	301.455	0.239398	0	0	33.2643	1		43	89.6297	9.7696	-0.00825899	153.532	0.209537	0	0	6.5654	1		215	52.8138	15.483	-0.00823796	153.105	0.163449
289	16.8641	15.0818	-0.00611235	109.972	0.314068	0	0	13.8135	1		304	95.4253	12.723	0.00929881	-174.631	0.285876	0	0	8.28459	1		171	40.8548	16.7021	-0.00602322	108.164	0.352178	0	0	7.45718	1		44	87.8419	33.5093	-0.0335113	665.947	0.0488047	0	0	13.0551	1		215	24.4723	23.7684	-0.00863955	161.254	0.211347
289	98.3636	18.2109	-0.00629499	113.678	0.242607	0	0	7.93505	1		305	40.0437	27.2298	0.00543859	-96.3004	0.393466	0	0	15.5959	1		175	51.1314	5.5618	-0.0111071	211.325	0.193851	0	0	11.9748	1		44	51.1597	94.8198	-0.0176889	344.882	0.117829	0	0	6.03493	1		216	113.598	8.26153	-0.00702746	128.542	0.225555
292	91.9655	22.9044	-0.00589945	105.652	0.250096	0	0	7.93505	1		306	74.8031	25.1597	0.0112261	-213.739	0.37549	0	0	5.22672	1		175	72.261	27.153	-0.0125966	241.549	0.272929	0	0	17.6214	1		44	78.0321	8.63059	-0.00614967	110.73	0.343878	0	0	11.6534	1		217	8.38787	6.01233	-0.00729805	134.032	0.263698
294	108.108	9.40227	-0.0072194	132.436	0.18405	0	0	13.136	1		308	80.6929	9.98299	0.00862005	-160.858	0.39373	0	0	11.9563	1		177	89.6409	24.2455	-0.00736346	135.36	0.366635	0	0	17.6214	1		44	114.392	8.95362	-0.0069534	127.039	0.308409	0	0	9.6318	1		217	84.9481	6.9685	-0.00918533	172.329	0.214405
294	61.4562	14.2364	-0.00829295	154.221	0.183663	0	0	4.57256	1		309	84.5141	21.3122	-0.0122501	234.518	0.343926	0	0	10.4454	1		178	117.257	13.3934	-0.0131042	251.85	0.215514	0	0	29.6715	1		44	72.1651	89.1578	-0.00708471	129.703	0.213962	0	0	6.36267	1		218	32.2652	7.52689	-0.00762157	140.597	0.229609
301	12.9955	18.4685	-0.00673093	122.524	0.296552	0	0	51.4184	1		310	73.8139	20.0274	0.012113	-231.736	0.269008	0	0	5.22672	1		178	24.9853	12.7088	-0.00668321	121.556	0.376465	0	0	13.5089	1		44	51.0524	116.861	-0.00684543	124.848	0.232524	0	0	12.2428	1		218	88.1447	23.9826	-0.00615221	110.781	0.411828
302	63.3629	8.12539	-0.005992	107.53	0.263987	0	0	35.8091	1		310	118.127	6.02313	-0.0043423	74.0547	0.458584	0	0	36.9269	1		180	16.5938	23.2953	-0.0107522	204.124	0.349577	0	0	13.5089	1		45	52.4846	39.6694	-0.0061715	111.173	0.237588	0	0	13.1553	1		220	111.634	14.9184	-0.00852047	158.838	0.177176
305	98.0048	17.1936	-0.00353644	57.7023	0.350671	0	0	16.6488	1		315	39.6689	12.0173	-0.0430687	859.886	0.0693115	0	0	10.4316	1		182	70.1091	11.8008	-0.0119057	227.53	0.325553	0	0	10.1541	1		45	113.324	58.918	-0.00679125	123.748	0.19468	0	0	8.67744	1		223	100.881	23.982	-0.00648698	117.574	0.281522
309	81.3911	18.275	-0.00750254	138.182	0.207779	0	0	16.6488	1		315	72.0467	13.8323	0.00961555	-181.059	0.257199	0	0	6.44231	1		186	10.1905	14.3291	-0.0132167	254.132	0.177565	0	0	12.7926	1		46	32.0022	7.89982	-0.00564368	100.462	0.248231	0	0	17.5864	1		223	14.2609	9.48841	-0.00850776	158.579	0.223519
313	37.7973	21.9677	-0.011186	212.925	0.131074	0	0	14.4394	1		317	52.9572	5.97124	0.012625	-242.126	0.205235	0	0	12.1578	1		188	64.0283	8.01239	-0.00484874	84.3313	0.379863	0	0	6.43737	1		46	48.6237	23.4442	-0.00543355	96.1982	0.216006	0	0	8.50622	1		223	6.6386	19.7994	-0.00766598	141.498	0.188282
316	51.6323	26.1018	-0.0167071	324.959	0.0530887	0	0	14.4394	1		319	45.8133	22.5241	-0.0222222	436.871	0.19846	0	0	12.1715	1		188	99.0869	10.4861	-0.00932102	175.082	0.37653	0	0	4.50021	1		46	10.6015	55.9378	-0.00747282	137.579	0.194666	0	0	9.94742	1		224	72.2317	7.07528	0.00455624	-78.3959	0.36041
316	9.73228	24.6442	-0.00767087	141.597	0.182634	0	0	28.1923	1		319	65.0495	7.23229	0.00809739	-150.252	0.327135	0	0	9.61878	1		189	69.8834	26.7683	-0.00959083	180.557	0.280983	0	0	17.263	1		46	114.975	69.6276	-0.00549209	97.386	0.242759	0	0	10.836	1		224	64.6975	7.61633	0.00465146	-80.3282	0.409182
317	63.5423	17.2501	-0.00485816	84.5224	0.287223	0	0	14.6286	1		320	29.4584	9.88138	0.0086735	-161.943	0.337935	0	0	10.4316	1		190	98.9686	5.98748	0.00767662	-141.714	0.429615	0	0	4.50021	1		46	103.747	80.0276	-0.00559323	99.4383	0.297318	0	0	4.94517	1		225	48.5152	15.9296	-0.00902742	169.124	0.267289
320	78.0797	15.6197	-0.00826113	153.575	0.16529	0	0	8.58689	1		324	33.9743	25.7463	-0.0228038	448.673	0.189376	0	0	12.2697	1		190	70.2891	9.50997	-0.00653943	118.639	0.309467	0	0	6.43737	1		47	40.1176	23.5018	-0.0068025	123.977	0.198882	0	0	8.50622	1		226	44.304	21.3895	-0.0073005	134.082	0.36047
324	82.2683	8.12366	-0.00509352	89.2983	0.402409	0	0	4.5843	1		325	10.9748	12.6486	-0.0090831	170.254	0.360461	0	0	9.58573	1		192	115.976	13.1513	-0.0129288	248.291	0.149673	0	0	17.0983	1		47	21.3179	65.7447	-0.00645091	116.842	0.281384	0	0	6.86697	1		226	88.5343	21.7942	-0.00625536	112.874	0.202408
324	58.4673	21.2977	-0.00781239	144.469	0.179499	0	0	20.4179	1		326	50.8309	14.1249	-0.014305	276.216	0.267031	0	0	8.74841	1		192	58.1745	13.8201	-0.0068202	124.336	0.259204	0	0	8.24598	1		48	68.7548	30.3	-0.00800713	148.421	0.139206	0	0	15.7771	1		227	30.2081	19.1986	-0.00952474	179.216	0.126923
325	94.7349	19.9742	-0.0100311	189.491	0.141557	0	0	13.1523	1		327	88.5105	16.6774	-0.0151091	292.532	0.30155	0	0	13.1522	1		193	42.5683	16.2104	-0.00823757	153.097	0.298903	0	0	15.7882	1		48	55.1206	99.373	-0.00571814	101.973	0.335875	0	0	6.03493	1		227	53.9437	5.97719	-0.0060648	109.007	0.318734
325	83.8405	27.3428	-0.00513216	90.0824	0.292809	0	0	13.062	1		327	98.9031	25.8665	-0.0194491	380.6	0.112043	0	0	13.8725	1		200	42.4176	15.3941	-0.0114158	217.589	0.288402	0	0	6.80692	1		48	118.648	102.61	-0.0111728	212.658	0.115269	0	0	6.99135	1		229	34.7353	5.81095	-0.00669015	121.697	0.189749
326	120.06	25.7824	-0.00584078	104.462	0.295222	0	0	25.9827	1		328	16.5798	20.4248	-0.00741222	136.349	0.363861	0	0	9.58573	1		200	49.0808	17.157	-0.0110417	209.998	0.301221	0	0	6.89251	1		48	29.4678	115.36	-0.00661134	120.098	0.214911	0	0	17.5708	1		230	104.315	19.0932	-0.0271525	536.917	0.0473639
326	78.4951	10.7272	-0.00608991	109.517	0.275801	0	0	4.5843	1		329	79.2701	7.31814	-0.0408341	814.541	0.0780679	0	0	13.1522	1		201	41.2032	22.0918	-0.0116669	222.685	0.305513	0	0	6.80692	1		48	20.0684	58.9924	-0.00577815	103.191	0.323996	0	0	6.86697	1		231	20.9966	27.3591	-0.00583638	104.372	0.291758
331	22.765	24.6099	-0.00387902	64.6538	0.332166	0	0	10.6971	1		330	35.3458	20.0555	-0.00990269	186.885	0.23699	0	0	13.5419	1		202	7.3006	6.87477	0.0089561	-167.677	0.288239	0	0	21.3776	1		48	70.8643	81.6217	-0.00491951	85.7673	0.277823	0	0	7.64755	1		232	6.57324	17.5128	-0.00795339	147.33	0.264144
332	16.0735	10.5184	-0.00602239	108.147	0.288621	0	0	15.5996	1		330	43.5469	9.27939	-0.0114638	218.562	0.273039	0	0	8.74841	1		202	106.211	25.5187	0.00629094	-113.596	0.317789	0	0	8.20516	1		48	111.696	86.953	-0.00616656	111.072	0.375576	0	0	7.49691	1		232	5.55919	23.7197	-0.0059773	107.232	0.384889
332	36.4067	24.9561	-0.00747412	137.605	0.253651	0	0	8.66553	1		330	62.3946	26.357	-0.0336983	669.742	0.114077	0	0	14.0444	1		203	25.9442	17.335	-0.0123081	235.695	0.205529	0	0	15.9832	1		49	90.3133	49.2361	-0.00550053	97.5573	0.233305	0	0	15.9198	1		234	30.2642	20.3136	-0.0138868	267.73	0.107031
335	34.2058	15.0889	-0.0080042	148.361	0.134757	0	0	10.1096	1		334	75.4397	21.1543	-0.12322	2486.3	0.061307	0	0	13.3411	1		204	64.4403	13.0378	-0.00822218	152.785	0.285361	0	0	15.9022	1		49	23.9407	76.0776	-0.00545256	96.5839	0.287814	0	0	8.33228	1		235	89.3592	20.5946	-0.00650619	117.964	0.376779
338	82.6017	11.9976	-0.00321616	51.2033	0.406799	0	0	19.663	1		336	62.5515	17.7076	0.0103527	-196.016	0.361102	0	0	13.3411	1		206	88.6539	10.9666	-0.0192445	376.447	0.100528	0	0	6.75251	1		49	82.5708	88.0309	-0.00631811	114.148	0.18302	0	0	6.13845	1		236	44.7427	26.8874	-0.00734534	134.992	0.239718
339	96.664	25.7411	-0.00677565	123.432	0.174796	0	0	6.83057	1		337	119.055	17.7256	-0.0110565	210.298	0.258526	0	0	4.67648	1		207	112.071	19.7756	-0.00973762	183.536	0.200516	0	0	8.20516	1		49	65.6892	14.8236	-0.0060218	108.135	0.258494	0	0	13.8095	1		237	112.367	12.9596	-0.00740907	136.285	0.235896
344	103.443	26.5775	-0.00755448	139.236	0.268566	0	0	6.83057	1		341	79.2978	7.2727	0.0469308	-938.255	0.0592523	0	0	14.4956	1		210	78.5435	17.2408	-0.0100856	190.597	0.32312	0	0	7.55006	1		49	115.036	50.411	-0.0066079	120.028	0.1632	0	0	8.67744	1		237	93.2602	27.2221	-0.00917043	172.026	0.28272
346	40.365	16.3026	-0.0056808	101.215	0.273077	0	0	30.2463	1		343	75.3785	21.2284	0.127788	-2578.99	0.0529792	0	0	14.4956	1		210	85.758	19.4669	-0.0110294	209.748	0.195035	0	0	7.55006	1		49	104.196	58.8994	-0.00719603	131.962	0.279809	0	0	6.23184	1		240	42.4368	7.63143	-0.00460244	79.3335	0.353054
348	100.327	16.6883	-0.00612674	110.264	0.186198	0	0	4.47723	1		344	108.578	8.89059	-0.00699271	127.836	0.373863	0	0	29.3246	1		213	96.9527	19.1536	-0.00707294	129.464	0.375178	0	0	10.5162	1		49	36.7734	74.6923	-0.0063575	114.947	0.368561	0	0	9.89412	1		240	33.2916	25.6581	-0.00738258	135.748	0.231367
348	10.6056	10.8976	-0.00656983	119.255	0.233952	0	0	30.2463	1		348	49.0498	22.1973	-0.00903948	169.369	0.275562	0	0	13.5092	1		214	9.2397	21.6735	-0.00736695	135.43	0.342791	0	0	39.3319	1		50	32.0916	28.7903	-0.0106863	202.787	0.192434	0	0	8.86893	1		243	85.2829	8.4198	-0.0122875	235.278	0.111781
349	87.957	12.4482	-0.00540768	95.6732	0.290853	0	0	9.73413	1		349	64.4892	17.8692	-0.063394	1272.32	0.0610808	0	0	16.0346	1		216	46.2827	8.45171	-0.0174862	340.768	0.138308	0	0	27.7603	1		50	111.593	17.5426	-0.00655464	118.947	0.20132	0	0	9.07184	1		243	119.561	12.9258	-0.00446218	76.4873	0.347568
352	104.792	17.0098	-0.00585251	104.7	0.217574	0	0	4.47723	1		350	36.1848	26.3193	-0.00865681	161.604	0.345087	0	0	13.5092	1		217	107.466	18.9071	-0.00925662	173.775	0.262354	0	0	7.73198	1		50	46.1451	71.5197	-0.00728767	133.822	0.193711	0	0	8.15474	1		243	28.9506	20.1532	-0.00747469	137.617	0.227063
354	83.8387	21.2683	0.00460444	-79.3741	0.347496	0	0	9.73413	1		351	102.043	26.0322	-0.00924542	173.548	0.241909	0	0	15.5594	1		217	72.4608	24.1132	-0.0089681	167.921	0.272547	0	0	24.989	1		50	90.562	76.1972	-0.00492066	85.7906	0.254294	0	0	13.7306	1		244	9.13075	13.0576	-0.00782425	144.71	0.254044
356	5.87722	15.3954	-0.00827432	153.843	0.203972	0	0	5.91866	1		355	20.4753	22.6689	-0.00871301	162.745	0.318465	0	0	16.128	1		220	19.0833	14.0043	-0.0092161	172.953	0.272013	0	0	5.31094	1		50	104.48	84.9181	-0.00719525	131.946	0.301274	0	0	4.94517	1		244	71.3253	16.1864	-0.00642281	116.272	0.294946
356	70.8004	26.4661	-0.00572617	102.136	0.238225	0	0	14.0362	1		356	45.9289	11.4789	-0.00852199	158.868	0.273235	0	0	20.7578	1		221	113.469	23.7798	-0.0114576	218.438	0.251897	0	0	7.73198	1		51	72.5367	100.576	-0.0259125	511.754	0.0633133	0	0	7.3872	1		245	94.3496	12.1147	-0.00842426	156.885	0.29656
359	8.81454	10.257	-0.00692272	126.416	0.332333	0	0	5.91866	1		358	97.2319	13.3271	-0.00965808	181.922	0.239982	0	0	10.9264	1		222	37.5552	5.71893	-0.0159424	309.442	0.139032	0	0	13.6862	1		51	29.7378	37.3411	-0.0103018	194.983	0.227431	0	0	8.86893	1		245	114.541	23.4634	-0.00511414	89.7167	0.302024
360	28.1732	23.7952	-0.00601128	107.921	0.265781	0	0	23.6229	1		358	116.847	22.948	0.0109776	-208.698	0.3018	0	0	4.41052	1		222	5.85694	11.7949	-0.0082863	154.086	0.407489	0	0	13.4097	1		51	11.6306	72.8956	-0.00548924	97.3282	0.301562	0	0	5.05852	1		245	22.8366	26.644	-0.00387135	64.4983	0.475691
367	39.7024	14.6186	-0.00892477	167.041	0.134973	0	0	32.1684	1		358	61.6928	24.9839	0.101588	-2047.34	0.0570564	0	0	20.7578	1		224	78.9947	9.4689	-0.0152126	294.633	0.204118	0	0	7.1254	1		51	104.555	110.464	-0.00623636	112.489	0.2443	0	0	9.82879	1		246	47.2577	22.0079	-0.00625497	112.866	0.221966
371	114.178	17.9044	-0.00462203	79.731	0.292629	0	0	27.0908	1		360	8.71116	9.70674	-0.0543469	1088.74	0.0595681	0	0	17.5047	1		225	21.2723	18.8431	0.00613249	-110.381	0.4452	0	0	5.31094	1		51	98.4138	121.199	-0.0168104	327.055	0.111537	0	0	12.3683	1		246	12.4798	7.2296	-0.00432786	73.7618	0.433462
372	71.8591	13.7513	-0.00656905	119.24	0.322105	0	0	12.6666	1		360	79.3046	13.3201	-0.111873	2256.04	0.0543068	0	0	17.9273	1		230	12.8927	9.1127	-0.00863244	161.11	0.402681	0	0	12.8413	1		52	109.875	61.4661	-0.011266	214.549	0.152788	0	0	5.90578	1		246	109.873	12.1293	-0.00306211	48.0773	0.444863
375	61.9912	23.938	-0.0096949	182.669	0.167996	0	0	9.15965	1		363	108.156	13.5658	0.0119281	-227.985	0.22049	0	0	8.99152	1		230	59.6415	17.498	-0.0147866	285.989	0.261659	0	0	22.5539	1		52	69.7976	66.3961	-0.00526193	92.7157	0.305061	0	0	14.2957	1		248	75.4987	24.6825	-0.00744429	137	0.277626
375	8.03177	25.364	-0.00712795	130.581	0.231308	0	0	19.7009	1		363	115.504	18.7469	-0.00873731	163.238	0.290382	0	0	4.41052	1		231	18.3038	26.8703	-0.00906434	169.874	0.374605	0	0	10.4173	1		52	12.806	88.6277	-0.00511503	89.7348	0.283445	0	0	10.3752	1		251	113.4	23.5799	-0.00608944	109.507	0.254557
375	76.7706	25.427	-0.0179856	350.902	0.13983	0	0	12.6666	1		367	100.089	17.8306	0.00734495	-134.984	0.315003	0	0	9.12463	1		234	36.6914	18.867	-0.0144572	279.305	0.204993	0	0	10.8152	1		52	93.0301	105.009	-0.00563308	100.247	0.252268	0	0	11.1279	1		252	64.5712	9.27676	-0.00546097	96.7545	0.327721
376	87.136	16.2832	-0.00810916	150.491	0.152571	0	0	13.822	1		368	38.8455	16.5809	0.00955356	-179.801	0.255901	0	0	6.08342	1		234	7.93864	25.8289	-0.0124767	239.118	0.192563	0	0	10.4173	1		52	53.3271	8.36965	-0.00543913	96.3115	0.27188	0	0	10.2374	1		253	97.0343	19.0931	-0.00563068	100.198	0.349888
379	21.6771	11.1538	-0.00920889	172.807	0.167121	0	0	19.7009	1		371	27.1844	16.9444	0.00966928	-182.149	0.308445	0	0	11.6668	1		235	25.9573	17.5451	-0.00906724	169.933	0.317976	0	0	10.8152	1		52	82.6371	94.169	-0.00702245	128.44	0.188313	0	0	6.13845	1		253	48.2785	26.529	-0.00409068	68.9488	0.360751
379	116.226	18.3107	0.00377045	-62.4509	0.421215	0	0	29.1605	1		372	54.5953	15.9725	0.013977	-269.562	0.208105	0	0	15.7616	1		236	107.6	20.1845	-0.00615097	110.756	0.344098	0	0	14.9879	1		53	113.638	97.7339	-0.00437578	74.734	0.285425	0	0	6.99135	1		254	27.4607	7.70778	-0.007555	139.246	0.202829
380	64.0446	15.0115	-0.00657737	119.408	0.195291	0	0	9.15965	1		376	102.063	24.1408	-0.0717368	1441.61	0.0681372	0	0	19.0815	1		237	97.7415	8.89543	0.00756557	-139.461	0.404731	0	0	14.9879	1		54	76.6726	78.9301	-0.00616659	111.073	0.252901	0	0	7.74001	1		254	53.9666	9.42733	-0.00474923	82.312	0.263268
382	44.7177	6.39534	-0.00862303	160.919	0.165355	0	0	16.0267	1		380	50.4751	21.0468	0.0082963	-154.289	0.434788	0	0	21.871	1		238	86.0815	20.2187	-0.00942265	177.144	0.299232	0	0	7.11052	1		54	65.4765	98.4027	-0.00690423	126.041	0.377713	0	0	7.3872	1		258	109.091	15.1275	-0.00551109	97.7716	0.271701
384	69.8067	26.9501	-0.00616972	111.136	0.203278	0	0	12.7362	1		381	67.5636	5.64492	-0.0124019	237.599	0.169706	0	0	15.6945	1		240	79.7302	17.0216	-0.0120892	231.253	0.213708	0	0	5.41723	1		54	53.9374	73.9237	-0.00521582	91.7799	0.330416	0	0	5.8786	1		259	17.2596	13.25	-0.00572398	102.092	0.25097
386	15.5546	18.3522	-0.00659218	119.709	0.179828	0	0	31.5191	1		381	121.115	23.0691	-0.0102739	194.418	0.280254	0	0	9.96909	1		242	64.3278	26.3139	-0.00705152	129.03	0.413129	0	0	17.7751	1		54	28.3945	84.1434	-0.00500278	87.457	0.244991	0	0	9.21383	1		261	75.7183	16.6902	-0.00466016	80.5047	0.411888
386	85.4765	14.1081	-0.00850282	158.479	0.264151	0	0	7.42598	1		383	13.0191	9.24274	-0.0108019	205.132	0.270227	0	0	39.2719	1		243	37.7499	15.931	-0.0147107	284.449	0.0958837	0	0	26.8672	1		55	95.6955	21.2669	-0.00790377	146.324	0.222874	0	0	8.35198	1		262	29.7664	26.4912	-0.00748156	137.756	0.160633
387	102.15	19.7462	-0.0059705	107.094	0.233549	0	0	7.53438	1		384	100.601	17.122	-0.00881745	164.864	0.231351	0	0	12.4678	1		244	82.8731	12.6093	-0.00849075	158.234	0.359581	0	0	5.41723	1		55	16.5982	71.9404	-0.00551163	97.7826	0.272249	0	0	5.05852	1		262	71.7794	11.4416	-0.00478093	82.9554	0.43237
387	90.6068	8.73921	-0.00708119	129.632	0.343704	0	0	7.42598	1		385	72.3414	20.5945	-0.0101786	192.483	0.298895	0	0	15.6945	1		245	65.3261	8.56685	-0.00773934	142.987	0.332639	0	0	16.7022	1		55	51.7423	101.042	-0.00598127	107.312	0.34312	0	0	5.85102	1		264	44.6133	20.9579	-0.00916441	171.904	0.221469
387	59.9618	11.3421	-0.0077813	143.838	0.316633	0	0	6.76066	1		386	113.068	17.1838	0.00874356	-163.364	0.217121	0	0	9.96909	1		249	98.1096	12.7216	-0.00962113	181.172	0.370254	0	0	5.16554	1		55	69.7778	38.3737	-0.00535727	94.6504	0.279315	0	0	11.5417	1		265	119.747	22.2634	-0.00539842	95.4852	0.385058
387	65.718	14.888	-0.00835788	155.538	0.273747	0	0	6.76066	1		390	28.1495	13.8637	-0.00874206	163.334	0.265647	0	0	15.034	1		251	76.7982	9.53913	-0.00900932	168.757	0.236438	0	0	5.10251	1		55	113.208	67.8496	-0.00559337	99.4412	0.342116	0	0	7.20112	1		266	12.55	21.9282	-0.00655376	118.929	0.243123
390	114.394	20.4006	-0.00612447	110.218	0.275181	0	0	12.2614	1		393	43.1824	14.0466	0.00957806	-180.298	0.205473	0	0	13.0032	1		251	67.9654	13.1413	-0.00577518	103.131	0.410794	0	0	4.506	1		56	24.5847	23.1388	-0.0325263	645.96	0.0592059	0	0	15.1082	1		267	114.061	7.62772	-0.0212348	416.834	0.0598214
392	98.5693	13.1172	-0.00798246	147.92	0.156839	0	0	7.53438	1		395	9.62784	24.5628	0.0169191	-329.261	0.212573	0	0	21.3898	1		252	20.0424	10.5071	-0.0109519	208.176	0.212956	0	0	9.34679	1		56	103.01	100.087	-0.0227784	448.157	0.0618648	0	0	10.4912	1		267	60.9497	17.2763	-0.00370943	61.2126	0.368698
396	11.3351	16.4101	-0.00714502	130.927	0.198129	0	0	14.9041	1		395	80.8785	13.4131	0.0199179	-390.112	0.183511	0	0	11.089	1		252	88.0276	21.8337	-0.0109859	208.866	0.243901	0	0	13.5896	1		56	11.0485	52.8553	-0.00509676	89.3642	0.397988	0	0	11.5293	1		268	29.6503	15.6918	-0.00923525	173.342	0.127825
398	58.8866	13.7029	-0.00824722	153.293	0.174086	0	0	14.5286	1		397	70.9431	8.48823	-0.0832142	1674.51	0.0550014	0	0	11.089	1		254	94.8343	8.72723	-0.0131006	251.777	0.162848	0	0	5.16554	1		56	46.2936	103.174	-0.00602415	108.183	0.35684	0	0	5.85102	1		269	90.4241	26.3638	-0.00295849	45.9746	0.4063
398	44.7901	10.1856	-0.00772619	142.72	0.196156	0	0	14.5286	1		398	43.3465	27.0488	0.023329	-459.33	0.110776	0	0	13.0032	1		256	72.321	11.9867	-0.0107064	203.195	0.214797	0	0	4.506	1		56	113.498	114.543	-0.00656744	119.207	0.198236	0	0	9.82879	1		271	80.93	11.9204	-0.00662265	120.327	0.274301
399	24.9982	10.4558	-0.00674467	122.803	0.214466	0	0	8.83261	1		401	106.036	16.0608	-0.031537	625.886	0.0504817	0	0	20.809	1		256	26.4844	17.2793	-0.0101952	192.82	0.347881	0	0	9.34679	1		57	61.1683	49.1697	-0.00567578	101.114	0.232297	0	0	8.89922	1		271	5.87666	21.7842	-0.00428902	72.9736	0.39299
402	74.0666	14.1924	-0.00501803	87.7666	0.318138	0	0	8.7985	1		402	59.9717	20.5605	-0.0637135	1278.81	0.0545645	0	0	16.3129	1		256	58.1726	19.6262	-0.00805397	149.371	0.33148	0	0	11.7453	1		57	109.453	55.5755	-0.0098385	185.583	0.178955	0	0	5.90578	1		272	56.3468	10.1785	-0.00658679	119.6	0.206261
403	16.5188	7.98292	-0.00883533	165.227	0.108553	0	0	8.83261	1		405	88.1028	26.6162	-0.0144216	278.582	0.243271	0	0	20.809	1		257	114.065	17.1598	0.00662001	-120.274	0.370368	0	0	20.9978	1		57	38.9811	112.604	-0.00660688	120.007	0.198818	0	0	11.9327	1		274	102.116	15.9192	-0.00551065	97.7627	0.310982
404	73.1945	22.9476	-0.00584047	104.455	0.302509	0	0	8.7985	1		406	32.072	24.8899	0.00496988	-86.7895	0.475348	0	0	9.19646	1		260	41.0206	5.64767	-0.0105488	199.996	0.280849	0	0	18.6171	1		57	85.8444	27.6561	-0.00690844	126.127	0.31845	0	0	10.4101	1		274	94.1587	7.50751	-0.00789944	146.236	0.176799
408	114.588	12.5633	-0.00842817	156.965	0.182993	0	0	13.9671	1		408	58.8799	9.21561	-0.032963	654.821	0.0571696	0	0	26.3674	1		261	39.7044	26.1742	-0.0103236	195.427	0.232499	0	0	15.9339	1		57	106.435	30.4985	-0.00522793	92.0258	0.303645	0	0	6.51604	1		274	108.716	7.7139	-0.00630591	113.9	0.306393
408	59.7302	12.2348	-0.00500986	87.6008	0.306959	0	0	17.2061	1		411	14.8613	23.3935	-0.00943028	177.299	0.315531	0	0	17.2756	1		261	89.1645	27.2129	-0.00683703	124.677	0.439846	0	0	8.12499	1		57	10.2752	78.5659	-0.00690655	126.088	0.190485	0	0	9.15839	1		275	44.7638	15.9694	-0.00868451	162.166	0.235349
408	29.7197	26.657	-0.00590477	105.76	0.271691	0	0	20.5873	1		414	45.0395	20.1467	-0.0473765	947.298	0.098966	0	0	9.22345	1		263	111.102	6.18463	-0.00672705	122.446	0.337104	0	0	22.3741	1		58	75.7055	93.1081	-0.0132253	254.307	0.13126	0	0	11.5181	1		275	90.3405	19.2593	-0.00570875	101.783	0.29425
409	9.35554	23.6341	-0.00888092	166.152	0.177825	0	0	20.5873	1		414	85.7512	14.922	0.0154234	-298.911	0.241009	0	0	14.0611	1		265	69.6534	24.0089	-0.00524413	92.3545	0.403386	0	0	16.9015	1		58	93.7122	43.4087	-0.00790274	146.303	0.226535	0	0	6.23555	1		277	59.8489	23.4505	-0.00438558	74.933	0.392404
411	110.984	26.0574	-0.00563478	100.281	0.246441	0	0	12.9449	1		416	99.7553	16.1866	-0.00945317	177.764	0.197028	0	0	14.0611	1		266	94.1777	20.819	-0.00902764	169.129	0.314434	0	0	8.12499	1		58	82.8775	70.8745	-0.00690873	126.132	0.21291	0	0	7.1889	1		278	51.4548	9.81307	-0.00534898	94.4821	0.445597
412	82.7202	17.5632	-0.00676123	123.139	0.221141	0	0	12.1422	1		418	59.5146	25.0811	-0.0178944	349.051	0.205846	0	0	15.293	1		267	6.66129	19.6794	-0.0121361	232.205	0.198392	0	0	15.7343	1		58	57.519	57.2863	-0.00488621	85.0917	0.264758	0	0	8.89922	1		279	46.4784	22.3761	-0.0122361	234.234	0.120578
413	91.8272	9.53226	-0.00867073	161.887	0.17807	0	0	12.1422	1		421	36.7829	18.9701	-0.00868603	162.197	0.266237	0	0	23.3488	1		268	79.2089	10.0679	-0.00848754	158.169	0.230764	0	0	16.5558	1		58	84.3454	77.912	-0.00697175	127.411	0.311439	0	0	7.1889	1		280	110.189	14.9287	-0.00371667	61.3595	0.456816
414	35.4412	22.1662	-0.00643628	116.545	0.220847	0	0	8.16605	1		422	82.3775	11.1505	-0.0104057	197.093	0.33081	0	0	7.94696	1		271	38.0981	21.0417	-0.0095146	179.01	0.307502	0	0	13.1795	1		59	55.8233	79.4915	-0.00730795	134.233	0.203783	0	0	5.8786	1		281	23.8857	16.7807	-0.00961089	180.964	0.168108
414	57.64	12.9332	-0.00559377	99.4493	0.346352	0	0	14.3183	1		422	96.9984	12.566	-0.00877028	163.907	0.306296	0	0	9.42306	1		271	54.8445	21.298	-0.00972194	183.218	0.23126	0	0	11.2803	1		59	100.831	14.6808	-0.00584194	104.485	0.257135	0	0	8.35198	1		282	85.4927	20.0654	-0.00615675	110.873	0.215345
414	98.1726	24.201	-0.00701633	128.316	0.246675	0	0	12.9449	1		422	13.149	26.7998	-0.00886016	165.73	0.347633	0	0	15.6202	1		273	66.0646	20.1338	-0.0136035	261.982	0.171227	0	0	11.2803	1		59	81.2364	36.9908	-0.00587624	105.181	0.274386	0	0	9.63197	1		284	10.79	22.5756	-0.00828173	153.993	0.272769
417	54.4175	26.8842	-0.00685741	125.091	0.27873	0	0	14.3183	1		424	6.80647	12.5252	-0.0137241	264.429	0.251875	0	0	15.6202	1		274	97.0133	17.7532	-0.00976994	184.192	0.240919	0	0	8.89101	1		60	38.1235	34.1114	-0.00623989	112.56	0.174233	0	0	16.268	1		287	14.4792	8.4685	-0.00524791	92.4313	0.295362
419	30.2841	15.8347	-0.00686263	125.197	0.148003	0	0	8.16605	1		426	59.3709	13.0585	-0.0596377	1196.1	0.0574091	0	0	17.5052	1		274	29.4697	11.0794	-0.0108532	206.172	0.299486	0	0	5.54714	1		60	90.8271	37.8807	-0.00486428	84.6466	0.469787	0	0	6.23555	1		289	77.0711	13.6274	-0.00685349	125.011	0.170645
419	86.5488	17.2757	-0.005379	95.0913	0.20026	0	0	8.71939	1		426	88.3749	16.3645	-0.0115757	220.834	0.19428	0	0	7.94696	1		274	117.155	18.3254	-0.00797657	147.801	0.255655	0	0	10.1233	1		60	24.4374	51.9082	-0.00558982	99.3692	0.333856	0	0	9.31875	1		290	115.838	21.7736	-0.00574054	102.428	0.281916
421	80.0267	11.4887	-0.00468335	80.9752	0.335528	0	0	6.04984	1		429	85.266	7.1696	-0.0118447	226.292	0.278048	0	0	9.70622	1		277	53.4423	23.7976	-0.00864408	161.346	0.303909	0	0	13.1433	1		61	44.8311	48.9323	-0.00585628	104.776	0.326778	0	0	15.1912	1		294	6.43989	10.1111	-0.00661099	120.091	0.281249
426	82.699	6.06101	-0.00720005	132.044	0.20943	0	0	6.04984	1		433	32.1849	10.6859	-0.00776786	143.566	0.328023	0	0	15.4575	1		278	28.1981	16.4788	-0.00943184	177.331	0.243026	0	0	5.54714	1		61	18.0152	62.0417	-0.0053325	94.1477	0.340489	0	0	4.87279	1		294	52.0901	14.8314	-0.00356074	58.1955	0.385257
426	72.8128	21.0194	-0.00597077	107.099	0.214483	0	0	11.953	1		433	59.2476	24.7559	0.0134273	-258.406	0.20112	0	0	15.4514	1		278	108.203	23.052	-0.00661826	120.238	0.346653	0	0	10.1233	1		62	110.2	35.8169	-0.00634654	114.724	0.197627	0	0	6.51604	1		295	93.3893	11.6586	-0.00465885	80.478	0.25771
435	20.1773	19.6099	-0.00770671	142.325	0.182969	0	0	13.3674	1		435	46.8724	15.5037	-0.024431	481.692	0.0913731	0	0	11.9944	1		279	51.5538	6.18568	-0.0100126	189.115	0.280464	0	0	5.08667	1		62	13.9087	91.5842	-0.00729892	134.05	0.209423	0	0	4.70842	1		296	69.0597	23.3925	-0.00588426	105.344	0.307592
435	31.7487	12.9174	-0.0077478	143.159	0.190284	0	0	13.3674	1		437	109.28	20.892	0.01291	-247.91	0.257593	0	0	22.7688	1		279	88.938	14.0331	-0.00654192	118.689	0.376974	0	0	8.42314	1		62	30.6176	18.2519	-0.0155368	301.213	0.0764407	0	0	10.3857	1		298	113.187	20.3269	-0.0220706	433.796	0.0547173
435	117.932	20.901	-0.00559194	99.4122	0.336252	0	0	52.0608	1		440	86.8386	24.7417	-0.0175444	341.95	0.106415	0	0	10.612	1		281	19.5178	12.6485	-0.00776861	143.581	0.340057	0	0	9.48787	1		62	40.5982	15.3791	-0.00541453	95.8121	0.294149	0	0	10.3857	1		298	46.4056	18.9871	-0.00407682	68.6676	0.323831
436	65.9155	23.0424	-0.00713469	130.718	0.221886	0	0	18.713	1		440	34.3284	17.5208	-0.0138548	267.08	0.233086	0	0	10.7231	1		284	49.625	10.8925	0.00772938	-142.785	0.328304	0	0	5.08667	1		62	62.1571	28.7981	-0.00706657	129.335	0.26692	0	0	11.9151	1		298	87.2611	23.479	-0.006466	117.149	0.242146
441	83.6251	16.9967	-0.00376208	62.2809	0.442832	0	0	6.43261	1		442	12.0016	18.5329	-0.018226	355.782	0.23154	0	0	22.3496	1		284	94.175	20.6302	-0.00617593	111.263	0.414138	0	0	8.42314	1		62	67.2036	113.685	-0.00445086	76.2575	0.319576	0	0	11.8615	1		298	79.3313	25.3773	-0.00681119	124.153	0.277931
442	55.9844	15.3384	-0.00744666	137.048	0.169459	0	0	7.70428	1		443	68.8041	9.41417	-0.00756237	139.396	0.415711	0	0	20.3422	1		287	118.677	26.8061	-0.00991018	187.037	0.207477	0	0	11.8122	1		63	115.734	98.2177	-0.0108247	205.595	0.100274	0	0	16.9383	1		299	78.2158	14.676	-0.00762354	140.637	0.203069
443	97.5769	12.0814	-0.0081919	152.17	0.145417	0	0	14.7924	1		443	88.5583	14.27	-0.0203522	398.925	0.146858	0	0	10.612	1		289	108.495	20.8188	-0.0132624	255.06	0.183903	0	0	11.8122	1		63	19.1909	15.8761	-0.006606	119.989	0.248611	0	0	7.79584	1		301	94.4819	12.6998	-0.00798458	147.963	0.236371
443	78.7438	11.4597	-0.0065346	118.541	0.204289	0	0	7.38141	1		449	74.1709	21.3598	-0.0343646	683.263	0.0655926	0	0	15.7462	1		289	13.3272	21.2824	-0.0129918	249.57	0.253671	0	0	7.37288	1		63	74.4514	22.6791	-0.00502179	87.8427	0.24229	0	0	13.7329	1		304	99.6292	22.2671	-0.00742234	136.554	0.210322
446	77.6638	19.4136	-0.00719058	131.852	0.133711	0	0	6.43261	1		450	23.1978	26.6987	-0.274942	5565.02	0.102605	0	0	51.2519	1		289	82.0746	24.4411	-0.00747541	137.631	0.409923	0	0	12.6863	1		64	52.8257	21.3891	-0.00611962	110.12	0.22885	0	0	11.9151	1		304	59.0744	19.9846	-0.0080933	150.169	0.229662
446	53.2601	22.5449	-0.00712503	130.521	0.248195	0	0	5.36835	1		456	46.4086	16.2865	0.00779127	-144.041	0.309224	0	0	16.6464	1		290	99.2714	12.1162	-0.0155555	301.59	0.149886	0	0	12.6812	1		64	97.0627	27.2779	-0.012804	245.757	0.123091	0	0	12.3005	1		306	108.269	11.8722	-0.00498381	87.0722	0.327249
450	48.0424	23.8076	-0.00788598	145.962	0.24336	0	0	5.36835	1		458	20.8116	14.0056	-0.0107624	204.329	0.272977	0	0	25.6984	1		291	66.2461	25.6914	-0.0070739	129.484	0.376963	0	0	5.8765	1		64	49.2038	67.9904	-0.00725534	133.166	0.206289	0	0	7.33713	1		307	94.8993	13.2239	-0.00353695	57.7127	0.411341
452	24.61	25.0373	-0.0104114	197.208	0.198551	0	0	20.6534	1		459	62.4444	11.8195	-0.0100175	189.214	0.177934	0	0	16.6464	1		292	5.98398	21.9434	-0.00925632	173.769	0.275859	0	0	7.37288	1		64	98.7953	98.1644	-0.00633765	114.544	0.181504	0	0	10.056	1		307	15.2109	26.5791	-0.00574444	102.507	0.3666
453	41.3561	8.55909	-0.0066003	119.874	0.195222	0	0	9.81925	1		465	88.8274	25.0092	-0.104296	2102.31	0.0839321	0	0	17.6854	1		293	61.5658	20.6894	-0.0108261	205.622	0.220751	0	0	6.85026	1		64	16.8451	57.3115	-0.00427379	72.6644	0.388808	0	0	4.87279	1		309	104.916	24.47	-0.00489522	85.2746	0.34625
454	121.144	27.3534	0.00281326	-43.0276	0.416645	0	0	36.8895	1		465	119.891	19.7683	-0.00665982	121.081	0.348141	0	0	15.3373	1		295	94.7138	24.9943	-0.00856494	159.74	0.23327	0	0	13.6608	1		65	118.642	20.1546	-0.00558649	99.3016	0.226505	0	0	17.7926	1		311	72.8647	22.7817	-0.0152551	295.495	0.0659471
457	44.0301	18.0072	-0.00741496	136.405	0.162473	0	0	7.75049	1		470	11.6863	7.79584	-0.0183165	357.618	0.152783	0	0	24.4012	1		295	71.8627	23.9631	-0.00607818	109.279	0.442004	0	0	5.8765	1		65	16.1096	8.71506	-0.0087082	162.647	0.185792	0	0	7.79584	1		311	100.629	15.641	-0.00766317	141.441	0.232047
457	84.5548	22.6534	-0.00639578	115.724	0.2335	0	0	36.8895	1		470	36.0802	8.39511	-0.0268597	530.974	0.106635	0	0	24.4012	1		296	24.7103	16.1675	-0.0082536	153.422	0.316893	0	0	19.5969	1		65	41.5676	94.5183	-0.00668595	121.612	0.18627	0	0	16.487	1		312	18.769	15.7763	-0.00601826	108.063	0.310065
458	28.9313	19.6487	-0.00506349	88.6889	0.364136	0	0	8.81631	1		472	103.173	6.90294	-0.00931653	174.991	0.297779	0	0	10.2794	1		297	85.0711	6.37148	-0.00743062	136.722	0.414595	0	0	20.9712	1		65	79.0602	113.346	-0.00430513	73.3004	0.399808	0	0	11.8615	1		313	45.0496	7.08384	-0.00967256	182.215	0.106695
459	36.7019	15.4839	-0.00741059	136.316	0.164344	0	0	7.75049	1		473	77.0043	15.8439	-0.050645	1013.62	0.0566263	0	0	14.3552	1		299	47.2464	5.75184	-0.00777963	143.805	0.233003	0	0	20.2275	1		66	31.1417	61.8485	-0.00631086	114	0.338635	0	0	13.1279	1		313	63.0237	10.1218	-0.0049437	86.2582	0.300796
466	47.7626	6.90826	-0.00725584	133.176	0.132638	0	0	21.8308	1		473	91.0856	18.6349	-0.00870435	162.569	0.274504	0	0	7.37963	1		299	46.4782	26.5925	-0.0196842	385.37	0.165338	0	0	18.378	1		66	9.98746	71.0312	-0.0117116	223.591	0.183982	0	0	12.0522	1		314	92.2805	11.6806	-0.0279109	552.305	0.0376355
467	106.797	13.0487	-0.00573938	102.404	0.331981	0	0	43.3758	1		477	109.451	15.0426	-0.00949011	178.513	0.242707	0	0	8.50897	1		299	64.0141	21.093	-0.00848286	158.074	0.372659	0	0	8.35695	1		66	16.1529	95.7234	-0.00464089	80.1137	0.416929	0	0	4.70842	1		317	82.1047	10.2955	-0.0112325	213.87	0.109352
468	36.5311	25.6283	-0.00530849	93.6605	0.296319	0	0	21.8308	1		477	58.8114	27.2658	-0.00843778	157.16	0.287584	0	0	21.4812	1		301	116.043	11.7733	-0.00580094	103.653	0.401378	0	0	16.527	1		66	106.982	119.442	-0.00604407	108.587	0.225255	0	0	16.042	1		317	118.524	11.4689	-0.00508425	89.1103	0.253911
469	60.8724	26.9427	0.00302769	-47.3789	0.407699	0	0	9.92031	1		478	14.0883	10.4888	0.00834871	-155.352	0.372675	0	0	21.7855	1		304	67.4359	6.99092	-0.00984387	185.692	0.218328	0	0	14.5113	1		68	63.7292	36.0511	-0.00642082	116.232	0.346367	0	0	6.95187	1		318	99.5493	16.8395	-0.00700225	128.03	0.276645
472	63.642	17.4169	-0.00601163	107.928	0.211373	0	0	9.92031	1		478	95.9796	13.1115	0.00961414	-181.03	0.325195	0	0	7.37963	1		306	83.961	14.7033	-0.0131131	252.031	0.138867	0	0	12.1695	1		68	40.0272	51.9901	-0.00677827	123.485	0.245752	0	0	13.2718	1		319	23.4101	11.3939	-0.00832391	154.849	0.166272
474	40.9237	14.3207	-0.0071316	130.655	0.19293	0	0	12.5828	1		479	117.027	11.1684	-0.0196709	385.101	0.167312	0	0	8.50897	1		306	99.6806	14.1007	-0.0148911	288.109	0.172182	0	0	15.7312	1		68	8.19841	110.809	-0.00654685	118.789	0.234366	0	0	15.9325	1		319	83.8981	22.2427	-0.00467151	80.735	0.312901
476	53.3054	12.0801	-0.00705802	129.162	0.182723	0	0	11.6331	1		481	34.1527	18.9758	-0.0275477	544.935	0.127099	0	0	6.0174	1		307	42.471	15.9273	-0.0158769	308.114	0.269956	0	0	7.88253	1		68	42.9834	71.8816	-0.00541518	95.8255	0.298729	0	0	7.33713	1		322	74.998	5.60059	-0.0378335	753.653	0.0485471
477	10.1103	12.7759	-0.00668812	121.656	0.274079	0	0	30.8521	1		485	117.07	11.0498	0.0208557	-409.142	0.129879	0	0	16.2221	1		307	16.8512	25.7589	-0.0108857	206.833	0.307885	0	0	11.195	1		69	52.1598	112.872	-0.00894098	167.37	0.198796	0	0	11.9468	1		322	50.1118	10.8755	-0.00891365	166.816	0.156718
477	74.5082	18.9076	-0.0058708	105.071	0.278585	0	0	10.9679	1		485	76.1509	17.9466	0.0298318	-591.285	0.149442	0	0	8.02081	1		308	35.5685	12.1209	-0.0103764	196.499	0.34808	0	0	7.88253	1		69	68.0196	30.5811	-0.00569518	101.507	0.356221	0	0	6.95187	1		322	17.1138	23.9398	-0.0044933	77.1189	0.313038
482	89.3825	24.0758	-0.00689408	125.835	0.241922	0	0	11.6417	1		486	74.2393	10.1569	-0.0273743	541.416	0.203178	0	0	8.02081	1		308	85.9566	26.7081	-0.00747091	137.54	0.322098	0	0	12.1695	1		69	72.7668	38.787	-0.00777153	143.64	0.159903	0	0	8.4284	1		324	39.8	14.2949	-0.00778696	143.953	0.186415
486	23.4808	15.3303	-0.013098	251.724	0.0902696	0	0	23.7217	1		486	28.3148	20.4346	-0.0141163	272.387	0.216341	0	0	6.0174	1		309	49.3636	27.2532	-0.0115238	219.781	0.246991	0	0	13.2584	1		69	88.226	5.74825	-0.0189696	370.87	0.0882213	0	0	19.5641	1		324	79.3094	21.7336	-0.00704148	128.826	0.272914
488	44.5042	26.3184	-0.00796789	147.625	0.127215	0	0	9.58889	1		487	104.441	21.2313	-0.0266161	526.031	0.101586	0	0	9.21041	1		312	22.4938	16.0899	-0.0116039	221.406	0.279366	0	0	10.1005	1		69	72.4675	47.21	-0.00635449	114.886	0.215208	0	0	8.4284	1		328	115.271	12.6619	-0.00861846	160.826	0.159285
492	27.754	8.76505	-0.00822548	152.852	0.206852	0	0	21.9387	1		489	88.6473	16.1251	-0.0125536	240.676	0.158676	0	0	12.6285	1		312	11.0084	14.978	-0.00949387	178.59	0.252156	0	0	5.78297	1		69	70.9668	74.9694	-0.00551755	97.9027	0.232032	0	0	15.6842	1		328	22.9084	23.8835	-0.0045917	79.1156	0.278594
493	47.9368	17.3649	-0.00743045	136.719	0.198226	0	0	9.58889	1		489	35.6656	24.6868	-0.00884478	165.418	0.229132	0	0	8.49211	1		312	73.6469	27.2434	-0.00784852	145.202	0.271001	0	0	12.3214	1		69	102.352	88.7585	-0.00517108	90.8721	0.269377	0	0	10.056	1		329	21.9697	12.4571	-0.00798861	148.045	0.192048
497	82.8676	25.3167	-0.00704005	128.797	0.224164	0	0	20.6466	1		492	106.246	12.1994	-0.0240338	473.631	0.0874378	0	0	9.21041	1		313	72.5065	12.0417	-0.0122399	234.311	0.193991	0	0	15.2444	1		70	28.5631	84.384	-0.00858706	160.189	0.125394	0	0	12.1888	1		333	121.131	16.4438	-0.00577296	103.085	0.282018
499	59.8436	10.6393	-0.00550443	97.6364	0.338234	0	0	11.3508	1		496	23.1155	27.4302	0.0331667	-658.956	0.336584	0	0	7.34235	1		314	15.4147	23.2945	-0.0114498	218.279	0.237792	0	0	9.41169	1		70	94.9286	108.856	-0.00578895	103.41	0.268132	0	0	16.042	1		333	75.1778	20.4325	-0.00943216	177.337	0.165671
500	41.1301	14.3553	-0.00749402	138.009	0.183136	0	0	10.2886	1		496	88.3018	19.0523	-0.0762762	1533.73	0.0599972	0	0	19.2081	1		314	107.515	25.8396	-0.0143219	276.559	0.146067	0	0	7.29674	1		70	50.5034	11.6679	-0.00770104	142.21	0.38653	0	0	23.8628	1		333	87.9661	26.1204	-0.00386544	64.3784	0.365901
501	26.1994	7.20589	-0.00629825	113.744	0.279748	0	0	13.7662	1		496	51.4133	7.89593	-0.012314	235.815	0.308032	0	0	12.547	1		317	7.95306	10.068	-0.00886169	165.762	0.436305	0	0	5.78297	1		72	87.096	38.629	-0.00607508	109.216	0.276105	0	0	11.9563	1		334	80.6856	13.1099	-0.00608671	109.452	0.275249
501	32.259	19.5667	-0.00558908	99.3542	0.319585	0	0	10.2886	1		496	59.7025	17.3147	-0.010514	199.289	0.353549	0	0	12.547	1		319	102.19	20.851	-0.00894214	167.394	0.253179	0	0	7.29674	1		72	30.7779	64.8442	-0.00667698	121.43	0.214192	0	0	11.9592	1		334	31.0661	6.50415	-0.00487131	84.7893	0.420518
502	54.8488	23.8894	-0.00640084	115.826	0.286264	0	0	14.1602	1		499	17.1012	23.2185	-0.0748876	1505.55	0.113706	0	0	7.31062	1		320	70.448	6.18569	-0.00842239	156.847	0.306267	0	0	9.9521	1		72	86.4545	72.4944	-0.00608848	109.488	0.237503	0	0	10.9795	1		335	119.597	24.0243	-0.00638414	115.487	0.218967
502	70.9786	8.43667	-0.00619524	111.654	0.255144	0	0	11.3508	1		500	117.24	22.5629	-0.00608527	109.423	0.385123	0	0	8.27608	1		324	35.8279	23.3155	-0.0162059	314.79	0.134127	0	0	15.2233	1		72	97.0891	75.2251	-0.0185766	362.894	0.0692077	0	0	10.9624	1		336	41.6439	7.97278	-0.00716854	131.404	0.207396
510	17.1104	22.0312	-0.00712428	130.506	0.207223	0	0	6.91852	1		501	9.13099	14.4106	-0.0127919	245.513	0.230785	0	0	11.8787	1		324	63.1922	12.9972	-0.00587808	105.219	0.310551	0	0	5.98458	1		72	20.4331	100.604	-0.00574499	102.518	0.244797	0	0	15.9325	1		338	76.3101	6.27898	-0.00601722	108.042	0.408712
510	54.351	6.14223	-0.010232	193.568	0.198835	0	0	7.01538	1		503	23.0798	27.4257	0.0172676	-336.334	0.339927	0	0	7.31062	1		324	20.6532	22.0991	0.0064839	-117.512	0.395143	0	0	14.5549	1		73	27.0745	6.77092	-0.00630114	113.803	0.336961	0	0	7.4559	1		338	83.7232	18.5247	-0.00877397	163.981	0.205638
511	59.2115	11.201	-0.00739531	136.006	0.345871	0	0	7.01538	1		505	113.798	15.0367	-0.00674411	122.792	0.403178	0	0	8.27608	1		324	6.18356	23.6714	-0.00775288	143.262	0.389621	0	0	14.5549	1		75	22.724	73.6848	-0.00571048	101.818	0.206216	0	0	11.9592	1		340	73.2872	12.6634	-0.0094787	178.282	0.238589
513	10.4459	20.1734	-0.00595984	106.878	0.189467	0	0	6.91852	1		510	7.43419	9.00194	0.00987736	-186.371	0.391161	0	0	7.49688	1		325	115.601	17.6389	-0.0113048	215.336	0.169103	0	0	22.8087	1		75	88.324	5.63202	0.0164641	-320.029	0.0859597	0	0	19.6924	1		342	67.5361	10.0256	-0.00710402	130.095	0.339161
514	27.6107	10.2471	-0.0079738	147.745	0.162428	0	0	9.14024	1		511	80.2016	26.9401	-0.0431	860.521	0.112411	0	0	12.6321	1		327	42.7365	7.83623	0.00858688	-160.185	0.390875	0	0	16.951	1		75	19.6964	7.84552	-0.00880035	164.517	0.240014	0	0	4.56809	1		344	21.0078	27.5703	-0.0184393	360.11	0.152334
514	116.58	15.3244	-0.00631646	114.114	0.206998	0	0	57.5169	1		514	12.8675	14.1675	-0.0098172	185.151	0.320644	0	0	7.49688	1		329	68.727	15.2734	-0.00854529	159.341	0.218424	0	0	4.04885	1		75	41.6171	46.4635	-0.0066325	120.527	0.228516	0	0	9.38692	1		345	100.84	24.6737	-0.00600906	107.876	0.387552
514	31.292	18.6133	-0.00604036	108.511	0.230643	0	0	9.14024	1		515	106.571	10.6598	-0.0086522	161.511	0.250294	0	0	6.83789	1		329	92.8675	15.7927	-0.00905275	169.638	0.227699	0	0	15.264	1		76	55.9249	50.9832	-0.00524959	92.4653	0.281209	0	0	15.0047	1		347	84.4858	10.0756	-0.00388764	64.8288	0.366306
520	69.9715	15.0614	-0.00469989	81.311	0.284618	0	0	15.4974	1		518	30.0875	13.2664	-0.0558268	1118.77	0.0662413	0	0	16.3933	1		332	25.9934	12.0515	-0.00890891	166.72	0.214538	0	0	13.6656	1		76	55.8129	69.5353	-0.00623481	112.457	0.215219	0	0	9.32175	1		347	10.1924	12.4605	-0.00737799	135.654	0.239583
521	31.0713	15.5302	-0.00612036	110.135	0.298567	0	0	23.2316	1		519	110.961	15.9021	-0.00927018	174.05	0.303808	0	0	6.83789	1		334	81.0907	6.08212	-0.00654972	118.847	0.397195	0	0	12.8402	1		76	28.5464	21.4893	-0.00627309	113.234	0.235202	0	0	14.5165	1		347	36.1368	16.2476	-0.00640046	115.818	0.244043
522	54.2894	16.3215	-0.00805195	149.33	0.220242	0	0	15.7326	1		520	55.3906	24.4242	-0.140357	2834.04	0.0589472	0	0	7.34937	1		334	115.036	10.5344	-0.00681207	124.171	0.29049	0	0	22.7835	1		76	107.654	78.1504	-0.00591833	106.035	0.357077	0	0	10.5207	1		347	84.8666	22.0156	-0.00550016	97.5499	0.297147
525	85.3189	12.9103	-0.00377619	62.5674	0.416644	0	0	10.5881	1		520	68.3748	23.2458	0.0113643	-216.544	0.212177	0	0	13.0375	1		334	69.3462	11.2722	0.00501921	-87.7906	0.331079	0	0	4.04885	1		76	113.885	89.3029	-0.00493901	86.163	0.388548	0	0	12.7753	1		349	103.082	10.6171	-0.00670577	122.014	0.175849
527	112.294	16.3321	-0.00742418	136.592	0.28559	0	0	7.49634	1		521	13.9688	10.2782	0.00876749	-163.85	0.337271	0	0	16.3933	1		336	11.8906	13.489	-0.0093524	175.719	0.30008	0	0	6.41409	1		76	17.5408	116.511	-0.0104233	197.45	0.136156	0	0	11.2546	1		349	109.445	22.7497	-0.00714912	131.01	0.183962
527	9.69053	16.6016	-0.00709754	129.964	0.304242	0	0	6.63717	1		525	54.1744	17.1762	-0.0135356	260.604	0.357838	0	0	7.34937	1		336	20.0096	24.3373	-0.00616807	111.103	0.401725	0	0	13.2286	1		77	14.8299	29.9619	-0.00598522	107.393	0.250387	0	0	12.3839	1		349	11.8014	23.667	-0.00710527	130.121	0.26388
528	113.374	8.91405	-0.00488211	85.0085	0.405177	0	0	7.49634	1		526	60.528	9.80817	-0.0281146	556.44	0.10969	0	0	9.48598	1		340	7.63968	19.6491	-0.00877099	163.921	0.29973	0	0	6.44512	1		77	9.55676	76.1014	-0.00550818	97.7126	0.229481	0	0	13.3872	1		349	31.4995	22.7698	-0.00660813	120.033	0.353687
528	15.6425	13.6646	-0.00521474	91.7582	0.382081	0	0	6.63717	1		531	54.0932	16.7779	0.0121137	-231.751	0.260299	0	0	9.48598	1		341	16.2394	8.77418	-0.0109646	208.434	0.303075	0	0	6.41409	1		77	120.895	36.1447	-0.00653894	118.629	0.318219	0	0	21.8215	1		352	50.9784	25.5321	-0.00535637	94.632	0.250041
528	56.0643	21.0105	-0.00739263	135.951	0.173617	0	0	18.1266	1		532	40.2905	10.9779	0.0110147	-209.45	0.27838	0	0	9.03292	1		343	61.9335	11.4317	-0.00664118	120.703	0.292316	0	0	12.3534	1		78	10.6983	107.575	-0.00657688	119.398	0.280927	0	0	10.1369	1		353	24.735	17.8666	-0.00700563	128.099	0.270219
528	87.3625	23.2993	-0.00722345	132.519	0.220417	0	0	10.5881	1		532	73.701	14.4251	-0.0088726	165.983	0.491817	0	0	6.19053	1		344	105.442	23.8349	-0.00750706	138.274	0.338748	0	0	45.2416	1		78	15.7399	63.2496	-0.00733401	134.762	0.202263	0	0	12.5568	1		356	54.187	8.4448	-0.0153903	298.239	0.0514973
528	105.564	25.2794	-0.00672805	122.466	0.302189	0	0	6.48993	1		533	9.43417	11.5898	0.0120655	-230.772	0.293419	0	0	30.8624	1		345	6.53776	13.2989	-0.0104296	197.577	0.296735	0	0	6.44512	1		78	35.8518	36.056	-0.00616449	111.03	0.27147	0	0	11.1661	1		356	94.2575	6.63995	-0.00707775	129.562	0.280533
529	21.8832	21.9723	-0.00756303	139.409	0.150556	0	0	10.3905	1		534	98.7193	25.8224	0.02322	-457.118	0.0914818	0	0	15.0458	1		345	38.7191	27.6376	-0.00800073	148.291	0.367078	0	0	9.84596	1		78	21.3411	40.4959	-0.00616025	110.944	0.24411	0	0	6.31422	1		356	20.6194	24.3533	-0.0155246	300.965	0.137722
531	104.343	18.9052	-0.0110135	209.427	0.144683	0	0	6.48993	1		534	69.9127	9.52909	-0.0183457	358.209	0.255555	0	0	6.19053	1		346	49.9195	8.55604	-0.00703023	128.598	0.277069	0	0	9.24883	1		79	42.7834	16.2143	-0.00783996	145.029	0.174466	0	0	15.1828	1		357	37.7521	22.3435	-0.0110275	209.71	0.10775
535	13.5939	16.1087	-0.00676107	123.136	0.309572	0	0	59.704	1		536	48.0457	6.34637	-0.0138176	266.326	0.205696	0	0	9.03292	1		346	49.0217	17.7612	-0.00636192	115.037	0.38564	0	0	8.62446	1		79	28.8704	48.7986	-0.00807162	149.729	0.190144	0	0	5.59738	1		359	18.7911	17.0927	-0.00540811	95.682	0.332896
537	118.034	18.5223	-0.00736964	135.485	0.342914	0	0	6.05727	1		537	117.871	13.9707	-0.307037	6216.3	0.0789393	0	0	22.5222	1		346	50.7568	26.2093	-0.00845921	157.594	0.302849	0	0	8.62446	1		79	45.8984	76.1214	-0.00643475	116.514	0.280703	0	0	6.84215	1		359	64.6893	19.2337	-0.00866951	161.862	0.147895
539	111.992	18.9596	-0.00680846	124.098	0.291175	0	0	6.05727	1		537	85.4921	18.6517	-0.00976132	184.017	0.421964	0	0	6.28164	1		347	40.0403	17.8807	-0.00789162	146.077	0.301591	0	0	8.9822	1		79	114.361	70.0448	-0.0030729	48.2962	0.479216	0	0	10.5207	1		360	101.777	17.4464	-0.00701647	128.319	0.185027
539	96.8367	20.3891	-0.00643853	116.591	0.184816	0	0	15.223	1		538	59.3257	25.094	-0.0166256	323.305	0.176357	0	0	17.3586	1		351	70.9905	26.6958	-0.013478	259.435	0.282137	0	0	13.2375	1		79	15.888	94.1022	-0.00455707	78.4128	0.327132	0	0	12.2377	1		361	113.377	18.1077	-0.00464433	80.1834	0.339491
543	107.996	6.82902	-0.00259921	38.6842	0.48231	0	0	12.7721	1		541	60.1561	7.75532	-0.021757	427.432	0.118685	0	0	12.1922	1		351	7.07144	8.70891	-0.00770383	142.266	0.317137	0	0	34.1713	1		80	74.8995	84.6938	-0.0061261	110.251	0.221252	0	0	11.8155	1		363	96.9376	26.949	-0.00688769	125.705	0.217464
545	20.8715	5.59694	-0.00627452	113.263	0.286336	0	0	8.95764	1		541	87.7373	24.5184	-0.0139662	269.342	0.241573	0	0	6.28164	1		352	87.921	13.7955	-0.00945018	177.703	0.216868	0	0	18.0459	1		80	46.5125	106.904	-0.00665906	121.066	0.272222	0	0	5.26332	1		367	120.246	15.1664	-0.00502839	87.9768	0.295624
545	26.9844	12.1445	-0.00471348	81.5866	0.367107	0	0	8.95764	1		542	75.7706	15.3008	-0.0102689	194.316	0.279358	0	0	10.2829	1		352	108.788	8.93288	-0.0119953	229.348	0.162349	0	0	21.4257	1		80	46.494	69.3052	-0.0055699	98.9651	0.336996	0	0	6.84215	1		369	94.6704	18.2393	-0.0100184	189.233	0.201131
545	54.9726	26.0349	-0.00858805	160.209	0.141295	0	0	31.2455	1		543	14.1994	11.8704	-0.0798647	1606.54	0.0694956	0	0	27.5261	1		352	69.8775	13.5051	-0.00554855	98.5318	0.336543	0	0	6.31534	1		81	106.065	52.1517	-0.0105501	200.023	0.119577	0	0	6.12406	1		370	86.3955	17.7455	-0.00549617	97.4689	0.267787
556	70.5794	9.0968	-0.00650402	117.92	0.238435	0	0	9.48253	1		547	60.0854	7.78514	0.0240127	-473.203	0.0935795	0	0	8.10972	1		353	41.188	10.6418	-0.00962194	181.188	0.227646	0	0	28.832	1		81	103.805	17.57	-0.00623767	112.515	0.214215	0	0	9.02751	1		371	29.9909	9.83763	-0.00676845	123.286	0.21067
558	78.9886	15.037	-0.00821246	152.587	0.125095	0	0	7.7538	1		548	73.4105	17.6923	-0.0602215	1207.95	0.0517745	0	0	11.8689	1		356	70.0205	7.19142	-0.01014	191.702	0.194341	0	0	6.31534	1		81	94.5855	30.9331	-0.00624282	112.62	0.212345	0	0	15.5391	1		373	37.8134	13.8303	-0.00685178	124.977	0.25529
561	104.95	18.198	-0.0101783	192.478	0.16313	0	0	26.1534	1		550	111.415	10.2939	0.00853638	-159.16	0.340629	0	0	11.7286	1		363	34.0028	24.0966	-0.00621735	112.103	0.343464	0	0	25.6936	1		81	39.1522	108.219	-0.00824258	153.199	0.222376	0	0	6.48318	1		373	50.7922	10.3869	-0.00595607	106.801	0.312486
561	79.8971	7.33658	-0.00572637	102.14	0.251448	0	0	7.7538	1		551	102.237	17.5959	0.00892232	-166.992	0.279748	0	0	11.7286	1		364	75.4362	27.3461	-0.0102191	193.306	0.192412	0	0	15.7721	1		82	53.9679	38.7271	-0.00709939	130.001	0.182295	0	0	15.2529	1		375	106.313	11.6439	-0.0174189	339.403	0.137439
563	67.3736	9.59993	-0.00804009	149.09	0.22121	0	0	12.7263	1		552	61.7047	15.7315	-0.0103548	196.059	0.308467	0	0	5.88548	1		365	90.2269	21.8696	-0.0105997	201.03	0.238261	0	0	12.4022	1		82	9.46195	119.495	-0.00379085	62.8647	0.431351	0	0	11.9834	1		376	62.5294	13.5195	-0.00666014	121.088	0.25472
563	33.3466	14.1815	-0.00735154	135.118	0.196473	0	0	6.58952	1		553	90.843	21.7434	0.01396	-269.217	0.295235	0	0	12.1252	1		365	59.6522	25.6019	-0.00775242	143.252	0.286212	0	0	12.169	1		82	81.3181	8.03182	-0.00293547	45.5076	0.466323	0	0	15.5774	1		378	107.499	22.9236	-0.0351496	699.192	0.0657447
564	49.2499	24.01	-0.00527685	93.0184	0.291448	0	0	14.5845	1		555	45.8504	14.2955	0.0105812	-200.654	0.383271	0	0	15.4056	1		366	113.782	15.1303	-0.0072156	132.359	0.382139	0	0	12.7266	1		82	23.8711	46.2811	-0.00511126	89.6582	0.4424	0	0	4.65687	1		379	72.4306	15.1273	-0.00730253	134.123	0.228293
566	31.4909	20.5043	-0.00874976	163.49	0.227188	0	0	6.58952	1		557	60.629	9.94521	0.0270421	-534.677	0.0777192	0	0	5.88548	1		368	118.105	27.1004	-0.00816432	151.611	0.286146	0	0	12.7266	1		82	38.6283	80.8307	-0.00686852	125.316	0.236833	0	0	8.66208	1		381	113.419	13.1555	-0.0150223	290.771	0.2168
566	34.8235	26.7899	-0.00730673	134.208	0.31303	0	0	7.11437	1		558	116.285	13.8073	0.00883775	-165.276	0.431544	0	0	5.54488	1		370	85.1606	10.5494	-0.00864308	161.325	0.280868	0	0	12.4022	1		83	7.29125	23.0291	-0.00503028	88.0152	0.339716	0	0	10.8853	1		384	95.8414	24.271	-0.00751846	138.505	0.276853
567	21.019	12.1928	-0.00766081	141.393	0.180799	0	0	6.03006	1		559	96.5776	25.1755	-0.011852	226.439	0.190716	0	0	21.5728	1		370	49.8464	18.3957	-0.00654103	118.671	0.292949	0	0	12.169	1		83	55.6116	62.26	-0.00674153	122.74	0.257144	0	0	8.4012	1		385	67.7818	22.9091	-0.00838331	156.054	0.161705
568	114.918	14.3607	-0.00645669	116.96	0.210548	0	0	6.55072	1		561	15.2508	14.5227	-0.0120899	231.269	0.220883	0	0	10.1763	1		371	24.4083	24.7757	-0.0626498	1257.22	0.0353345	0	0	22.6918	1		83	20.5984	105.397	-0.00691569	126.274	0.190316	0	0	10.1369	1		385	29.8256	24.3405	-0.00939075	176.497	0.134877
569	62.9827	19.0989	-0.00571355	101.88	0.224343	0	0	9.4588	1		561	54.6612	15.9933	0.0124176	-237.917	0.30239	0	0	8.49673	1		371	95.9574	25.905	-0.00946175	177.938	0.283511	0	0	16.3385	1		83	85.5252	73.8175	-0.00566689	100.933	0.188832	0	0	9.07107	1		388	102.56	18.9685	-0.00401746	67.4631	0.360774
570	113.622	20.7819	-0.0067155	122.211	0.311576	0	0	6.55072	1		563	112.089	10.1828	-0.0260751	515.053	0.101326	0	0	5.54488	1		374	8.18523	8.90973	-0.0110326	209.814	0.166201	0	0	22.6918	1		83	63.6253	88.2292	-0.00544278	96.3855	0.260669	0	0	11.0848	1		389	5.78681	25.9481	-0.0083207	154.784	0.195919
572	19.0375	6.49756	-0.00607777	109.271	0.262362	0	0	6.03006	1		566	61.2045	5.63303	-0.0304631	604.095	0.16892	0	0	12.2536	1		374	112.135	23.6189	-0.00910228	170.643	0.270075	0	0	16.3385	1		84	26.4902	87.8857	-0.025453	502.429	0.0840715	0	0	12.2903	1		390	80.1444	10.0736	-0.00766021	141.381	0.256999
572	17.5589	19.735	-0.00705188	129.037	0.204348	0	0	8.29806	1		568	15.9795	13.7515	0.0137223	-264.393	0.184443	0	0	15.4943	1		376	72.1615	26.0539	-0.00761391	140.442	0.341971	0	0	20.1371	1		84	57.4419	110.628	-0.00663912	120.661	0.182177	0	0	11.5462	1		390	88.9861	21.6746	-0.0073158	134.392	0.270749
573	108.416	25.9676	-0.0075227	138.591	0.218226	0	0	7.3482	1		569	64.9861	27.1253	-0.00963113	181.375	0.23902	0	0	21.8224	1		377	35.986	13.6238	-0.00899253	168.417	0.307809	0	0	11.068	1		84	100.768	55.2938	-0.00572536	102.119	0.336406	0	0	6.15892	1		391	19.868	23.8465	-0.00692385	126.439	0.217686
574	67.0876	10.5773	-0.00512694	89.9765	0.243098	0	0	9.4588	1		570	40.9896	10.3916	-0.0260327	514.194	0.0668703	0	0	20.7674	1		377	93.4557	16.1951	-0.00921306	172.892	0.204246	0	0	5.18236	1		84	30.3263	74.1415	-0.00553341	98.2244	0.218322	0	0	10.6615	1		392	107.014	14.2717	-0.00790669	146.383	0.30903
575	10.255	13.7578	-0.00908652	170.324	0.182785	0	0	7.84028	1		572	23.4005	27.353	-0.0390643	778.628	0.157787	0	0	5.69851	1		380	68.073	6.33622	-0.00720702	132.185	0.321294	0	0	20.1371	1		85	21.4489	15.6837	-0.00698708	127.722	0.282068	0	0	6.40949	1		392	75.209	21.6731	-0.00472127	81.7447	0.273238
575	85.089	12.1586	0.00442581	-75.7493	0.416491	0	0	18.0708	1		572	118.313	15.5757	-0.0103245	195.444	0.271171	0	0	39.4345	1		381	23.0429	10.7788	-0.00661551	120.182	0.366808	0	0	10.6702	1		85	110.128	47.5702	-0.00493412	86.0638	0.332167	0	0	6.12406	1		394	64.1764	23.0636	-0.00662695	120.414	0.181167
577	10.0644	5.91984	-0.00606621	109.036	0.259132	0	0	7.84028	1		576	79.4897	22.4914	-0.00630256	113.832	0.463619	0	0	11.2197	1		382	98.6381	16.1992	-0.0196958	385.606	0.156983	0	0	5.18236	1		85	111.23	91.8624	-0.00606878	109.088	0.280663	0	0	7.21628	1		399	70.9454	8.20691	-0.00565394	100.67	0.341849
580	45.6097	13.7357	-0.00903847	169.349	0.145578	0	0	34.1855	1		577	20.934	22.2159	-0.102743	2070.78	0.0659626	0	0	5.69851	1		382	113.039	14.932	0.00883521	-165.224	0.224014	0	0	9.08368	1		85	42.9319	102.951	-0.00664359	120.752	0.230594	0	0	5.33345	1		401	114.147	15.9986	-0.00692249	126.412	0.305576
581	84.6498	13.8546	-0.00537581	95.0265	0.304805	0	0	6.99393	1		581	88.5786	15.9131	0.0106031	-201.097	0.34259	0	0	11.2197	1		382	60.4625	25.4902	-0.00711549	130.328	0.441868	0	0	12.215	1		85	55.8584	53.8624	-0.00564344	100.457	0.246937	0	0	8.4012	1		401	78.3644	8.48058	-0.00511718	89.7785	0.354788
582	13.5324	25.5547	-0.00356145	58.2099	0.407923	0	0	19.9388	1		582	99.6272	26.1815	-0.00550968	97.7431	0.416805	0	0	15.0835	1		384	106.362	7.18287	-0.0163131	316.964	0.0972285	0	0	10.2285	1		87	20.9146	42.6831	-0.0192278	376.109	0.0882897	0	0	4.65687	1		401	115.193	7.96863	-0.00935246	175.72	0.206032
584	82.7582	7.12127	-0.00665314	120.946	0.222851	0	0	6.99393	1		583	41.4905	23.7437	-0.0161932	314.531	0.295661	0	0	11.0724	1		386	46.3897	25.7194	-0.00928951	174.443	0.369412	0	0	5.81439	1		87	26.9674	25.8949	-0.00693809	126.728	0.219642	0	0	10.173	1		401	28.009	22.383	-0.00662944	120.465	0.203615
590	106.474	6.32856	-0.00597086	107.101	0.224679	0	0	15.4239	1		583	53.575	24.5454	-0.0139294	268.594	0.292976	0	0	8.74207	1		387	119.691	8.74687	-0.00607917	109.299	0.30959	0	0	7.10687	1		87	110.704	63.0763	-0.00590658	105.797	0.304289	0	0	8.07601	1		403	72.5786	21.8953	-0.00748017	137.728	0.199132
590	88.342	27.4118	-0.0135778	261.46	0.0625243	0	0	27.8075	1		584	116.975	9.74334	-0.00658209	119.504	0.407664	0	0	23.8988	1		387	44.8603	15.6095	-0.00880987	164.71	0.43217	0	0	6.68452	1		87	29.9665	53.5702	-0.00683613	124.659	0.207919	0	0	9.50184	1		404	19.4528	11.8964	-0.0099448	187.74	0.125642
592	26.4945	27.2465	-0.00732332	134.545	0.211509	0	0	30.5119	1		584	79.0646	23.2255	0.011734	-224.045	0.269762	0	0	11.9995	1		387	49.2454	20.6546	-0.0098876	186.579	0.355415	0	0	5.81439	1		87	94.6741	69.9848	-0.00721617	132.371	0.428233	0	0	4.11674	1		407	14.5538	15.9352	-0.0069423	126.814	0.350316
596	54.4601	15.0441	-0.00663045	120.486	0.217026	0	0	30.5119	1		585	23.0602	15.4909	-0.00556853	98.9372	0.380903	0	0	10.6896	1		387	83.3005	22.8149	-0.00871385	162.762	0.304471	0	0	8.46676	1		87	69.1927	97.8144	-0.00557794	99.1281	0.23268	0	0	10.7143	1		407	95.596	26.898	-0.00660555	119.98	0.291498
598	15.2069	18.1208	-0.00817338	151.794	0.233662	0	0	7.3605	1		585	13.0778	19.3144	-0.00828839	154.128	0.313423	0	0	10.6896	1		388	9.97885	25.4032	-0.00849349	158.29	0.294082	0	0	36.2302	1		88	18.002	21.0875	-0.00738756	135.849	0.265274	0	0	6.40949	1		409	56.9589	7.32713	-0.0074394	136.901	0.345418
600	14.6595	10.7807	-0.00688307	125.612	0.275564	0	0	7.3605	1		585	44.3836	13.0559	-0.0121143	231.764	0.358611	0	0	10.2617	1		389	91.7286	23.6227	-0.00746362	137.392	0.399034	0	0	8.46676	1		88	64.2683	32.644	-0.00532728	94.0417	0.317505	0	0	20.9929	1		409	41.9471	7.98214	-0.00663706	120.62	0.246164
602	45.2409	5.92737	-0.00828848	154.13	0.174619	0	0	11.1443	1		586	54.2631	15.8304	-0.0158702	307.977	0.248974	0	0	8.74207	1		390	113.211	11.6653	-0.00793862	147.031	0.25911	0	0	7.10687	1		88	112.02	55.1082	-0.00821385	152.616	0.140874	0	0	7.77161	1		411	17.8322	10.2987	-0.00815681	151.458	0.228605
603	34.3772	8.41232	-0.0068747	125.442	0.311502	0	0	7.1582	1		586	64.429	19.728	-0.0123311	236.161	0.230049	0	0	10.8874	1		390	53.4213	6.35495	-0.0115695	220.708	0.231745	0	0	12.6071	1		88	80.0822	63.6787	-0.00711712	130.361	0.205952	0	0	4.41988	1		412	86.1729	15.9864	-0.00992001	187.237	0.109652
605	29.3185	13.4769	-0.00725458	133.15	0.259379	0	0	7.1582	1		587	23.0278	27.4199	-0.0285877	566.039	0.142485	0	0	11.929	1		391	96.5468	9.2539	-0.0078881	146.005	0.425224	0	0	11.1713	1		88	99.354	96.8956	-0.00569488	101.501	0.298918	0	0	11.0322	1		415	102.253	23.7446	-0.00608644	109.447	0.269507
605	72.8716	11.5054	-0.00718641	131.767	0.246343	0	0	12.0037	1		588	96.2551	25.1423	0.012588	-241.375	0.141204	0	0	17.297	1		394	78.7683	15.4011	0.00571539	-101.917	0.439286	0	0	4.50183	1		89	13.6145	34.0837	-0.0109816	208.779	0.27112	0	0	11.2801	1		415	82.3705	26.98	-0.00783816	144.992	0.211424
605	68.528	22.6956	-0.00650381	117.916	0.180681	0	0	12.0037	1		593	64.0899	19.8151	0.0128621	-246.937	0.307888	0	0	20.3697	1		394	110.67	19.4755	-0.00838479	156.084	0.338838	0	0	8.21332	1		89	100.568	71.9007	-0.0117485	224.341	0.1364	0	0	6.19763	1		415	12.0639	15.2638	-0.00547212	96.9809	0.289986
607	21.0019	18.7531	-0.00731558	134.388	0.138239	0	0	7.66123	1		594	31.856	5.52689	-0.0230055	452.765	0.0818864	0	0	17.5569	1		395	91.7263	19.3317	-0.0125762	241.136	0.13624	0	0	11.1713	1		89	114.205	85.2878	-0.0119763	228.962	0.138089	0	0	7.21628	1		416	116.03	6.49112	-0.00787062	145.651	0.177852
607	89.6696	20.8647	-0.00634201	114.633	0.308022	0	0	6.47895	1		594	104.229	22.0118	-0.00998165	188.488	0.315693	0	0	5.90754	1		397	62.5996	26.6456	0.00720969	-132.239	0.382071	0	0	15.5038	1		89	67.9899	118.444	-0.0071176	130.371	0.169516	0	0	13.1285	1		422	71.5203	20.9163	-0.00698309	127.641	0.206049
609	84.2647	16.2415	-0.00850599	158.544	0.22212	0	0	6.75267	1		595	49.4121	5.69101	-0.0103871	196.715	0.319074	0	0	17.5569	1		398	100.906	8.18982	-0.00978024	184.401	0.2349	0	0	7.89621	1		89	12.1632	11.3669	-0.00527267	92.9335	0.315062	0	0	5.1925	1		422	101.931	18.1994	-0.004306	73.3181	0.361113
610	83.5371	22.9548	-0.00694253	126.818	0.350294	0	0	6.47895	1		596	88.5556	6.21423	-0.0164394	319.527	0.194561	0	0	17.2408	1		399	76.1038	19.0297	-0.00550671	97.6828	0.411163	0	0	4.50183	1		90	111.563	39.8747	-0.019012	371.73	0.0702701	0	0	7.82805	1		423	120.362	21.6798	-0.00647907	117.414	0.266781
611	18.1046	11.6609	0.00417138	-70.5865	0.34619	0	0	7.66123	1		598	41.5699	23.849	0.0208441	-408.906	0.135999	0	0	19.7791	1		401	106.319	13.9387	-0.00957286	180.192	0.394083	0	0	6.04165	1		90	62.5324	84.4832	-0.0121028	231.53	0.127183	0	0	14.9023	1		425	34.5559	9.72457	-0.0109205	207.539	0.122783
613	13.6055	23.986	-0.0072238	132.526	0.204665	0	0	7.18949	1		599	102.491	16.3657	0.00698946	-127.771	0.307545	0	0	5.90754	1		401	111.399	17.2088	-0.00950675	178.851	0.396752	0	0	5.4964	1		90	40.7757	45.5233	-0.00549563	97.4579	0.258561	0	0	13.4756	1		426	83.9012	11.3531	-0.0142218	274.528	0.104746
613	37.0844	16.7416	-0.00674928	122.897	0.222868	0	0	19.6481	1		601	60.9588	14.1238	-0.00671846	122.271	0.423282	0	0	9.72268	1		402	115.951	20.2889	-0.00798897	148.052	0.393356	0	0	5.4964	1		90	91.2664	49.3975	-0.00642555	116.328	0.23804	0	0	9.28817	1		426	62.1858	23.6188	-0.0056682	100.96	0.247016
613	106.688	19.39	-0.00739393	135.978	0.166876	0	0	22.6431	1		603	14.4394	22.9037	-0.0128174	246.029	0.22065	0	0	12.8376	1		403	6.09076	14.1108	0.00720025	-132.048	0.281906	0	0	16.7923	1		90	6.46419	52.3413	-0.00538077	95.1272	0.26805	0	0	17.3808	1		427	24.1474	9.04872	-0.00608223	109.361	0.213243
617	16.458	17.3866	-0.00773186	142.835	0.208374	0	0	7.18949	1		603	6.88028	12.5276	-0.00729066	133.882	0.475828	0	0	12.8376	1		404	99.1199	8.7823	-0.00660591	119.988	0.309651	0	0	8.85532	1		91	63.2595	53.7873	-0.00657357	119.331	0.257329	0	0	8.8726	1		427	88.266	24.1291	-0.00596278	106.937	0.331321
619	23.2256	7.18802	-0.00932059	175.073	0.167866	0	0	12.2398	1		604	101.561	26.1786	-0.00643926	116.606	0.405123	0	0	9.85686	1		406	31.0272	13.6087	-0.0110322	209.806	0.248502	0	0	6.32007	1		91	68.7927	62.1208	-0.00733857	134.855	0.243267	0	0	10.0031	1		429	69.6177	15.9762	-0.0114127	217.526	0.136963
621	60.8321	24.0196	-0.00723297	132.712	0.173888	0	0	8.18993	1		605	55.1305	6.34165	-0.0404169	806.075	0.135067	0	0	9.72268	1		407	22.8341	12.8286	-0.00993594	187.56	0.314105	0	0	8.23018	1		91	109.244	101.783	-0.00564154	100.419	0.354132	0	0	11.0322	1		429	62.4245	16.0645	-0.00711165	130.25	0.283002
623	111.184	17.1131	-0.00572349	102.082	0.251496	0	0	11.8485	1		605	49.0145	22.1923	-0.00921824	172.997	0.299252	0	0	14.4142	1		409	120.62	11.0816	0.00774011	-143.002	0.305669	0	0	4.20346	1		91	23.6786	71.6217	-0.00643023	116.423	0.240405	0	0	5.37787	1		432	78.247	25.7859	-0.00826464	153.646	0.148869
625	49.3792	22.0257	-0.00790715	146.392	0.189659	0	0	11.6252	1		606	98.296	5.74541	-0.0591211	1185.62	0.085963	0	0	14.6929	1		410	83.5828	17.2754	-0.0100514	189.903	0.216664	0	0	25.8565	1		91	49.2194	108.824	-0.00607763	109.268	0.361569	0	0	6.78916	1		432	16.3251	15.8454	-0.00420469	71.2623	0.316078
626	67.6225	19.4409	-0.00722328	132.515	0.199647	0	0	8.18993	1		606	79.9961	23.1437	0.0100087	-189.036	0.31219	0	0	15.778	1		411	116.664	9.65964	-0.0111196	211.578	0.1826	0	0	4.20346	1		92	55.8032	106.061	-0.00541581	95.8383	0.305611	0	0	7.13983	1		433	62.8992	5.58239	-0.00780545	144.328	0.243329
630	119.181	23.2571	-0.00620909	111.935	0.211076	0	0	17.1029	1		607	24.5883	11.6767	-0.0272446	538.786	0.0883861	0	0	15.1342	1		413	108.063	25.599	-0.00702688	128.53	0.337749	0	0	18.1119	1		92	76.2204	105.902	-0.00913488	171.305	0.209122	0	0	8.01193	1		433	5.83196	6.32037	-0.0086713	161.898	0.16653
632	59.9568	24.812	-0.00497932	86.981	0.320501	0	0	12.7902	1		607	65.0286	18.1518	-0.0113479	216.211	0.260601	0	0	15.4094	1		415	26.6839	13.8696	-0.00876182	163.735	0.234456	0	0	9.40451	1		92	106.174	29.86	-0.0109065	207.254	0.149486	0	0	11.3727	1		433	81.9552	6.12122	-0.00522817	92.0305	0.341139
633	84.8695	11.5674	-0.00572062	102.023	0.333553	0	0	9.56273	1		609	107.709	17.0273	-0.00567009	100.998	0.337623	0	0	7.0225	1		416	6.74268	10.6117	0.00588404	-105.339	0.389162	0	0	20.2056	1		92	80.3	68.0932	-0.00626516	113.073	0.33115	0	0	4.41988	1		433	29.6292	13.08	-0.00467804	80.8674	0.327656
634	94.289	9.91898	-0.00586485	104.95	0.242861	0	0	9.56273	1		612	38.5004	18.7989	-0.0304646	604.124	0.168979	0	0	15.2354	1		419	91.9319	15.9413	-0.0184476	360.278	0.0986249	0	0	5.19927	1		92	106.78	81.7009	-0.00358894	58.7677	0.44024	0	0	8.24574	1		434	38.5865	25.023	-0.00869084	162.295	0.206583
636	112.014	19.569	-0.00698188	127.617	0.255826	0	0	20.1816	1		613	47.7926	6.72531	0.015103	-292.41	0.273988	0	0	15.2354	1		420	78.8373	20.0753	-0.00704494	128.896	0.300692	0	0	13.4251	1		92	24.4916	93.0979	-0.00634509	114.695	0.364951	0	0	5.32818	1		437	44.8581	14.1363	-0.00852493	158.928	0.162406
639	80.2617	6.31335	-0.00424569	72.0943	0.450458	0	0	13.0644	1		613	103.753	22.8299	-0.00927426	174.133	0.33128	0	0	7.0225	1		423	25.8143	15.3746	-0.01179	225.182	0.234302	0	0	9.93506	1		93	71.0981	5.81472	-0.0060984	109.689	0.201366	0	0	15.422	1		437	85.2618	23.6928	-0.00479797	83.3011	0.412304
640	74.9607	27.0964	-0.00711012	130.219	0.193595	0	0	10.0866	1		614	55.4705	22.699	-0.0108514	206.135	0.295877	0	0	12.0712	1		423	13.9779	11.0083	-0.0106374	201.795	0.223484	0	0	6.43001	1		93	8.96668	7.27493	-0.00661066	120.084	0.287693	0	0	5.1925	1		438	78.1028	9.64977	-0.00755478	139.242	0.170945
641	73.033	17.1956	-0.00747476	137.618	0.307134	0	0	10.0866	1		617	117.793	14.9602	0.00809823	-150.269	0.269921	0	0	16.0944	1		423	92.2206	21.1325	0.00709988	-130.011	0.37932	0	0	5.19927	1		93	44.2242	104.226	-0.00615073	110.751	0.288263	0	0	6.78916	1		439	22.3369	20.1802	-0.00722959	132.643	0.212146
644	33.8682	13.6864	-0.0073244	134.567	0.317327	0	0	15.2906	1		619	43.4268	23.5133	-0.0123024	235.58	0.197071	0	0	12.0712	1		423	103.917	26.886	-0.0102137	193.197	0.369835	0	0	13.0346	1		93	44.044	27.0157	-0.00676689	123.254	0.186124	0	0	10.7504	1		440	66.9169	23.8869	-0.006397	115.748	0.285923
647	97.6903	23.7719	-0.00602957	108.292	0.227116	0	0	18.1469	1		623	77.4149	6.17831	-0.0143869	277.879	0.240063	0	0	34.4641	1		425	42.457	8.88084	-0.00982028	185.213	0.266844	0	0	17.8647	1		93	119.515	42.4119	-0.00527936	93.0693	0.333385	0	0	8.34742	1		440	62.7507	6.80913	-0.00719761	131.994	0.249889
648	19.225	9.28419	-0.00743933	136.899	0.236301	0	0	15.2906	1		624	19.7943	13.7283	-0.01208	231.067	0.275234	0	0	25.5781	1		425	26.8964	25.2506	-0.00851631	158.753	0.368503	0	0	9.93506	1		93	118.132	63.9856	-0.00343436	55.631	0.455024	0	0	10.778	1		445	10.2631	23.4801	-0.0114247	217.77	0.118331
650	94.1459	5.97455	-0.00663036	120.484	0.215151	0	0	7.35407	1		626	49.5223	26.4214	-0.0205913	403.776	0.0831455	0	0	32.3244	1		426	21.2479	5.9726	-0.00737665	135.627	0.286874	0	0	8.84372	1		93	19.5508	91.1035	-0.00577648	103.157	0.432291	0	0	5.32818	1		446	72.4182	10.5709	-0.0254797	502.972	0.0481903
652	44.3309	23.3565	-0.00674101	122.729	0.188439	0	0	28.7808	1		631	84.8679	15.7812	0.00722261	-132.502	0.455375	0	0	9.19986	1		426	8.34424	7.90888	-0.00691401	126.239	0.367062	0	0	6.43001	1		94	7.19043	21.6442	-0.00633405	114.471	0.277545	0	0	9.454	1		447	104.567	9.46565	-0.0121696	232.885	0.238983
655	88.5533	10.7501	-0.00735032	135.093	0.223595	0	0	7.35407	1		632	59.1301	25.3975	0.0201079	-393.967	0.12765	0	0	9.64087	1		427	74.5261	21.1517	-0.012785	245.373	0.253518	0	0	7.47789	1		94	88.6259	93.007	-0.0192808	377.184	0.0735713	0	0	7.30613	1		448	22.2014	22.6261	-0.00801425	148.565	0.154419
656	100.059	6.43212	-0.00525198	92.5138	0.300585	0	0	12.2892	1		632	49.5528	26.5033	0.0159024	-308.631	0.25376	0	0	9.64087	1		429	67.8787	17.7268	-0.0181367	353.968	0.185217	0	0	6.16641	1		94	54.6803	8.3233	-0.0055864	99.2998	0.25252	0	0	16.6083	1		449	93.1598	7.5918	-0.00866021	161.673	0.253233
661	74.8791	22.7652	-0.00684397	124.818	0.209768	0	0	10.6087	1		632	14.8707	13.3731	0.00647735	-117.379	0.379406	0	0	37.0843	1		429	92.764	8.55974	-0.00956784	180.091	0.256268	0	0	13.7156	1		95	54.6052	55.7433	-0.00709427	129.897	0.163304	0	0	8.8726	1		450	85.8723	15.7333	-0.00566163	100.826	0.292513
661	108.515	25.9644	-0.00751226	138.379	0.280767	0	0	9.17066	1		633	64.8962	14.5225	-0.00687254	125.398	0.387805	0	0	10.2217	1		429	100.525	19.8684	0.00582012	-104.042	0.378854	0	0	9.31928	1		95	82.0115	50.1831	-0.00672177	122.339	0.223333	0	0	6.02491	1		451	58.734	11.9359	-0.00941304	176.949	0.207489
662	38.0147	17.3388	-0.00775779	143.361	0.148852	0	0	10.189	1		635	83.8006	6.64344	-0.0105376	199.769	0.327009	0	0	9.19986	1		432	35.7242	20.8864	-0.00807411	149.78	0.24205	0	0	15.7193	1		95	12.5655	68.6236	-0.00476262	82.5837	0.313013	0	0	11.5105	1		453	24.1663	18.1061	-0.0076105	140.373	0.306682
663	85.8288	7.34849	-0.00585317	104.713	0.332542	0	0	13.0112	1		638	58.4426	22.4493	-0.0256595	506.62	0.0881912	0	0	10.2217	1		433	62.382	14.9319	-0.00735854	135.26	0.344599	0	0	6.16641	1		96	38.4325	58.1518	-0.00678086	123.538	0.204402	0	0	7.89789	1		454	48.4209	9.46797	-0.00581209	103.879	0.374841
663	64.3632	24.165	-0.00570452	101.697	0.225527	0	0	10.6087	1		647	58.2397	22.5027	0.0233629	-460.018	0.136503	0	0	14.8423	1		434	49.6557	13.6056	-0.0061452	110.639	0.415026	0	0	12.7953	1		96	76.3144	97.8905	-0.0234706	462.203	0.052126	0	0	8.01193	1		455	19.5836	14.2459	-0.00788435	145.929	0.393446
663	40.4276	27.238	-0.00470531	81.4208	0.356436	0	0	10.189	1		648	80.6801	7.71291	-0.0146585	283.389	0.171316	0	0	26.8758	1		434	92.9848	25.3451	-0.00834894	155.357	0.307513	0	0	6.30034	1		96	79.2933	18.879	-0.00611395	110.005	0.235643	0	0	15.422	1		456	74.445	22.8362	-0.00495935	86.5758	0.303016
664	57.8549	6.22182	-0.00705529	129.106	0.228261	0	0	18.1047	1		648	24.2953	11.2636	0.0253469	-500.278	0.0736364	0	0	11.9124	1		437	81.7152	17.2193	-0.201962	4084.13	0.0248022	0	0	13.8936	1		96	34.4251	22.2149	-0.00776233	143.453	0.180076	0	0	10.7504	1		457	61.9134	12.8601	-0.00446527	76.55	0.330705
665	86.0703	20.3575	-0.00838736	156.136	0.197237	0	0	7.51673	1		649	107.948	12.9726	-0.115361	2326.84	0.0548211	0	0	10.9814	1		438	98.0506	21.5992	-0.00911681	170.938	0.324684	0	0	6.30034	1		96	28.2418	68.7758	-0.00573855	102.387	0.300106	0	0	5.37787	1		457	100.825	14.9494	-0.00570585	101.724	0.345748
666	102.341	19.1838	-0.00672462	122.396	0.346455	0	0	5.51549	1		650	7.50956	7.56266	0.016627	-323.335	0.215087	0	0	5.30101	1		439	107.418	23.7474	-0.00831089	154.585	0.257957	0	0	9.61028	1		97	50.6364	88.0824	-0.00570787	101.765	0.335341	0	0	7.38068	1		458	108.303	13.2778	-0.0108732	206.578	0.133806
669	43.4275	17.1594	-0.00681939	124.319	0.148634	0	0	7.11976	1		650	118.537	15.8813	0.00971383	-183.053	0.265263	0	0	10.9814	1		441	98.2095	8.29435	-0.00756706	139.491	0.272924	0	0	13.3058	1		97	47.0603	94.5388	-0.00642168	116.249	0.27927	0	0	7.38068	1		458	63.9697	19.7065	-0.00520225	91.5046	0.337625
674	38.6406	22.4298	-0.00667434	121.376	0.246696	0	0	7.11976	1		651	44.4766	16.9465	-0.0914006	1840.63	0.0499595	0	0	9.89061	1		441	49.1765	14.9297	-0.00809129	150.129	0.317961	0	0	26.5978	1		97	15.2066	26.6562	-0.00377826	62.6093	0.422736	0	0	9.454	1		460	92.409	10.1214	-0.0196768	385.22	0.0684551
677	54.31	7.56993	-0.00687935	125.536	0.213442	0	0	9.06793	1		652	9.03258	22.9249	-0.00817389	151.805	0.424495	0	0	9.16038	1		444	10.5179	12.0703	-0.00629594	113.698	0.326	0	0	23.4725	1		97	90.6146	85.9768	-0.00600972	107.89	0.396922	0	0	7.30613	1		460	37.1297	12.3347	-0.0048064	83.4722	0.357768
679	7.04371	13.6242	-0.00597182	107.121	0.243286	0	0	20.8875	1		654	6.78934	12.8145	0.0100636	-190.15	0.269308	0	0	5.30101	1		445	74.1723	5.83836	0.00590934	-105.853	0.443967	0	0	11.8296	1		98	93.0485	10.8856	-0.00439336	75.0907	0.37437	0	0	15.7071	1		462	33.8896	19.0406	-0.00606804	109.073	0.230379
682	54.1615	16.6366	0.00324142	-51.7158	0.376253	0	0	8.25314	1		655	85.5658	19.6908	0.0128483	-246.656	0.322143	0	0	31.556	1		448	33.983	12.6606	-0.00817779	151.884	0.284175	0	0	9.13202	1		98	81.0667	56.1335	-0.00430685	73.3353	0.36028	0	0	6.02491	1		463	48.9046	6.36638	-0.00560543	99.686	0.362395
683	27.7032	10.5465	-0.00594357	106.547	0.213351	0	0	17.0275	1		656	54.2756	15.6035	-0.00930633	174.784	0.299939	0	0	7.91266	1		448	42.9061	7.85726	-0.00735253	135.138	0.313351	0	0	10.1338	1		98	34.2284	43.7255	-0.00631032	113.989	0.278004	0	0	14.2802	1		463	8.86368	26.9974	-0.00531858	93.8653	0.247993
683	45.9184	23.8205	-0.00643363	116.492	0.265025	0	0	7.59271	1		658	14.8625	17.6429	0.0102459	-193.851	0.29	0	0	5.0174	1		449	114.693	9.91428	-0.00773656	142.931	0.329797	0	0	13.3818	1		98	64.8771	72.4663	-0.00580061	103.646	0.317034	0	0	5.78737	1		464	49.9856	18.3156	-0.0105549	200.12	0.198731
690	82.8724	24.5657	-0.0059448	106.572	0.26402	0	0	26.5668	1		659	117.403	17.6774	-0.0080027	148.331	0.31941	0	0	31.9011	1		450	64.1336	25.6238	-0.00812377	150.788	0.218426	0	0	19.2482	1		99	108.672	9.26565	-0.0267026	527.787	0.0761769	0	0	5.90411	1		466	74.7859	15.8164	-0.0057255	102.122	0.282019
692	58.7885	10.3123	-0.00521013	91.6646	0.303586	0	0	27.9855	1		661	39.23	21.7959	-0.0736108	1479.64	0.0609404	0	0	9.01384	1		451	101.33	10.6191	-0.00891128	166.768	0.241393	0	0	9.84162	1		99	118.98	10.2162	-0.00626235	113.016	0.240143	0	0	10.3524	1		467	105.33	17.516	-0.00805226	149.337	0.195356
693	106.344	12.1215	-0.00589887	105.64	0.199501	0	0	9.34431	1		661	23.0289	27.2884	-0.0272114	538.11	0.0944206	0	0	12.6382	1		453	38.276	20.7206	-0.00818154	151.96	0.271393	0	0	6.8338	1		99	17.0209	109.604	-0.00551043	97.7581	0.361072	0	0	21.6685	1		468	61.8795	8.03688	-0.00770327	142.255	0.201983
698	98.6204	6.86259	-0.00773769	142.953	0.175512	0	0	9.34431	1		662	22.6676	7.13696	-0.00812746	150.863	0.397276	0	0	13.088	1		455	31.7322	22.6901	-0.00904232	169.427	0.373286	0	0	6.8338	1		100	118.59	40.193	-0.0142725	275.558	0.124693	0	0	7.92696	1		468	74.3345	9.24639	-0.00811763	150.663	0.218364
698	14.3484	12.3559	-0.00635964	114.99	0.218831	0	0	8.24959	1		662	9.96792	18.7462	0.00807095	-149.716	0.355962	0	0	5.0174	1		456	25.2382	19.844	-0.00898163	168.195	0.357023	0	0	7.0903	1		100	42.8496	64.699	-0.00926697	173.985	0.13827	0	0	7.89789	1		469	108.949	9.62363	-0.00603986	108.501	0.346805
698	20.6336	27.0593	-0.00762105	140.587	0.150381	0	0	15.9904	1		663	61.2861	17.7656	-0.0103222	195.398	0.273835	0	0	9.74229	1		463	22.2064	10.8876	0.00586267	-104.906	0.416218	0	0	11.1707	1		100	54.7808	29.4823	-0.00616062	110.952	0.266177	0	0	6.4741	1		469	5.5276	12.1053	-0.00755289	139.203	0.232649
699	68.2991	23.727	-0.00656688	119.196	0.216668	0	0	17.5509	1		665	52.1726	14.3223	-0.0505243	1011.17	0.0534587	0	0	7.47536	1		464	36.0405	23.9856	-0.00553069	98.1694	0.449528	0	0	4.25801	1		100	45.0645	53.0261	-0.00777584	143.727	0.259722	0	0	8.38193	1		471	98.5781	13.3445	-0.0101962	192.841	0.198495
700	21.4994	8.24253	-0.00848323	158.082	0.189042	0	0	8.24959	1		668	39.2705	21.7939	0.076265	-1533.5	0.0409324	0	0	14.8475	1		465	11.0392	10.6123	0.00473766	-82.0773	0.405055	0	0	11.1707	1		100	81.7694	105.26	-0.00641169	116.046	0.237654	0	0	9.16878	1		471	45.5783	25.597	-0.00797842	147.838	0.21906
702	83.3924	14.7699	-0.00646425	117.113	0.250877	0	0	15.6006	1		672	64.9058	6.02065	-0.0505556	1011.81	0.072825	0	0	15.2597	1		465	9.2822	21.7815	-0.00810505	150.408	0.333254	0	0	11.3065	1		101	19.388	12.4222	-0.00833353	155.044	0.203234	0	0	14.4558	1		471	89.2004	16.1041	-0.00525924	92.6612	0.322954
703	54.8401	9.28229	-0.0110202	209.562	0.10166	0	0	12.6579	1		673	52.0941	14.3105	0.0566261	-1134.99	0.0548949	0	0	14.8475	1		465	89.122	25.0532	-0.00881353	164.784	0.280115	0	0	14.4023	1		101	67.4454	96.0776	-0.00682161	124.364	0.275957	0	0	9.05233	1		471	83.4657	26.0364	-0.00448212	76.8919	0.331298
704	96.5671	23.125	-0.00723002	132.652	0.213062	0	0	8.77124	1		675	8.94173	12.1678	-0.0114973	219.244	0.230527	0	0	7.19691	1		466	31.7894	24.2283	0.00600113	-107.715	0.498002	0	0	4.25801	1		101	59.7657	118.185	-0.00509948	89.4193	0.306759	0	0	23.4038	1		473	95.3977	6.66249	-0.00505168	88.4494	0.456416
707	107.24	10.4609	-0.00729464	133.963	0.197075	0	0	16.5618	1		677	95.9084	27.1729	-0.0517285	1035.61	0.409039	0	0	9.78057	1		466	61.2633	26.4256	-0.00958272	180.393	0.311831	0	0	25.3405	1		101	114.353	68.636	-0.00496257	86.6411	0.31713	0	0	16.93	1		473	103.445	20.8389	-0.00658589	119.581	0.290079
707	42.3343	11.2391	-0.00446758	76.5969	0.307611	0	0	12.6579	1		677	88.2613	21.0752	-0.247787	5014	0.0531132	0	0	9.78057	1		467	111.104	16.8181	-0.00973542	183.491	0.312044	0	0	9.07809	1		102	60.0853	69.2209	-0.0133587	257.014	0.102541	0	0	5.78737	1		473	112.598	25.3281	-0.00541843	95.8914	0.441455
708	88.8068	19.0369	-0.00538335	95.1795	0.283318	0	0	8.77124	1		680	15.0411	15.988	0.0116527	-222.397	0.23828	0	0	7.19691	1		475	85.2621	23.0222	-0.00844841	157.375	0.394469	0	0	10.4883	1		102	76.9038	11.4436	-0.00623804	112.523	0.384558	0	0	5.17689	1		474	70.6883	9.52548	-0.0065553	118.961	0.21714
708	66.9214	19.4708	-0.00615234	110.784	0.211436	0	0	15.8039	1		692	92.885	25.9964	-0.00866047	161.678	0.218415	0	0	26.0652	1		477	73.1299	16.665	-0.00873393	163.169	0.178582	0	0	13.2573	1		102	110.671	39.8455	-0.0073458	135.001	0.30925	0	0	7.92696	1		474	53.7022	15.469	-0.00455542	78.3793	0.350072
714	45.1163	8.37149	-0.00594634	106.604	0.235419	0	0	28.8988	1		695	13.2187	16.7154	0.00741124	-136.329	0.349907	0	0	11.6187	1		477	91.0965	14.3064	-0.0133525	256.888	0.229519	0	0	8.39279	1		103	33.7611	10.8784	-0.0211938	416.003	0.0796091	0	0	14.4558	1		474	93.5237	22.4602	-0.00627697	113.313	0.23264
716	73.9525	10.2718	-0.00866091	161.687	0.247892	0	0	5.14056	1		696	118.554	21.4692	-0.00792734	146.802	0.347135	0	0	26.0652	1		478	52.9725	5.97495	-0.00458481	78.9757	0.377153	0	0	9.89957	1		103	76.4971	16.6045	-0.00610322	109.787	0.38002	0	0	5.17689	1		475	41.0455	11.1285	-0.0065505	118.863	0.251327
719	109.129	22.9797	-0.00781455	144.513	0.182418	0	0	21.2045	1		697	7.23928	6.75344	0.00924849	-173.61	0.235976	0	0	11.6187	1		478	61.8835	23.6847	-0.00781556	144.533	0.318334	0	0	13.2573	1		103	96.9747	52.5231	-0.00811304	150.57	0.222973	0	0	5.68604	1		476	62.9539	14.1765	-0.00659389	119.744	0.265609
721	78.8678	8.76665	0.00686835	-125.313	0.348814	0	0	5.14056	1		701	70.9354	22.5746	-0.00760066	140.173	0.349546	0	0	33.7756	1		479	23.6436	21.6908	-0.0138511	267.006	0.123765	0	0	14.2355	1		103	50.1872	14.8385	-0.00651542	118.151	0.245828	0	0	5.32208	1		477	118.045	26.4977	-0.0146132	282.471	0.182123
723	94.6211	7.51498	-0.00621197	111.994	0.185547	0	0	15.803	1		704	39.8008	9.48146	0.0103849	-196.67	0.361119	0	0	16.177	1		480	6.45638	22.3329	-0.00975229	183.833	0.237804	0	0	11.8133	1		103	68.9421	36.7393	-0.00464313	80.1592	0.27643	0	0	10.5955	1		480	69.3385	23.9362	-0.0216944	426.16	0.0611017
723	6.41253	14.8822	-0.00609773	109.676	0.272291	0	0	59.4322	1		706	109.498	23.9124	-0.0751993	1511.87	0.0721715	0	0	16.3023	1		482	34.7428	12.7767	-0.00685264	124.994	0.327296	0	0	10.4758	1		103	45.1569	88.1611	-0.00653025	118.452	0.275221	0	0	13.4072	1		480	112.742	21.398	-0.00638802	115.566	0.405903
725	65.7255	11.1192	0.00394763	-66.0461	0.360954	0	0	13.3512	1		707	10.9557	17.4712	-0.0791687	1592.42	0.0519018	0	0	14.2905	1		483	47.4431	14.1864	-0.00698208	127.621	0.334652	0	0	9.89957	1		104	27.1165	51.8953	-0.0090504	169.591	0.128419	0	0	17.9836	1		480	105.229	24.0397	-0.00713745	130.773	0.231539
725	115.836	19.0128	-0.00680955	124.12	0.189924	0	0	12.2653	1		710	75.5066	8.02768	-0.0378193	753.365	0.102463	0	0	17.5186	1		483	26.7117	6.05032	-0.00688593	125.67	0.361018	0	0	10.4758	1		104	104.345	13.2826	-0.00895282	167.611	0.26282	0	0	5.1372	1		481	89.6723	8.10766	-0.00615957	110.931	0.33123
727	114.711	6.79913	-0.00645903	117.007	0.226981	0	0	12.2653	1		710	24.7132	13.6049	0.00786336	-145.504	0.36893	0	0	13.7013	1		483	7.16959	10.5411	-0.00780746	144.369	0.275551	0	0	11.8133	1		104	54.8533	44.1774	-0.00733085	134.698	0.170351	0	0	13.1955	1		486	30.9747	21.289	-0.0520187	1041.5	0.0401064
730	39.6161	20.388	-0.00745633	137.244	0.252895	0	0	27.7058	1		710	61.809	23.5599	-0.0244853	482.794	0.126721	0	0	10.3481	1		484	63.6633	7.77999	-0.00783286	144.885	0.280497	0	0	6.43463	1		104	34.4165	96.1859	-0.00534041	94.3082	0.281765	0	0	6.80002	1		487	88.7218	23.2335	-0.00619077	111.564	0.254536
739	67.3939	25.5274	-0.00762918	140.751	0.178559	0	0	26.5989	1		710	85.1143	22.6766	0.00752648	-138.668	0.356379	0	0	11.8717	1		485	19.9185	15.9432	-0.00993097	187.459	0.28658	0	0	12.0007	1		104	91.0218	14.2916	-0.0052886	93.2568	0.4489	0	0	9.91704	1		490	90.4488	5.96138	-0.0103109	195.169	0.173818
740	40.7959	25.7429	-0.00718262	131.69	0.241563	0	0	26.5989	1		711	95.1032	16.2612	-0.00855297	159.497	0.407835	0	0	11.8717	1		488	90.0757	23.2091	-0.0132827	255.471	0.208487	0	0	7.9358	1		105	63.5045	9.52688	-0.00695224	127.015	0.275417	0	0	11.6758	1		490	68.3551	23.446	-0.00647401	117.311	0.208733
741	20.1392	6.74392	-0.00720497	132.143	0.308756	0	0	9.40499	1		713	104.051	6.61008	-0.129525	2614.24	0.0476555	0	0	11.5627	1		488	69.2774	10.9242	-0.00449999	77.2545	0.45933	0	0	5.33616	1		105	61.2548	29.4475	-0.00628329	113.441	0.273403	0	0	6.4741	1		491	77.9319	7.90717	-0.00475474	82.424	0.364204
746	88.4291	25.2536	-0.00589581	105.578	0.239648	0	0	70.7539	1		713	22.8939	27.1848	-0.018839	368.22	0.143406	0	0	13.7013	1		489	92.1015	15.5362	-0.0123751	237.055	0.204308	0	0	7.9358	1		106	51.8313	9.77671	-0.00696189	127.211	0.27634	0	0	5.32208	1		493	23.8855	25.8991	-0.0232991	458.724	0.0476001
752	106.451	24.9366	-0.00756595	139.469	0.145661	0	0	34.8912	1		715	55.9959	12.9585	-0.025842	510.324	0.135141	0	0	12.0585	1		490	119.749	18.8056	-0.00867442	161.961	0.236175	0	0	6.72433	1		106	100.124	10.3545	-0.0052896	93.2772	0.417087	0	0	5.1372	1		494	37.1858	7.99886	-0.00480956	83.5362	0.324733
752	70.2418	7.35076	-0.00576527	102.929	0.351387	0	0	6.4227	1		716	61.6375	23.6159	0.023689	-466.635	0.128941	0	0	12.0585	1		490	50.5388	25.3002	-0.010367	196.306	0.269597	0	0	23.6179	1		106	9.14223	23.1488	-0.00416674	70.4923	0.461008	0	0	11.273	1		494	23.9852	12.6814	-0.00971969	183.172	0.203575
752	73.7689	12.7183	-0.00600795	107.854	0.324069	0	0	6.4227	1		717	73.9886	14.3434	-0.0317057	629.309	0.100402	0	0	11.344	1		492	71.4903	6.06853	-0.00864586	161.382	0.280728	0	0	5.33616	1		107	81.6745	91.6777	-0.0133875	257.598	0.118969	0	0	13.8859	1		494	87.9832	27.1622	-0.00408546	68.8429	0.341853
761	44.1547	19.6651	-0.00664561	120.793	0.207067	0	0	8.74748	1		717	117.881	25.6528	0.0104449	-197.887	0.247717	0	0	23.5351	1		495	85.4408	16.0291	-0.0136956	263.85	0.215199	0	0	7.64138	1		107	46.8483	30.2495	-0.00839681	156.328	0.122921	0	0	14.4288	1		495	64.5307	18.3308	-0.0077038	142.266	0.158134
763	31.245	7.51441	-0.00609648	109.65	0.259011	0	0	9.24449	1		718	94.7568	13.4892	-0.231729	4688.16	0.0822471	0	0	11.5627	1		495	121.29	25.3511	-0.00483024	83.9559	0.446433	0	0	6.72433	1		107	12.6749	10.6278	-0.00794957	147.253	0.180347	0	0	13.0099	1		495	47.2015	10.1342	-0.00515917	90.6306	0.243471
764	83.2643	14.7015	-0.00746317	137.383	0.235004	0	0	6.27835	1		722	72.823	25.6274	-0.00622947	112.349	0.302239	0	0	11.344	1		496	91.7731	25.4911	-0.00806739	149.644	0.374975	0	0	11.3854	1		107	21.0344	101.633	-0.00593943	106.463	0.256637	0	0	14.4484	1		497	81.5779	9.87686	-0.00709292	129.87	0.313602
765	83.0172	20.975	-0.00798454	147.963	0.228322	0	0	6.27835	1		726	51.1608	18.2396	-0.0137107	264.158	0.295374	0	0	7.25172	1		500	80.8972	9.88533	-0.00822032	152.747	0.294787	0	0	7.64138	1		107	38.3368	112.522	-0.00613804	110.494	0.27497	0	0	10.3661	1		498	118.11	26.835	-0.00411603	69.4632	0.413798
766	51.627	24.2129	-0.00438	74.8198	0.407425	0	0	8.74748	1		726	60.4972	22.04	0.0088625	-165.778	0.379947	0	0	10.0803	1		500	5.87827	15.7984	-0.011164	212.479	0.290777	0	0	32.9897	1		108	59.6692	83.2804	-0.0060471	108.648	0.26756	0	0	15.311	1		499	9.52836	15.5826	-0.00597456	107.176	0.303702
767	26.0478	15.1597	-0.00758178	139.79	0.233714	0	0	6.60925	1		727	94.4755	12.3876	-0.0316488	628.155	0.280652	0	0	12.0368	1		501	36.9941	26.7586	-0.00459464	79.1751	0.446055	0	0	32.9897	1		108	37.6272	102.18	-0.00643724	116.565	0.216328	0	0	6.80002	1		500	117.342	8.01433	-0.0118648	226.701	0.356271
772	111.849	9.30638	-0.00553854	98.3287	0.237665	0	0	13.1656	1		727	52.6559	11.1437	-0.00938663	176.414	0.333057	0	0	7.25172	1		505	103.376	26.0331	-0.0133304	256.441	0.289466	0	0	11.9488	1		108	18.8642	78.8509	-0.00321837	51.248	0.419921	0	0	13.2707	1		500	34.3304	13.4851	-0.00882858	165.09	0.183296
772	20.0412	12.4024	-0.00610645	109.853	0.258845	0	0	6.60925	1		728	14.9377	27.0382	-0.0200956	393.717	0.190049	0	0	8.04245	1		508	41.1209	22.2008	-0.00670572	122.013	0.289136	0	0	5.16745	1		109	85.3402	39.915	-0.00562339	100.05	0.244378	0	0	11.0193	1		500	37.1391	25.7352	-0.00691123	126.183	0.190645
774	95.9807	25.9903	-0.00691371	126.233	0.26004	0	0	19.0441	1		728	13.1938	10.6741	0.0110285	-209.73	0.330498	0	0	4.58512	1		509	98.7824	15.0026	0.0068638	-125.221	0.369334	0	0	10.9259	1		109	75.7952	79.0978	-0.0120033	229.51	0.216116	0	0	13.8859	1		502	40.9437	13.2126	-0.00692398	126.442	0.302634
775	98.8584	7.16485	-0.00580597	103.755	0.363367	0	0	9.29708	1		728	119.279	20.9	0.00783683	-144.965	0.387653	0	0	10.0175	1		511	55.682	16.7072	-0.00690462	126.049	0.311025	0	0	15.5629	1		109	103.649	63.969	-0.00706269	129.256	0.226502	0	0	6.86032	1		503	117.63	13.1942	-0.0161545	313.747	0.127264
779	6.91074	15.869	-0.00610833	109.891	0.196478	0	0	30.3076	1		729	82.794	9.4848	-0.0459073	917.485	0.166937	0	0	10.8348	1		512	38.0381	18.0537	-0.00858992	160.247	0.23203	0	0	5.16745	1		110	107.05	34.24	-0.0045242	77.7457	0.290198	0	0	11.4387	1		503	13.9719	7.15879	-0.00492319	85.8419	0.3709
779	108.093	6.09043	-0.00684844	124.909	0.232911	0	0	9.29708	1		729	22.9641	27.5457	0.0180553	-352.317	0.219049	0	0	8.04245	1		513	93.8574	24.7555	-0.0312842	620.756	0.0609557	0	0	10.9259	1		110	94.1232	46.5696	-0.00517775	91.0076	0.231114	0	0	11.0193	1		503	59.4074	19.7561	-0.00747979	137.72	0.189482
781	37.0018	19.4853	-0.00698556	127.691	0.175368	0	0	30.3076	1		731	74.0766	15.9191	-0.0102793	194.528	0.328081	0	0	10.8348	1		513	22.9705	6.10991	0.00551576	-97.8665	0.49927	0	0	19.2272	1		111	35.3697	20.847	-0.00475674	82.4645	0.314568	0	0	8.27777	1		504	28.7761	18.9662	-0.00741795	136.465	0.194238
784	77.7711	6.84528	-0.00599689	107.629	0.210165	0	0	4.64038	1		731	31.2522	24.3259	-0.0171679	334.309	0.136876	0	0	8.89152	1		516	108.227	22.9651	-0.0058279	104.2	0.424132	0	0	8.70496	1		111	106.876	70.0226	-0.00612834	110.297	0.353293	0	0	6.86032	1		511	64.6215	19.1643	-0.00982455	185.3	0.28027
788	99.9264	19.1833	0.00330237	-52.9525	0.415341	0	0	20.7415	1		733	103.799	8.75847	-0.0182598	356.467	0.129708	0	0	16.0783	1		517	53.0918	22.8227	-0.0109249	207.628	0.3353	0	0	15.791	1		112	12.2608	55.1223	-0.0232697	458.126	0.0712343	0	0	17.1714	1		514	30.9161	21.2921	0.0472615	-944.964	0.0412333
789	82.0108	8.73158	-0.00701286	128.245	0.144882	0	0	4.64038	1		737	62.1682	26.5393	0.0279169	-552.427	0.12041	0	0	6.07272	1		518	78.8295	14.5741	0.00704655	-128.929	0.416648	0	0	9.27567	1		112	60.5114	49.3299	-0.00507698	88.9628	0.367255	0	0	8.25351	1		517	7.17373	10.3451	-0.00808961	150.095	0.273068
789	54.881	11.6069	-0.00801383	148.557	0.176005	0	0	11.6573	1		737	73.526	24.6025	-0.0300785	596.29	0.079682	0	0	11.5217	1		521	116.636	25.2183	-0.00515225	90.49	0.399046	0	0	8.70496	1		112	115.454	67.7709	-0.00442718	75.7772	0.409974	0	0	8.86775	1		517	73.6612	17.4268	-0.00491121	85.5988	0.351248
789	60.9963	25.5208	-0.00340833	55.1028	0.404447	0	0	15.1984	1		737	23.0797	11.6655	-0.0271134	536.122	0.28648	0	0	5.88229	1		522	18.2852	24.6548	-0.010051	189.894	0.311011	0	0	6.33963	1		112	6.71766	71.3744	-0.00866473	161.765	0.159685	0	0	14.2631	1		517	42.4244	22.5432	-0.00912276	171.059	0.230236
794	65.9784	8.03723	-0.00657275	119.315	0.298465	0	0	11.6573	1		738	39.3396	26.7187	0.00869665	-162.413	0.360685	0	0	16.5865	1		523	44.6227	17.6101	-0.00879176	164.342	0.297862	0	0	10.2164	1		112	113.516	92.9549	-0.00558115	99.1933	0.234804	0	0	14.6483	1		519	67.5453	7.20666	-0.0202405	396.659	0.080805
794	85.9663	21.0855	-0.00363298	59.6614	0.408079	0	0	8.94338	1		739	24.5493	17.3612	-0.0343828	683.633	0.205841	0	0	5.88229	1		524	23.8164	21.5569	-0.0100315	189.499	0.282096	0	0	6.33963	1		113	53.0697	52.8995	-0.00571778	101.966	0.39419	0	0	5.82818	1		521	58.0993	13.5721	-0.00669592	121.814	0.258267
795	77.0754	22.0528	0.00357393	-58.4631	0.346844	0	0	8.94338	1		741	116.161	14.1596	-0.00733058	134.692	0.278259	0	0	20.9334	1		526	37.497	9.05974	-0.00810181	150.342	0.370564	0	0	11.1304	1		113	55.9303	15.1876	-0.00575564	102.734	0.297948	0	0	7.62896	1		526	83.936	16.7464	-0.00690001	125.955	0.219863
797	30.4913	22.1197	-0.00773359	142.87	0.169029	0	0	15.5645	1		742	56.1653	27.4578	-0.00925824	173.808	0.183107	0	0	6.07272	1		526	98.9236	25.3417	-0.0106064	201.166	0.247329	0	0	15.164	1		113	44.6002	120.697	-0.00587609	105.178	0.319941	0	0	12.5757	1		527	117.817	11.2353	-0.00745493	137.216	0.218562
800	9.56842	11.2101	-0.00632523	114.292	0.20793	0	0	21.3952	1		743	87.4489	12.3797	0.057214	-1146.92	0.0690935	0	0	8.0453	1		527	36.7605	24.1339	0.00697453	-127.468	0.388312	0	0	10.2164	1		114	32.8518	116.211	-0.0163531	317.776	0.0844418	0	0	12.5757	1		527	21.956	14.9176	-0.00636561	115.111	0.236835
803	112.295	9.63459	-0.00606825	109.077	0.289176	0	0	7.84685	1		746	95.4225	11.3079	0.00935641	-175.8	0.387701	0	0	8.0453	1		528	109.991	13.7222	-0.0140997	272.051	0.169454	0	0	7.71847	1		114	120.918	5.58694	-0.00649247	117.686	0.220748	0	0	27.8778	1		528	27.4455	25.2067	-0.00875486	163.594	0.122114
805	77.8663	21.047	-0.00889539	166.445	0.141415	0	0	36.2705	1		750	14.2917	15.7001	-0.00817447	151.817	0.280378	0	0	73.2377	1		528	72.6964	15.8173	-0.0114865	219.024	0.149306	0	0	17.0432	1		114	53.7813	58.6841	-0.00613011	110.333	0.323912	0	0	5.82818	1		529	57.3227	6.12919	-0.0075861	139.877	0.247391
808	119.373	13.0209	-0.00638963	115.599	0.223832	0	0	7.84685	1		752	117.339	8.02702	-0.00735867	135.262	0.420884	0	0	17.4535	1		528	57.6127	7.883	0.0100248	-189.364	0.328245	0	0	10.3746	1		114	70.0839	105.671	-0.00428896	72.9724	0.323782	0	0	11.3577	1		530	85.0193	27.0643	-0.00773933	142.987	0.1702
814	73.2155	17.7142	-0.00614411	110.617	0.160148	0	0	17.6366	1		757	27.5256	20.9788	-0.0240891	474.753	0.148024	0	0	7.93844	1		529	113.35	20.6713	-0.00768793	141.944	0.405968	0	0	7.71847	1		114	43.6025	19.9851	-0.00624283	112.62	0.24184	0	0	7.09235	1		530	52.2966	11.468	-0.0072639	133.339	0.294998
816	101.395	23.7728	-0.00706622	129.328	0.150889	0	0	13.0392	1		759	54.187	17.0535	-0.0130821	251.401	0.180901	0	0	24.1005	1		529	16.8494	23.2934	-0.00764873	141.148	0.341994	0	0	7.18011	1		114	61.741	68.9652	-0.00466928	80.6898	0.324998	0	0	13.0022	1		531	112.859	7.62292	-0.00650704	117.981	0.244143
817	40.9459	17.1989	-0.00709812	129.975	0.185814	0	0	7.5639	1		762	109.785	5.86903	-0.0304494	603.816	0.0705051	0	0	39.446	1		531	15.1389	6.4728	-0.00975608	183.91	0.245768	0	0	7.08983	1		114	86.51	96.3083	-0.003914	65.3637	0.353744	0	0	18.9069	1		532	65.8605	19.8901	-0.00463477	79.9894	0.347901
817	88.6076	26.3243	-0.00613837	110.5	0.27118	0	0	13.0392	1		762	22.837	27.3848	-0.0162151	314.975	0.15558	0	0	7.93844	1		533	98.8257	9.61257	-0.00703217	128.637	0.263862	0	0	5.67341	1		115	22.0966	28.7435	-0.00616802	111.102	0.199933	0	0	14.0758	1		534	62.1305	6.79412	-0.00619449	111.639	0.244659
818	24.1402	6.86852	-0.00433725	73.9522	0.430949	0	0	15.6125	1		763	76.2792	26.6853	-0.095928	1932.5	0.0652913	0	0	24.1005	1		533	33.2769	16.0656	-0.0122198	233.904	0.18384	0	0	6.86899	1		115	96.0829	30.9894	-0.00617788	111.302	0.378655	0	0	7.72461	1		537	7.16661	11.0534	-0.00970616	182.897	0.126998
821	48.489	16.6383	-0.0068833	125.616	0.290301	0	0	7.5639	1		765	36.9815	17.7305	-0.0117754	224.886	0.255806	0	0	8.15502	1		535	12.5192	13.0609	-0.00838803	156.15	0.265726	0	0	7.08983	1		115	110.727	107.335	-0.00714115	130.849	0.182617	0	0	8.2054	1		537	109.775	16.2673	-0.00768623	141.909	0.167012
823	9.09668	11.0449	-0.00684108	124.76	0.233867	0	0	15.6125	1		766	21.4669	8.97785	-0.0079705	147.678	0.321078	0	0	17.8132	1		536	121.321	12.1802	-0.00807393	149.776	0.381489	0	0	6.51517	1		115	90.994	14.5648	-0.0053817	95.146	0.251684	0	0	16.0902	1		537	94.6715	9.06734	-0.00870036	162.488	0.24009
824	115.623	19.669	-0.00398713	66.8476	0.400138	0	0	15.6772	1		769	31.6434	23.8957	0.0168557	-327.974	0.195318	0	0	8.15502	1		536	29.7682	21.9709	-0.00865919	161.652	0.311953	0	0	6.86899	1		115	28.0514	96.4183	-0.00554803	98.5211	0.288628	0	0	12.0914	1		538	97.6146	21.3631	-0.00680669	124.062	0.270305
828	106.435	6.9668	-0.00369704	60.9612	0.416763	0	0	12.7866	1		773	24.4347	14.5199	0.00594968	-106.671	0.446549	0	0	6.23938	1		537	93.2539	8.54366	-0.0108681	206.476	0.178575	0	0	5.67341	1		116	102.128	26.1806	-0.00680826	124.094	0.289144	0	0	7.72461	1		540	13.7349	8.78322	-0.00697757	127.529	0.217177
829	91.3799	19.2595	-0.00745342	137.185	0.230732	0	0	19.4358	1		774	93.062	25.8781	0.0111164	-211.513	0.180475	0	0	12.6237	1		539	116.009	8.40809	0.00618761	-111.499	0.389627	0	0	6.51517	1		116	16.1458	94.3074	-0.0117734	224.845	0.148085	0	0	5.09889	1		544	49.5048	12.5908	-0.00818753	152.081	0.138001
829	11.7256	25.2728	-0.00635917	114.981	0.282427	0	0	11.2033	1		774	105.674	26.4256	-0.0169219	329.318	0.153732	0	0	6.053	1		539	75.9475	11.4344	-0.00800953	148.47	0.354623	0	0	6.4652	1		116	50.6585	20.7021	-0.00629923	113.764	0.28226	0	0	7.09235	1		545	18.2546	16.2643	-0.00692453	126.453	0.165445
832	113.01	17.9331	-0.0077645	143.497	0.193079	0	0	12.7866	1		774	54.5959	16.0597	0.0111266	-211.72	0.253438	0	0	20.6876	1		539	80.6251	24.4247	-0.00780714	144.363	0.290761	0	0	6.72381	1		117	119.075	46.9663	-0.00651548	118.153	0.22772	0	0	14.67	1		548	41.0137	11.1734	-0.00758903	139.937	0.152249
833	50.2258	7.85958	-0.00632846	114.358	0.210816	0	0	33.4121	1		775	22.9831	27.4454	-0.0476081	951.997	0.0719566	0	0	13.0068	1		540	37.4933	17.6306	-0.00716736	131.38	0.435747	0	0	6.3555	1		118	35.0085	81.5168	-0.022174	435.893	0.0783362	0	0	15.8336	1		549	113.646	24.179	-0.0291452	577.351	0.0576182
835	19.0413	19.855	-0.00709808	129.975	0.252073	0	0	9.56981	1		776	30.5422	13.2436	-0.00923503	173.337	0.317025	0	0	6.23938	1		541	69.0633	23.7241	-0.00955253	179.78	0.2959	0	0	11.583	1		118	59.0296	90.0942	-0.00872375	162.962	0.138975	0	0	15.7023	1		549	65.2262	26.7011	-0.00652862	118.419	0.2648
839	101.109	11.7061	-0.00481742	83.6958	0.312832	0	0	9.89043	1		777	75.2373	17.4416	0.0209283	-410.615	0.106442	0	0	17.4679	1		541	100.691	26.4659	-0.00865591	161.586	0.242408	0	0	5.23679	1		118	24.0464	7.40904	-0.00596437	106.97	0.280595	0	0	13.3638	1		552	42.7682	24.2181	-0.00877776	164.058	0.153478
841	110.15	7.69592	-0.0040227	67.5695	0.390101	0	0	9.89043	1		780	91.7829	11.8407	-0.00963463	181.446	0.195337	0	0	17.4679	1		542	47.3497	26.089	-0.0109575	208.289	0.219593	0	0	7.70147	1		118	8.71939	19.162	-0.0070388	128.772	0.277491	0	0	6.3034	1		553	30.7342	23.9451	-0.00844592	157.325	0.243694
842	11.6868	19.8743	-0.00805059	149.303	0.195959	0	0	6.56453	1		781	43.7467	26.1014	-0.0677822	1361.37	0.0657741	0	0	13.9891	1		543	61.8123	6.97962	-0.0078872	145.987	0.281827	0	0	9.92716	1		118	45.1236	53.3529	-0.00457394	78.7551	0.270914	0	0	7.95903	1		554	51.4077	15.1829	-0.00824386	153.224	0.160583
842	18.7575	6.22364	-0.00341405	55.2187	0.437785	0	0	9.76435	1		785	54.2723	16.8869	0.0137991	-265.95	0.145153	0	0	13.9891	1		544	56.9664	15.6436	-0.00838235	156.035	0.362264	0	0	9.92716	1		118	110.176	115.522	-0.00475968	82.5241	0.316444	0	0	8.2054	1		555	105.64	9.22152	-0.00673085	122.523	0.210978
843	42.5667	14.2333	-0.0067633	123.181	0.228984	0	0	21.4853	1		785	113.72	19.6099	-0.00724519	132.96	0.420718	0	0	6.83691	1		544	102.286	19.2355	-0.00773721	142.944	0.357898	0	0	6.99727	1		119	81.849	30.5639	-0.00454077	78.082	0.316128	0	0	14.2402	1		555	29.9986	16.1853	-0.00884501	165.423	0.308898
844	68.8759	10.775	-0.00842981	156.998	0.173393	0	0	13.6238	1		787	31.7732	21.3054	-0.0081372	151.06	0.331541	0	0	7.95972	1		545	15.2849	10.0193	-0.00728182	133.703	0.343221	0	0	17.4406	1		119	11.3206	92.6591	-0.00531439	93.7801	0.453786	0	0	5.09889	1		556	64.7181	6.99631	-0.00576244	102.872	0.280782
847	62.3085	22.7115	-0.00740941	136.292	0.21526	0	0	6.27512	1		787	109.112	14.559	-0.0072292	132.635	0.38351	0	0	6.83691	1		545	39.768	24.7365	-0.00792677	146.79	0.328294	0	0	7.46107	1		119	106.06	92.3556	-0.00610154	109.753	0.230466	0	0	8.06499	1		556	24.7323	21.469	-0.00809127	150.128	0.368149
851	58.699	17.5784	-0.00550545	97.6572	0.230947	0	0	6.27512	1		788	39.6809	20.397	-0.00899293	168.424	0.373819	0	0	7.95972	1		546	105.794	25.29	-0.00816388	151.602	0.370563	0	0	5.23679	1		119	78.3629	113.446	-0.0181524	354.288	0.0716242	0	0	11.3495	1		556	52.4396	22.9584	-0.00639115	115.63	0.304526
852	94.6857	7.02928	-0.00584841	104.616	0.226856	0	0	25.8841	1		791	97.6766	13.5105	-0.0705621	1417.78	0.0623866	0	0	11.4835	1		549	82.4479	22.8433	-0.00735278	135.143	0.283968	0	0	13.8154	1		119	14.5805	16.8424	-0.00618288	111.403	0.404474	0	0	6.3034	1		558	12.0779	23.817	-0.00695874	127.147	0.18932
853	12.8549	16.7518	-0.00371793	61.3852	0.449273	0	0	38.1948	1		794	38.1256	14.9217	-0.0136935	263.807	0.173328	0	0	5.16478	1		550	104.564	13.9532	-0.00918456	172.313	0.247339	0	0	5.99605	1		120	42.1178	13.2463	-0.00506502	88.72	0.241385	0	0	11.3372	1		560	121.167	16.2483	-0.00630962	113.975	0.289428
856	50.8156	20.9738	-0.00579093	103.45	0.257972	0	0	8.5835	1		795	14.8428	7.94522	0.00976386	-184.068	0.409197	0	0	24.3055	1		551	21.4865	16.1863	-0.0111045	211.271	0.271339	0	0	38.4622	1		120	74.2557	93.9319	-0.00528191	93.1212	0.253543	0	0	13.6076	1		560	73.9771	24.8606	-0.00484317	84.2183	0.338083
860	61.4328	15.7429	-0.00715581	131.146	0.193405	0	0	6.88626	1		798	39.3675	19.935	0.00867691	-162.012	0.322719	0	0	5.16478	1		551	59.9425	16.8789	-0.0114132	217.536	0.247661	0	0	6.21257	1		120	98.4122	94.9163	-0.00589205	105.502	0.282089	0	0	8.06499	1		561	80.6492	7.16019	-0.0072314	132.68	0.273497
863	25.0832	25.1739	-0.00602729	108.246	0.221294	0	0	16.0703	1		803	16.9362	6.45859	-0.0310745	616.5	0.104079	0	0	18.3027	1		551	99.3321	20.3785	-0.0102403	193.735	0.281298	0	0	8.11671	1		121	99.0803	106.79	-0.00531648	93.8226	0.289942	0	0	11.8929	1		562	81.292	15.436	-0.0120102	229.65	0.245097
863	114.776	7.69894	-0.0067715	123.348	0.16855	0	0	53.9466	1		804	22.9271	27.4749	-0.0253868	501.086	0.206418	0	0	18.6268	1		553	83.2163	9.04926	-0.00695953	127.163	0.334936	0	0	13.8154	1		121	67.1953	111.422	-0.00577795	103.187	0.219417	0	0	10.8776	1		564	62.0472	11.9619	-0.00717873	131.611	0.277837
865	60.7137	8.89426	-0.00622135	112.184	0.18794	0	0	6.88626	1		804	73.7755	10.0346	-0.0138869	267.732	0.24995	0	0	30.7352	1		555	62.1596	11.0754	-0.00822217	152.784	0.292495	0	0	5.49822	1		122	58.4091	16.2985	-0.00652146	118.274	0.249985	0	0	8.92501	1		564	30.0094	22.3574	-0.0068963	125.88	0.18871
866	5.55357	21.278	-0.00598926	107.474	0.194528	0	0	19.9144	1		806	108.784	18.0046	0.00998395	-188.534	0.255088	0	0	35.9038	1		555	85.6136	24.8221	-0.0103706	196.379	0.244654	0	0	14.4202	1		122	98.6508	19.2888	-0.00578012	103.231	0.213346	0	0	8.69101	1		565	54.2175	12.9636	-0.0060874	109.466	0.312018
866	24.0056	9.13976	-0.00729923	134.056	0.149344	0	0	16.0703	1		809	15.9129	9.4839	-0.00986603	186.141	0.20979	0	0	18.5245	1		556	118.756	14.9297	-0.00927232	174.094	0.236061	0	0	7.0401	1		122	97.7757	37.173	-0.00737236	135.54	0.191367	0	0	9.69779	1		567	20.2857	26.5368	-0.00645016	116.827	0.252442
870	121.082	8.13268	-0.006747	122.85	0.213083	0	0	50.2322	1		813	38.2262	9.01468	-0.0209784	411.632	0.114631	0	0	13.5919	1		557	60.3174	16.2558	0.00616317	-111.004	0.406352	0	0	5.49822	1		122	114.81	61.0027	-0.0283495	561.205	0.0619654	0	0	8.8024	1		569	79.3186	15.1025	-0.00803619	149.01	0.15897
870	72.098	19.2633	-0.00568394	101.279	0.218844	0	0	15.3987	1		813	117.78	15.0342	0.0121774	-233.043	0.218138	0	0	4.44586	1		557	29.3107	25.0136	-0.0137364	264.679	0.222241	0	0	23.5601	1		122	15.4984	106.038	-0.00659357	119.737	0.260674	0	0	12.8597	1		570	54.3953	19.1525	-0.00848768	158.172	0.161106
871	57.2206	12.2362	-0.0068495	124.93	0.160562	0	0	16.4535	1		813	59.6837	6.49625	-0.00949147	178.541	0.280216	0	0	8.63102	1		559	117.642	7.97827	-0.00934805	175.631	0.232689	0	0	7.0401	1		122	50.7638	39.1765	-0.0064449	116.72	0.225174	0	0	15.2572	1		570	44.619	5.8792	-0.00826791	153.713	0.18771
873	36.0397	7.11649	-0.00692608	126.484	0.175636	0	0	14.6916	1		813	71.8686	12.7493	-0.00557103	98.988	0.343713	0	0	13.6957	1		560	52.8088	23.3057	-0.0117842	225.065	0.166327	0	0	10.2995	1		122	27.1953	67.7451	-0.00494199	86.2235	0.316851	0	0	4.91545	1		570	102.081	16.1692	-0.00709993	130.012	0.185129
877	30.9775	20.9084	-0.0043625	74.4646	0.315179	0	0	14.6916	1		815	115.885	19.0558	-0.00881191	164.751	0.419686	0	0	4.44586	1		562	107.64	18.8139	-0.0118534	226.47	0.216758	0	0	14.7462	1		123	114.186	37.9137	-0.00684437	124.826	0.325678	0	0	5.47453	1		573	120.535	24.4872	-0.00720234	132.09	0.250999
879	17.5515	11.0078	-0.00525336	92.5419	0.321967	0	0	16.6817	1		817	51.7842	9.97364	-0.0242626	478.274	0.12058	0	0	8.63102	1		563	25.5619	5.41124	-0.00945011	177.702	0.276938	0	0	32.5977	1		123	56.4756	60.9215	-0.00567761	101.151	0.347649	0	0	13.2529	1		574	50.1964	8.91565	-0.00606318	108.975	0.422677
880	74.6366	9.04425	-0.00802012	148.685	0.17488	0	0	14.9789	1		818	7.39546	17.757	0.00856935	-159.829	0.339415	0	0	11.4904	1		570	43.756	7.29307	-0.0100969	190.826	0.308979	0	0	17.8949	1		123	37.5601	103.885	-0.00802904	148.866	0.222896	0	0	9.50953	1		574	96.1704	15.1617	-0.00649961	117.83	0.323557
882	53.8768	12.1764	-0.00808779	150.058	0.15479	0	0	9.8515	1		819	70.2485	6.05348	-0.0611137	1226.05	0.0709634	0	0	18.8758	1		572	46.8089	24.9256	-0.00628664	113.509	0.342713	0	0	17.8949	1		124	95.5134	57.7243	-0.00800648	148.408	0.168241	0	0	10.0527	1		574	71.6826	19.6358	-0.00777119	143.633	0.231852
882	46.0481	18.1568	-0.00448619	76.9745	0.371341	0	0	9.8515	1		819	36.7191	9.76335	0.0109685	-208.512	0.237677	0	0	14.3227	1		573	113.521	14.622	-0.00851785	158.784	0.296555	0	0	21.3952	1		124	21.7104	11.8427	-0.00603229	108.348	0.336383	0	0	7.12906	1		580	87.299	8.3829	-0.00944479	177.594	0.176575
884	79.5484	23.1949	-0.00629792	113.738	0.253486	0	0	14.9789	1		820	108.056	20.0543	-0.126208	2546.93	0.0590613	0	0	7.89168	1		574	81.3302	7.56669	-0.0114775	218.841	0.238178	0	0	15.5624	1		124	23.8965	32.057	-0.00588708	105.401	0.303934	0	0	9.52972	1		580	74.9233	9.26615	-0.00756848	139.52	0.194142
885	31.4133	12.0988	-0.00791696	146.591	0.143358	0	0	15.7957	1		820	26.744	25.4152	-0.0104933	198.87	0.308675	0	0	12.5142	1		582	113.233	19.0074	-0.00626317	113.033	0.326251	0	0	14.8727	1		125	120.101	6.88244	-0.00537147	94.9386	0.240122	0	0	24.7797	1		580	50.6987	17.0141	-0.00659851	119.837	0.168098
888	46.6526	7.94319	-0.00581807	104.001	0.343279	0	0	10.9263	1		822	22.8945	13.5078	0.00772504	-142.697	0.374743	0	0	12.5142	1		583	27.6562	9.01229	-0.00748487	137.823	0.361688	0	0	20.2158	1		125	60.8587	24.8808	-0.00598577	107.404	0.231479	0	0	8.92501	1		581	107.009	15.4574	-0.00863493	161.16	0.148058
889	66.1461	16.0695	-0.00793324	146.922	0.185241	0	0	11.8103	1		825	117.303	23.4334	0.0104944	-198.891	0.318613	0	0	9.84488	1		583	38.9389	25.7866	-0.00837043	155.793	0.256915	0	0	20.2158	1		125	116.712	42.7709	-0.00738106	135.717	0.237164	0	0	5.47453	1		584	101.169	23.3265	-0.00339837	54.9007	0.423641
889	48.1842	24.4537	-0.00534786	94.4593	0.288861	0	0	16.5814	1		827	54.965	8.49353	0.0186387	-364.154	0.134269	0	0	11.1884	1		584	60.9707	20.0308	-0.0102647	194.231	0.209898	0	0	19.6408	1		125	28.6044	50.1982	-0.00636897	115.18	0.196188	0	0	11.3644	1		585	62.9966	17.0081	-0.00677104	123.338	0.284104
890	79.1204	16.7807	-0.00683901	124.718	0.202641	0	0	12.9938	1		829	13.0747	18.1368	-0.077663	1561.87	0.0597221	0	0	28.5868	1		584	120.341	5.94302	-0.00883934	165.308	0.313016	0	0	14.8727	1		125	44.2068	55.9099	-0.00649487	117.734	0.266337	0	0	10.1817	1		591	106.247	12.3651	-0.00650909	118.023	0.204503
891	57.5789	7.94008	-0.00682378	124.409	0.29198	0	0	10.9263	1		829	58.4539	19.124	-0.0165413	321.596	0.245751	0	0	10.7114	1		588	80.6106	19.8354	-0.00957401	180.216	0.281754	0	0	4.04623	1		125	82.797	83.3388	-0.0074456	137.026	0.182146	0	0	9.15486	1		596	117.201	8.33857	-0.0073187	134.451	0.152549
899	34.4742	9.82189	-0.00626365	113.042	0.20831	0	0	20.1904	1		829	41.5874	16.0808	-0.168966	3414.57	0.0727492	0	0	15.3793	1		588	80.2738	23.8676	0.00826221	-153.597	0.404458	0	0	4.04623	1		125	51.3751	100.708	-0.0060563	108.835	0.228112	0	0	5.70553	1		596	113.002	26.3362	-0.00636019	115.001	0.186603
901	114.409	13.7008	-0.00740173	136.136	0.123751	0	0	8.27805	1		831	96.11	22.1544	-0.0135144	260.173	0.413889	0	0	5.63146	1		592	111.808	11.7781	-0.00906522	169.891	0.259407	0	0	25.8072	1		126	70.4505	10.7539	-0.00802666	148.817	0.179257	0	0	13.2566	1		597	57.6367	14.6465	-0.013515	260.185	0.245404
901	16.846	19.6655	-0.00707616	129.53	0.196311	0	0	20.1904	1		832	101.741	22.1211	-0.0136618	263.165	0.336379	0	0	5.63146	1		592	67.1227	12.1983	-0.00540882	95.6964	0.423696	0	0	8.32763	1		126	16.2919	16.4756	-0.00754364	139.016	0.262502	0	0	7.12906	1		598	52.4464	11.1923	-0.0127082	243.814	0.265134
901	106.679	7.27248	0.00414945	-70.1414	0.379508	0	0	10.0532	1		832	88.3085	16.367	-0.0102908	194.762	0.366137	0	0	8.09495	1		592	88.7664	23.4021	-0.0127694	245.057	0.17573	0	0	8.50531	1		126	31.126	61.2794	-0.00561124	99.8039	0.355797	0	0	5.68682	1		600	41.569	18.8731	-0.00669261	121.747	0.214252
902	60.6148	25.3901	-0.00702512	128.494	0.213454	0	0	16.0325	1		833	67.5511	13.4694	-0.129973	2623.33	0.0535469	0	0	10.7114	1		594	59.0395	10.1953	-0.00977709	184.337	0.164628	0	0	8.32763	1		126	91.2813	86.7778	-0.00618351	111.416	0.237237	0	0	9.15486	1		601	42.5465	11.8023	-0.00539598	95.4359	0.342712
902	76.3483	22.3081	-0.00541217	95.7644	0.296014	0	0	16.0325	1		833	116.815	14.8723	-0.00849968	158.416	0.338132	0	0	16.7257	1		594	63.2611	26.001	-0.00997285	188.309	0.22913	0	0	10.2609	1		126	96.1506	27.6124	-0.00621033	111.961	0.300208	0	0	6.29894	1		602	96.05	20.8907	-0.00736936	135.479	0.169331
903	114.015	21.9695	-0.00385984	64.2648	0.384693	0	0	8.27805	1		836	58.9351	27.2627	-0.0117517	224.406	0.212853	0	0	11.5424	1		595	23.4498	13.0044	-0.00961579	181.064	0.358342	0	0	14.5802	1		126	109.974	53.6478	-0.00455262	78.3225	0.475829	0	0	8.8024	1		603	33.7728	6.646	-0.00578845	103.4	0.324702
909	69.435	12.884	-0.0044276	75.7855	0.270235	0	0	13.365	1		837	81.406	12.1381	-0.0190324	372.144	0.203573	0	0	8.09495	1		598	53.3632	23.2958	-0.0117758	224.894	0.2435	0	0	10.2609	1		126	58.2884	117.666	-0.00436611	74.5378	0.397487	0	0	10.8776	1		603	26.6511	23.704	-0.00649171	117.67	0.235311
912	88.8237	15.018	-0.00309223	48.6885	0.402465	0	0	19.5058	1		839	69.6821	23.052	0.0141961	-274.007	0.139554	0	0	11.5424	1		599	89.5051	25.6219	-0.011494	219.176	0.213127	0	0	13.3574	1		127	68.4412	78.8734	-0.00761255	140.414	0.166101	0	0	15.0342	1		604	14.2919	5.62004	-0.00453532	77.9715	0.345303
912	28.9851	19.3422	-0.00578049	103.238	0.243602	0	0	40.9621	1		840	24.4468	14.0207	-0.00511018	89.6364	0.425691	0	0	13.2429	1		600	70.7433	11.9877	-0.00695531	127.077	0.329039	0	0	4.19741	1		127	28.0675	103.319	-0.0072503	133.063	0.24166	0	0	9.50953	1		604	85.1846	12.7832	-0.00500049	87.4107	0.280078
913	72.5145	25.8894	-0.00393784	65.8475	0.391048	0	0	13.365	1		841	23.1187	27.1969	-0.0207667	407.337	0.106992	0	0	10.1355	1		601	85.6317	11.0897	-0.0131982	253.758	0.187918	0	0	14.9155	1		127	32.0363	66.8928	-0.00558746	99.3213	0.340458	0	0	4.91545	1		606	41.3586	24.621	-0.00708566	129.723	0.12948
924	27.1472	10.3875	-0.00613667	110.466	0.297047	0	0	26.2414	1		846	16.5783	19.4541	-0.00997063	188.264	0.267709	0	0	10.1355	1		601	68.0933	15.2428	0.00770078	-142.205	0.355286	0	0	4.19741	1		128	13.3813	108.417	-0.0276229	546.46	0.0728486	0	0	15.5457	1		606	58.0429	24.1502	-0.00550706	97.6899	0.310735
924	89.27	25.1944	-0.00729358	133.942	0.326877	0	0	24.8121	1		847	92.472	18.9891	0.00946347	-177.973	0.332466	0	0	32.6703	1		603	100.108	17.4985	-0.00849996	158.421	0.237897	0	0	10.0934	1		128	33.2896	33.6649	-0.00658156	119.493	0.156797	0	0	9.52972	1		610	49.5246	16.9424	-0.00701087	128.205	0.24843
927	114.074	24.5575	-0.00539385	95.3925	0.234229	0	0	24.8121	1		848	23.2831	11.3029	-0.0280137	554.392	0.084342	0	0	7.30181	1		606	109.006	24.2036	-0.00711271	130.271	0.236143	0	0	11.1416	1		128	35.3632	94.0068	-0.00603312	108.365	0.293287	0	0	10.1199	1		611	19.3619	8.75627	-0.00852187	158.866	0.155536
930	80.1048	7.77375	-0.00647293	117.289	0.253623	0	0	29.0721	1		851	30.3103	8.27048	-0.00888979	166.332	0.378589	0	0	7.65358	1		607	98.7185	7.50118	-0.0103553	196.07	0.162706	0	0	10.0934	1		128	82.3022	99.7247	-0.00678618	123.646	0.283371	0	0	8.40965	1		613	120.788	15.6013	-0.00854755	159.387	0.186811
933	113.1	20.3572	-0.00564561	100.501	0.21407	0	0	8.15767	1		851	27.2916	17.406	-0.00676736	123.264	0.487738	0	0	7.30181	1		607	71.3965	22.9071	-0.00655844	119.024	0.373816	0	0	9.03501	1		129	82.0135	25.3363	-0.0177319	345.755	0.109111	0	0	10.5639	1		613	76.6004	19.4447	-0.0158031	306.616	0.0634016
933	26.6218	25.4378	-0.00716267	131.285	0.200185	0	0	56.3244	1		853	41.6459	7.9977	-0.0213737	419.654	0.173619	0	0	7.629	1		609	57.7035	7.81253	-0.00838702	156.129	0.278236	0	0	8.40075	1		129	92.7624	32.9224	-0.00638805	115.567	0.248117	0	0	6.29894	1		614	118.073	23.7401	-0.00662147	120.303	0.294184
935	105.211	22.4323	-0.00635098	114.815	0.171755	0	0	8.15767	1		854	49.2742	7.89558	-0.0180111	351.419	0.124679	0	0	7.629	1		609	50.6349	12.3521	-0.00706879	129.38	0.399185	0	0	8.40075	1		129	50.5093	47.9133	-0.00659025	119.67	0.209441	0	0	10.1817	1		614	22.6809	27.0556	-0.00577004	103.026	0.307871
938	91.2208	16.8876	-0.00843821	157.168	0.178124	0	0	15.0487	1		854	84.3302	13.2523	0.00791648	-146.581	0.292316	0	0	11.3518	1		610	30.8629	25.8692	-0.0135391	260.676	0.367862	0	0	21.6327	1		129	12.2794	54.9676	0.0157224	-304.979	0.100052	0	0	8.46031	1		616	105.385	8.91133	-0.00845832	157.576	0.229187
940	15.5243	14.9785	-0.00471294	81.5757	0.269919	0	0	14.5569	1		855	23.2108	11.3219	0.0266025	-525.756	0.129323	0	0	6.74426	1		612	78.4831	17.3025	-0.0129617	248.959	0.214225	0	0	7.3448	1		129	86.5769	62.328	-0.00576064	102.835	0.226529	0	0	10.0527	1		620	107.295	14.2412	-0.00646342	117.096	0.213979
942	65.2542	24.152	-0.00703109	128.615	0.189606	0	0	26.9636	1		857	73.3898	10.2238	-0.0265274	524.232	0.0984982	0	0	11.3518	1		613	18.5755	8.06491	-0.0100375	189.621	0.285216	0	0	7.91688	1		129	24.554	62.1803	-0.005718	101.97	0.31608	0	0	6.63353	1		621	10.0513	9.58085	-0.00730981	134.271	0.241778
943	118.249	8.73083	-0.00829482	154.259	0.196061	0	0	25.5708	1		857	12.9594	9.12907	0.00862597	-160.978	0.392789	0	0	10.4833	1		614	114.823	8.81195	-0.00972062	183.191	0.279368	0	0	4.96101	1		130	47.5968	22.5147	-0.00579683	103.57	0.310933	0	0	13.4714	1		621	72.4901	13.7052	-0.00434561	74.1218	0.305737
944	92.7076	9.96241	-0.00836417	155.666	0.198954	0	0	25.5708	1		857	62.118	16.2306	-0.0107213	203.496	0.256956	0	0	12.7724	1		614	79.7821	25.556	-0.00808403	149.981	0.396594	0	0	7.26399	1		130	45.1359	39.2499	-0.0049765	86.9237	0.215241	0	0	10.1945	1		621	39.5027	16.1257	-0.00712379	130.496	0.21893
945	25.946	25.1418	-0.00455465	78.3636	0.331061	0	0	13.4389	1		860	117.233	23.5224	-0.0176911	344.927	0.203617	0	0	36.5605	1		616	119.004	6.14274	-0.00785647	145.364	0.389475	0	0	4.96101	1		130	15.6618	7.6311	-0.00607803	109.276	0.211076	0	0	8.86692	1		621	77.1362	27.2219	-0.00516985	90.8471	0.437465
946	29.1747	12.0965	-0.00571367	101.882	0.227486	0	0	13.4389	1		861	46.2051	10.9046	-0.0652857	1310.71	0.052341	0	0	16.7806	1		616	101.49	9.25553	-0.00870625	162.607	0.254786	0	0	13.3397	1		130	78.8683	92.0481	-0.00583741	104.393	0.226094	0	0	8.40965	1		622	43.0727	7.23911	-0.00544167	96.3629	0.300837
951	108.35	8.06371	-0.00304509	47.7319	0.455871	0	0	16.0359	1		861	29.1973	24.6297	-0.0245126	483.347	0.105504	0	0	8.61693	1		616	85.0623	20.5675	-0.00978483	184.494	0.304887	0	0	7.26399	1		130	55.6588	104.476	-0.00542851	96.0958	0.299051	0	0	5.70553	1		623	105.212	25.2279	-0.0076481	141.135	0.357529
954	116.788	21.6997	-0.0072974	134.019	0.281344	0	0	16.0359	1		863	82.6236	11.7396	0.0132719	-255.253	0.190829	0	0	20.699	1		619	23.9006	13.4389	-0.00559684	99.5116	0.414579	0	0	8.61673	1		131	8.10193	18.2586	-0.00731616	134.4	0.264738	0	0	6.77478	1		624	99.983	21.0106	-0.00941429	176.975	0.224106
956	21.1297	20.6787	-0.00749981	138.126	0.186738	0	0	8.87398	1		864	62.5225	16.6787	0.00823262	-152.997	0.363172	0	0	17.3089	1		621	99.2582	26.231	-0.0140336	270.709	0.0717069	0	0	8.47507	1		131	98.304	58.5259	-0.00607745	109.264	0.21885	0	0	6.33513	1		625	119.187	8.91032	-0.00631415	114.067	0.257324
960	27.7393	14.7575	-0.00653505	118.55	0.233121	0	0	8.45134	1		867	20.3451	7.56889	-0.148859	3006.57	0.0616999	0	0	7.30666	1		621	32.2174	15.6925	-0.00963365	181.426	0.256837	0	0	8.61673	1		131	48.3641	97.5527	-0.0074803	137.731	0.212675	0	0	10.0574	1		626	42.0061	19.9808	-0.00781448	144.512	0.20436
961	35.0089	6.13542	-0.0047383	82.0904	0.259001	0	0	11.2777	1		868	38.2737	27.0048	0.00570065	-101.618	0.365656	0	0	15.1181	1		622	90.8426	27.2331	-0.00760507	140.262	0.288158	0	0	8.47507	1		131	111.002	116.994	-0.0185242	361.831	0.0883283	0	0	21.8981	1		626	104.094	9.98044	-0.00738166	135.729	0.159864
963	83.5175	7.46797	-0.00811242	150.557	0.23723	0	0	6.6708	1		869	85.0486	15.0199	-0.118342	2387.33	0.0484906	0	0	6.89297	1		625	37.0778	6.08066	-0.0103509	195.981	0.207815	0	0	10.7708	1		131	45.2932	60.8759	-0.00362971	59.595	0.425212	0	0	12.9244	1		626	19.3041	21.9872	-0.00450803	77.4178	0.267155
965	102.323	19.9528	-0.00652241	118.293	0.170731	0	0	20.7613	1		871	23.1559	27.1036	-0.0321314	637.946	0.0897171	0	0	15.1181	1		627	79.0939	8.54117	-0.0195043	381.719	0.0538995	0	0	22.0776	1		132	7.15289	11.5506	-0.00733537	134.79	0.284658	0	0	6.77478	1		628	72.4657	26.3327	-0.0165888	322.559	0.0952658
965	6.50824	16.1126	-0.006253	112.826	0.372178	0	0	8.23237	1		872	27.5707	6.48375	-0.0161328	313.305	0.24191	0	0	7.30666	1		627	28.0115	16.1867	-0.0100871	190.627	0.20257	0	0	10.6361	1		132	103.051	35.2348	-0.0136514	262.954	0.0787536	0	0	10.5452	1		629	32.8528	19.2933	-0.00757714	139.696	0.245182
965	43.7292	17.6984	-0.00348896	56.7389	0.354248	0	0	13.4764	1		872	71.4451	9.11688	-0.0089957	168.481	0.472898	0	0	9.54206	1		631	33.9582	25.0051	-0.00860867	160.627	0.27559	0	0	10.6361	1		132	109.617	95.1402	-0.00557568	99.0822	0.250863	0	0	21.8981	1		630	49.2418	22.9742	-0.00607613	109.237	0.332714
966	82.4195	14.0478	-0.00658305	119.524	0.293097	0	0	6.6708	1		873	62.582	12.652	0.0103217	-195.388	0.241469	0	0	9.54206	1		631	116.185	8.356	-0.00835443	155.468	0.294036	0	0	27.3933	1		132	62.4035	8.51392	-0.00680013	123.929	0.213428	0	0	16.4	1		631	78.8035	11.0697	-0.00730639	134.202	0.266632
968	19.816	27.01	-0.0083024	154.412	0.186146	0	0	6.4662	1		874	84.7124	8.13513	-0.00724458	132.947	0.365933	0	0	6.89297	1		632	6.42708	19.1232	-0.00804191	149.127	0.295632	0	0	18.8126	1		132	18.4364	49.1652	-0.00562553	100.094	0.397742	0	0	8.46031	1		631	12.1598	9.86215	-0.00412744	69.6949	0.396542
970	5.75486	7.9148	-0.00987042	186.23	0.171499	0	0	8.23237	1		876	77.0917	18.6542	-0.0102569	194.074	0.241161	0	0	9.49505	1		635	53.5059	23.1462	-0.0126334	242.296	0.249424	0	0	8.22048	1		133	120.77	40.9709	-0.00516078	90.6631	0.238792	0	0	13.816	1		633	48.6535	6.45271	-0.00834094	155.195	0.218726
970	56.8079	20.9484	-0.00578259	103.281	0.253252	0	0	7.16292	1		879	70.4454	25.4352	-0.00890396	166.619	0.310767	0	0	9.49505	1		637	32.8868	10.3054	-0.0069985	127.954	0.347268	0	0	10.2049	1		133	100.08	52.4449	-0.0045123	77.5043	0.363278	0	0	6.33513	1		636	33.941	19.5337	-0.00635971	114.992	0.223725
974	35.4846	16.9648	-0.00845702	157.55	0.182372	0	0	18.6275	1		882	80.162	12.4884	0.0107705	-204.496	0.240185	0	0	16.1875	1		638	61.7261	23.0803	-0.0123351	236.244	0.142044	0	0	6.53723	1		134	89.7655	45.643	-0.00720285	132.1	0.18368	0	0	9.50603	1		639	86.4614	5.83286	-0.00855381	159.514	0.203014
975	51.7582	26.0287	-0.00852886	159.008	0.191984	0	0	7.16292	1		883	58.0534	7.37662	-0.0100919	190.724	0.302125	0	0	9.69427	1		641	89.8353	8.73406	-0.010204	192.999	0.163376	0	0	25.4121	1		134	91.9805	15.8457	0.02604	-514.342	0.234468	0	0	6.284	1		640	19.9527	6.48654	-0.00629738	113.727	0.337172
976	115.404	23.1177	-0.00792773	146.81	0.187351	0	0	56.0853	1		884	118.381	12.4806	0.00722566	-132.563	0.376362	0	0	5.12349	1		642	6.696	7.32854	-0.0122674	234.87	0.205353	0	0	21.8548	1		136	112.527	56.3609	-0.0072923	133.916	0.248834	0	0	6.72154	1		643	59.374	10.3447	-0.0209492	411.038	0.0610697
976	58.6288	12.0892	-0.00685286	124.999	0.192168	0	0	12.1244	1		885	18.411	19.5996	-0.0119988	229.419	0.338138	0	0	32.5431	1		643	35.7831	22.5883	-0.0154218	298.877	0.182063	0	0	12.8026	1		136	75.0014	67.1062	-0.00619677	111.685	0.292375	0	0	9.46755	1		646	120.412	16.8392	-0.0209955	411.98	0.0521887
978	59.3294	24.1934	-0.00775297	143.263	0.210947	0	0	7.79045	1		886	50.3242	13.2279	0.00741583	-136.422	0.409758	0	0	9.69427	1		643	67.8062	25.4818	-0.0078228	144.68	0.270875	0	0	6.53723	1		136	64.1935	35.9853	-0.0132554	254.918	0.135637	0	0	7.41617	1		648	23.8933	21.8471	-0.00725257	133.109	0.245961
982	55.1811	15.8957	-0.0069365	126.696	0.177495	0	0	9.27691	1		888	88.5748	16.2353	0.0127109	-243.87	0.260734	0	0	4.80883	1		644	107.877	26.6299	-0.0100731	190.343	0.183749	0	0	25.4121	1		136	84.2604	53.3927	-0.00605233	108.754	0.287375	0	0	9.50603	1		649	8.40899	13.3898	-0.00589785	105.62	0.331659
987	107.328	23.7441	-0.00818333	151.996	0.151245	0	0	48.3928	1		889	93.2856	17.2013	-0.00716774	131.388	0.485835	0	0	4.80883	1		645	23	21.8823	-0.00605283	108.764	0.387815	0	0	12.8026	1		136	119.117	27.2541	-0.00698588	127.698	0.186924	0	0	13.816	1		651	87.6989	19.0262	-0.00388863	64.8489	0.473345
990	36.1591	12.5145	-0.00694417	126.851	0.204945	0	0	25.7819	1		891	83.0858	7.43464	0.0108013	-205.12	0.314723	0	0	9.89371	1		648	68.2321	10.0745	-0.00786481	145.533	0.281453	0	0	15.4132	1		136	8.38965	28.6296	-0.00504521	88.3181	0.282277	0	0	4.5575	1		651	5.69815	26.5278	-0.00562101	100.002	0.305749
992	58.9429	24.5812	-0.00751138	138.361	0.227947	0	0	21.2313	1		893	60.5367	14.5408	-0.0173134	337.263	0.146813	0	0	5.97728	1		654	22.4804	10.0373	-0.0345415	686.852	0.0632402	0	0	10.3595	1		136	33.2144	56.2777	-0.00368832	60.7843	0.357412	0	0	12.2282	1		653	98.112	27.1936	-0.0082816	153.99	0.198489
997	73.8483	9.46186	-0.00759802	140.119	0.199553	0	0	21.2313	1		895	41.0992	14.6378	-0.0154041	298.518	0.184819	0	0	13.8219	1		654	63.8525	10.5952	-0.00995754	187.998	0.254774	0	0	13.0994	1		137	106.472	53.4411	-0.00812861	150.886	0.228883	0	0	6.46928	1		653	12.7316	17.72	-0.00761181	140.399	0.208845
997	33.1763	20.268	-0.0075414	138.97	0.207913	0	0	4.95356	1		896	84.499	17.2269	-0.0195715	383.084	0.150924	0	0	9.89371	1		654	82.1618	23.722	-0.00675928	123.1	0.407797	0	0	8.25167	1		137	94.7491	65.1172	-0.00490088	85.3892	0.332052	0	0	6.7568	1		654	114.566	17.0058	-0.00654163	118.683	0.274295
1006	67.7253	19.2673	-0.00748352	137.796	0.131802	0	0	7.84882	1		896	54.8218	16.2922	-0.0103731	196.431	0.40093	0	0	5.97728	1		655	99.9132	6.27468	-0.00762036	140.573	0.322519	0	0	17.0987	1		137	64.3988	24.7921	-0.00546174	96.7701	0.271744	0	0	11.1951	1		654	29.8473	24.7452	-0.00874179	163.328	0.282844
1007	68.4204	27.0853	-0.0051707	90.8645	0.289017	0	0	7.84882	1		897	13.1203	9.83457	-0.0065128	118.098	0.482548	0	0	28.3882	1		656	50.9742	12.9915	-0.00823796	153.105	0.303688	0	0	13.0994	1		137	56.8055	35.3402	-0.0137643	265.245	0.1755	0	0	7.41617	1		654	112.338	26.4858	-0.00639411	115.69	0.464326
1009	109.798	20.3147	0.00526645	-92.8074	0.39243	0	0	13.8049	1		898	121.01	15.2979	0.0119886	-229.212	0.379694	0	0	4.29465	1		656	31.3773	15.3444	-0.00986377	186.096	0.284688	0	0	10.3595	1		137	39.9479	66.4851	-0.00513362	90.112	0.224124	0	0	12.2282	1		657	10.5361	5.91029	-0.00562876	100.159	0.267896
1012	42.0353	13.7728	-0.00332003	53.311	0.441942	0	0	7.10506	1		903	60.7589	14.5513	0.0151804	-293.981	0.171068	0	0	39.872	1		656	113.135	24.932	-0.00870382	162.558	0.385672	0	0	7.27803	1		138	18.6927	65.8039	-0.00636028	115.003	0.321876	0	0	17.3675	1		658	117.935	26.2657	-0.0209688	411.436	0.070021
1014	101.618	9.19416	-0.00535073	94.5176	0.315031	0	0	9.1913	1		904	23.0656	27.551	0.0272523	-538.94	0.114472	0	0	39.872	1		657	106.44	22.0788	-0.0049931	87.2607	0.37561	0	0	7.27803	1		138	83.23	71.7886	-0.00721583	132.364	0.156732	0	0	9.46755	1		659	86.857	17.938	-0.00561169	99.813	0.271352
1015	93.1341	5.65877	-0.00854354	159.306	0.170893	0	0	9.1913	1		911	28.5001	14.3385	-0.0206347	404.657	0.156639	0	0	17.1857	1		658	89.9071	20.8758	-0.0107796	204.679	0.248961	0	0	8.25167	1		138	51.1268	7.25285	-0.00655468	118.948	0.201754	0	0	21.9948	1		660	117.515	7.31984	-0.00731677	134.412	0.232065
1015	35.286	15.9929	-0.00684122	124.762	0.227076	0	0	7.10506	1		916	82.9184	20.9243	-0.0318194	631.615	0.0622012	0	0	32.733	1		662	50.8695	15.6741	0.00613622	-110.457	0.403697	0	0	16.99	1		139	20.0592	101.975	-0.00545004	96.5328	0.285995	0	0	10.8129	1		660	41.0796	7.46297	-0.0049103	85.5805	0.364043
1018	116.078	22.4374	-0.0060662	109.036	0.227569	0	0	19.6076	1		916	12.8752	21.4947	0.00820923	-152.522	0.370054	0	0	17.1857	1		662	36.5647	24.8411	-0.00591853	106.039	0.418497	0	0	16.99	1		139	112.268	6.41251	-0.00540889	95.6978	0.270609	0	0	8.85215	1		663	54.1673	5.69871	-0.0190482	372.464	0.111669
1018	36.8058	7.57983	-0.00663496	120.577	0.361005	0	0	8.54924	1		918	34.3359	13.2301	0.00921409	-172.912	0.183644	0	0	10.0243	1		664	7.83207	6.54016	-0.00715705	131.171	0.42468	0	0	34.066	1		139	104.127	22.1393	-0.00583513	104.347	0.337958	0	0	10.5142	1		664	45.9368	12.6982	-0.016431	319.356	0.146984
1020	25.2082	16.3083	-0.0227014	446.595	0.0575858	0	0	10.0827	1		921	50.6134	26.2011	-0.00828302	154.019	0.334985	0	0	18.4613	1		664	96.5053	20.2312	-0.00850522	158.528	0.255864	0	0	45.8628	1		140	74.367	55.2069	-0.00618464	111.439	0.297816	0	0	5.3752	1		665	111.058	22.7302	-0.0077698	143.605	0.287689
1030	59.5671	5.88873	-0.00787429	145.725	0.216038	0	0	7.70257	1		922	106.39	14.7045	-0.00812045	150.72	0.298379	0	0	10.3207	1		670	36.0527	8.07483	-0.00840499	156.494	0.300167	0	0	11.6017	1		140	108.873	64.7294	-0.00565432	100.678	0.236453	0	0	9.13153	1		669	53.6765	24.0079	-0.00821284	152.595	0.196395
1032	110.538	6.9228	-0.00699133	127.808	0.274974	0	0	18.5748	1		923	27.4809	20.5441	0.0104757	-198.513	0.436296	0	0	4.48547	1		670	54.1123	14.8407	-0.0080966	150.236	0.322045	0	0	11.2215	1		140	119.331	96.3167	-0.00714495	130.926	0.204004	0	0	8.81134	1		671	29.8358	19.3152	-0.00834652	155.308	0.173193
1033	53.1727	10.1831	-0.00913144	171.235	0.191958	0	0	7.70257	1		924	65.0169	14.6529	-0.073784	1483.16	0.0592849	0	0	18.4613	1		671	19.2073	9.90876	-0.0117875	225.131	0.143472	0	0	10.4803	1		140	12.1671	31.1794	0.00769708	-142.129	0.209723	0	0	4.5575	1		672	118.5	26.6737	-0.00609529	109.626	0.268843
1034	112.17	25.4258	-0.00549376	97.42	0.329048	0	0	6.69566	1		924	114.964	20.4494	0.0059319	-106.311	0.396879	0	0	10.3207	1		672	12.3863	26.6346	-0.0150182	290.688	0.171141	0	0	13.4629	1		140	61.047	109.04	-0.00611479	110.022	0.21878	0	0	18.4328	1		673	27.081	10.5492	-0.0090653	169.893	0.124785
1036	73.9386	8.86517	-0.0071245	130.511	0.192145	0	0	20.8077	1		925	24.1088	23.5019	-0.0111009	211.198	0.296465	0	0	4.48547	1		674	47.4338	5.82294	-0.00737866	135.668	0.351283	0	0	11.2215	1		141	110.662	94.7407	-0.00554	98.3583	0.336708	0	0	8.58747	1		673	17.1754	24.5337	-0.00927018	174.051	0.226022
1039	46.3915	18.6007	-0.00760024	140.164	0.166263	0	0	29.2168	1		928	102.92	6.95993	0.0080536	-149.364	0.33643	0	0	18.0839	1		674	24.7837	21.3853	-0.0071958	131.958	0.352469	0	0	8.11186	1		141	79.4424	110.213	-0.00643423	116.504	0.397965	0	0	8.38888	1		674	78.9489	26.7591	-0.0127899	245.472	0.346914
1039	105.578	26.5961	-0.00584019	104.45	0.2468	0	0	6.69566	1		930	77.4173	13.2003	0.00859857	-160.422	0.230608	0	0	26.2552	1		675	9.06879	12.5637	-0.0326464	648.397	0.0489667	0	0	10.4803	1		142	94.8113	71.8737	-0.0125884	241.382	0.106506	0	0	6.7568	1		675	54.352	6.29283	-0.00887621	166.056	0.315505
1042	87.9133	14.7969	-0.00777485	143.708	0.213421	0	0	6.72879	1		935	23.1565	26.2953	-0.0140185	270.403	0.170459	0	0	8.50274	1		676	32.8891	21.7091	-0.0060533	108.774	0.309434	0	0	8.11186	1		142	84.9502	116.541	-0.0125774	241.161	0.29024	0	0	8.38888	1		675	94.6769	15.6392	0.00310669	-48.982	0.486138
1042	86.9837	21.4612	-0.0062806	113.386	0.369304	0	0	6.72879	1		936	30.4698	21.958	-0.00763494	140.868	0.451702	0	0	8.50274	1		677	69.2569	7.25405	-0.00657927	119.447	0.369006	0	0	21.2027	1		142	17.1669	112.394	-0.0059386	106.447	0.265881	0	0	10.8129	1		677	57.32	20.0651	-0.0106003	201.041	0.113698
1045	13.4654	6.61945	-0.0080097	148.473	0.176549	0	0	17.8232	1		937	37.8558	26.8311	-0.00601032	107.902	0.483041	0	0	6.15282	1		678	114.965	19.2432	-0.0100746	190.374	0.302879	0	0	6.54914	1		143	109.097	106.584	-0.00861364	160.728	0.174941	0	0	11.9462	1		679	18.9783	22.4897	-0.00385681	64.2032	0.399883
1048	23.7505	21.1756	-0.00675704	123.054	0.218723	0	0	17.8232	1		938	42.0119	11.5287	-0.158589	3204.01	0.0562489	0	0	7.06704	1		680	56.8575	24.453	-0.0361755	720.01	0.063964	0	0	11.8028	1		143	95.393	5.99029	-0.0065887	119.638	0.172871	0	0	16.8803	1		680	69.894	7.11505	-0.00620579	111.868	0.300413
1053	9.2811	5.57374	-0.00574397	102.497	0.267215	0	0	15.7616	1		938	88.6228	15.6871	0.00854483	-159.332	0.305492	0	0	15.7077	1		680	117.763	25.1646	-0.00853599	159.152	0.377088	0	0	6.54914	1		143	97.568	48.8108	-0.0061267	110.263	0.243921	0	0	10.5639	1		682	115.812	17.0984	-0.00700363	128.058	0.241645
1054	11.7309	21.1438	-0.00691633	126.287	0.203193	0	0	15.7616	1		939	43.9293	25.8464	-0.0117679	224.733	0.346296	0	0	6.15282	1		684	25.5162	6.22567	-0.00635019	114.799	0.472828	0	0	12.8881	1		143	80.1904	51.9835	-0.00684506	124.84	0.310612	0	0	6.55681	1		685	75.4858	25.1564	-0.00822223	152.786	0.201932
1056	110.643	27.3036	-0.00828298	154.018	0.187986	0	0	68.0462	1		940	103.501	8.19721	0.00899365	-168.439	0.256717	0	0	16.6569	1		686	10.2223	11.3208	-0.00950544	178.824	0.302291	0	0	10.5993	1		143	77.0886	59.8421	-0.00454966	78.2625	0.449184	0	0	5.3752	1		687	89.8106	20.7922	-0.0068479	124.898	0.206132
1057	42.6319	25.1088	-0.00792378	146.73	0.225765	0	0	6.29932	1		940	20.3745	14.3418	-0.0724387	1455.86	0.0761763	0	0	12.273	1		686	81.4867	25.446	-0.00817415	151.81	0.327105	0	0	6.96173	1		144	11.9238	71.5695	-0.00636807	115.161	0.221744	0	0	10.6027	1		687	120.181	16.5333	-0.00758601	139.876	0.295856
1059	40.6615	19.1256	-0.00830517	154.469	0.280837	0	0	6.29932	1		942	40.2728	18.3784	-0.0640689	1286.02	0.165688	0	0	7.06704	1		688	18.9596	17.3213	-0.0062966	113.711	0.400625	0	0	10.5993	1		144	59.237	81.325	-0.00641833	116.181	0.211843	0	0	16.0997	1		689	31.7273	10.5345	-0.0061115	109.955	0.221749
1061	31.009	13.4539	-0.0399703	797.012	0.0359456	0	0	11.1954	1		942	74.0799	9.75112	0.0146575	-283.369	0.276761	0	0	13.3287	1		689	90.9613	14.1622	-0.0112012	213.234	0.194937	0	0	8.59389	1		144	112.258	86.3029	-0.00648734	117.581	0.289584	0	0	8.12349	1		689	91.589	7.4939	-0.00570674	101.742	0.249841
1066	113.371	19.0755	-0.0064368	116.556	0.276475	0	0	60.433	1		946	21.9459	14.9316	0.00864495	-161.363	0.427634	0	0	12.5252	1		689	107.834	16.6516	-0.0083294	154.96	0.361801	0	0	7.41771	1		144	112.537	31.1591	-0.00440065	75.2387	0.400989	0	0	10.1678	1		691	118.393	6.58277	-0.00871222	162.728	0.207801
1067	13.2987	10.0553	-0.00646099	117.047	0.240056	0	0	14.3038	1		948	94.0078	23.9977	-0.0318044	631.311	0.115483	0	0	7.80378	1		690	54.3984	14.019	-0.0137877	265.719	0.1817	0	0	26.4327	1		144	79.6964	45.4453	-0.00709245	129.86	0.230582	0	0	6.55681	1		691	108.617	21.3805	-0.00845721	157.554	0.245988
1067	52.9461	20.0609	-0.00765203	141.215	0.246395	0	0	5.08864	1		949	42.0494	9.90376	-0.0902668	1817.62	0.0680947	0	0	15.1332	1		690	80.4375	18.5637	-0.00971872	183.152	0.203977	0	0	6.96173	1		144	92.8004	91.0382	-0.00513719	90.1845	0.299491	0	0	13.8827	1		692	53.4478	17.2742	-0.00871814	162.849	0.191621
1070	27.541	8.72973	-0.0101741	192.393	0.199123	0	0	14.3038	1		949	23.1403	27.3998	0.0439681	-878.135	0.0793237	0	0	11.1632	1		690	113.371	21.5879	-0.00755414	139.229	0.407681	0	0	7.41771	1		145	61.315	52.5811	-0.0230983	454.648	0.066443	0	0	9.18148	1		692	102.616	13.5148	-0.00543352	96.1976	0.310136
1070	47.19	11.8071	-0.00704525	128.903	0.310891	0	0	10.0627	1		950	11.9776	27.3	-0.0297351	589.321	0.109616	0	0	11.1632	1		692	92.8384	5.77586	-0.0063517	114.829	0.402037	0	0	8.59389	1		145	117.478	22.2725	-0.00768917	141.969	0.252863	0	0	10.1678	1		693	82.0547	11.2478	-0.0035545	58.0688	0.395041
1072	97.9014	7.5454	-0.00685815	125.106	0.20261	0	0	36.6555	1		954	107.548	25.7501	-0.0104203	197.389	0.22563	0	0	14.8893	1		699	116.389	21.7067	-0.00724289	132.913	0.389413	0	0	66.2879	1		145	79.1428	93.5281	-0.0072395	132.844	0.249355	0	0	13.8827	1		697	87.9256	11.918	-0.00769213	142.029	0.199336
1072	58.0236	19.7253	-0.0131543	252.867	0.134594	0	0	5.08864	1		954	103.578	11.3998	-0.0174009	339.039	0.140027	0	0	14.8893	1		700	15.7824	7.58113	-0.00829485	154.259	0.259168	0	0	8.41645	1		145	68.5085	29.054	-0.00555395	98.6414	0.223679	0	0	15.1472	1		698	118.804	16.2794	-0.0078882	146.007	0.230314
1075	61.8784	14.3257	-0.00816122	151.548	0.255288	0	0	6.63436	1		954	45.8585	24.5498	-0.0126113	241.848	0.204684	0	0	15.1332	1		704	24.1818	8.11596	-0.00612325	110.193	0.469652	0	0	8.41645	1		145	92.3585	61.3023	-0.00599303	107.551	0.283436	0	0	10.8522	1		699	83.9469	7.09908	-0.00654671	118.786	0.340568
1080	32.2054	25.3014	-0.00558125	99.1954	0.238707	0	0	31.6378	1		955	12.1802	9.68976	-0.00888014	166.136	0.288224	0	0	10.2653	1		704	50.1135	22.9672	-0.00815627	151.447	0.362963	0	0	12.2367	1		145	11.1824	82.1463	-0.00667748	121.44	0.344353	0	0	10.6027	1		701	107.052	11.2313	-0.00633162	114.422	0.178622
1087	65.6256	14.0164	-0.00681925	124.317	0.194058	0	0	13.4711	1		957	33.1741	10.4815	-0.0497716	995.9	0.0867695	0	0	18.9423	1		705	40.7774	15.0569	-0.0104867	198.736	0.256258	0	0	12.2367	1		146	38.9031	75.6203	-0.00727727	133.611	0.197999	0	0	6.74881	1		701	39.6523	9.36316	-0.00432713	73.747	0.387896
1087	56.0928	23.5347	-0.00774067	143.014	0.202141	0	0	13.4711	1		960	15.9945	19.2201	-0.0545289	1092.43	0.0749035	0	0	10.2653	1		705	90.3146	16.8934	-0.00880302	164.571	0.344422	0	0	14.4361	1		146	54.3903	23.5663	-0.0161759	314.181	0.121772	0	0	13.0754	1		701	95.1374	13.0227	-0.00515873	90.6216	0.335687
1088	17.884	19.5831	-0.0102305	193.537	0.254003	0	0	6.34066	1		960	87.6378	12.0966	-0.0447121	893.233	0.104312	0	0	16.1341	1		706	66.6217	23.9899	-0.00626145	112.998	0.364162	0	0	11.0736	1		146	86.3349	46.076	-0.00538961	95.3065	0.355994	0	0	6.66842	1		702	26.3539	23.3823	-0.0104193	197.369	0.142332
1088	38.688	21.6072	-0.00718153	131.668	0.207462	0	0	13.923	1		960	103.761	11.5029	0.0182033	-355.319	0.146327	0	0	10.5204	1		709	77.695	23.9038	-0.00642071	116.229	0.330104	0	0	11.0736	1		147	38.5028	56.345	-0.00578148	103.258	0.271027	0	0	6.46734	1		702	48.6333	26.9147	-0.00400567	67.2239	0.351957
1089	12.9759	14.167	-0.006711	122.12	0.386041	0	0	7.30912	1		963	113.016	16.506	-0.00664996	120.881	0.372103	0	0	10.5204	1		711	37.2576	13.9491	-0.014206	274.208	0.219803	0	0	30.4841	1		147	103.884	57.2783	-0.00640921	115.996	0.224801	0	0	7.88092	1		703	71.8942	15.2245	-0.0118242	225.876	0.142794
1089	19.9868	25.5649	-0.00667776	121.445	0.374606	0	0	6.34066	1		966	54.4637	16.8933	-0.0123928	237.414	0.258777	0	0	12.1114	1		711	93.3988	16.3536	-0.00950095	178.733	0.270679	0	0	17.4246	1		147	70.8958	49.1451	-0.00468101	80.9277	0.436226	0	0	9.54663	1		703	66.5647	24.7876	-0.00781344	144.491	0.169374
1091	31.5492	9.6537	-0.00593797	106.434	0.390247	0	0	13.923	1		966	12.7654	13.0953	-0.00911708	170.944	0.241005	0	0	24.9062	1		712	67.7108	15.3214	-0.010697	203.003	0.170698	0	0	7.8364	1		147	118.093	80.651	-0.00662587	120.393	0.326099	0	0	8.12349	1		705	91.3886	26.8782	-0.00564605	100.51	0.375287
1091	85.4368	13.3569	-0.00679079	123.739	0.289404	0	0	6.3402	1		968	37.63	14.5328	-0.0393229	783.876	0.0743399	0	0	16.9984	1		715	73.328	20.7855	-0.00693965	126.76	0.341171	0	0	4.23727	1		147	34.7043	85.7203	-0.00624098	112.582	0.235141	0	0	9.57034	1		706	63.1249	7.64513	-0.0111503	212.201	0.121342
1093	54.5423	21.0613	-0.0092616	173.876	0.133007	0	0	15.8637	1		968	95.8846	22.9253	-0.00931278	174.915	0.250059	0	0	18.2941	1		718	119.448	13.8484	-0.0136394	262.709	0.13627	0	0	6.61526	1		148	30.691	18.4951	-0.00637616	115.325	0.228975	0	0	10.854	1		706	38.2744	17.4603	-0.00584828	104.614	0.225672
1093	98.4222	13.9813	-0.00553329	98.2222	0.263294	0	0	9.77967	1		969	65.5989	21.657	-0.0191062	373.641	0.117757	0	0	12.1114	1		720	73.538	25.0175	-0.00551908	97.9338	0.3788	0	0	4.23727	1		148	34.2253	28.7707	-0.00498957	87.189	0.343455	0	0	5.26281	1		707	85.4802	21.4541	-0.00675289	122.97	0.237423
1096	7.43114	8.62836	-0.0068255	124.443	0.172015	0	0	24.1398	1		971	69.9775	10.0063	-0.00794102	147.079	0.441148	0	0	12.4464	1		722	27.7803	9.48434	-0.00767077	141.595	0.420661	0	0	11.556	1		148	66.89	67.1606	-0.0248126	489.436	0.06992	0	0	8.15226	1		708	97.9201	20.0992	-0.00672191	122.341	0.205147
1097	94.2479	24.6844	-0.00693878	126.742	0.175311	0	0	7.27834	1		976	40.2759	13.3696	0.00837906	-155.968	0.241839	0	0	15.3642	1		722	113.101	15.7119	-0.00632516	114.291	0.334639	0	0	6.61526	1		148	115.387	119.03	-0.00542586	96.042	0.301128	0	0	13.9453	1		709	29.0414	9.86301	-0.00667995	121.49	0.286399
1098	88.2527	10.1306	-0.0062601	112.97	0.233547	0	0	5.71747	1		976	23.0094	21.7857	-0.00773942	142.989	0.411943	0	0	13.1382	1		725	120.551	18.5032	-0.00666346	121.155	0.277747	0	0	6.962	1		148	53.2462	48.1999	-0.00621305	112.016	0.314336	0	0	9.18148	1		710	89.2916	15.8509	-0.00647042	117.238	0.389858
1098	107.603	17.3496	-0.00648537	117.542	0.232744	0	0	9.77967	1		979	47.2957	27.0364	0.0123864	-237.285	0.185484	0	0	15.3642	1		726	71.2227	10.6072	-0.00793351	146.927	0.310031	0	0	11.7044	1		148	121.514	68.2863	-0.0063544	114.884	0.334378	0	0	7.00984	1		710	22.1822	25.2993	-0.00972505	183.281	0.214398
1100	82.6012	9.26475	-0.00443282	75.8916	0.417972	0	0	5.71747	1		980	101.707	7.45669	-0.0644321	1293.39	0.0705208	0	0	12.5709	1		727	79.1028	25.4686	-0.0088942	166.421	0.320104	0	0	8.31098	1		149	44.5114	15.0005	-0.00589136	105.488	0.24259	0	0	12.3787	1		711	6.37735	20.7809	-0.0113661	216.58	0.187644
1101	74.9913	6.60737	-0.00557731	99.1152	0.292109	0	0	8.06049	1		982	64.8234	7.54944	-0.0470965	941.617	0.0595972	0	0	14.1708	1		727	36.0757	26.7457	-0.00727638	133.593	0.269911	0	0	13.3518	1		149	50.4022	106.769	-0.00560105	99.597	0.250356	0	0	19.9772	1		711	106.578	14.1551	-0.00465424	80.3846	0.329817
1101	84.0321	24.0183	0.00362567	-59.5129	0.354728	0	0	10.2375	1		982	81.6673	13.1352	-0.0362212	720.936	0.124611	0	0	17.7459	1		729	114.647	14.8146	0.00697797	-127.537	0.377933	0	0	6.962	1		149	106.215	64.8066	-0.00577711	103.17	0.24246	0	0	7.88092	1		711	15.4016	21.8995	-0.00844485	157.303	0.297241
1105	74.3232	17.2511	-0.00685588	125.06	0.215473	0	0	10.6647	1		982	113.423	12.0131	0.00741178	-136.34	0.251345	0	0	12.5709	1		731	52.2699	20.3383	-0.00979286	184.657	0.238017	0	0	16.4805	1		150	30.8643	94.4865	-0.00645013	116.826	0.2715	0	0	9.57034	1		714	106.369	6.90506	-0.00661758	120.224	0.258325
1106	11.3692	10.2222	-0.00784486	145.128	0.149835	0	0	10.1112	1		983	16.9702	15.548	-0.210896	4265.41	0.0709804	0	0	6.39626	1		731	71.4154	22.3101	0.00614877	-110.711	0.398555	0	0	8.31098	1		150	116.2	63.7156	-0.00581884	104.016	0.300097	0	0	4.56609	1		714	93.5711	21.3163	-0.00732673	134.614	0.245205
1108	26.0821	20.222	-0.00592686	106.208	0.230579	0	0	10.6258	1		985	65.6213	21.6978	0.0173781	-338.575	0.114776	0	0	14.1708	1		732	37.298	13.45	-0.0110123	209.402	0.284916	0	0	13.3518	1		150	39.7976	68.931	-0.0135108	260.1	0.0973246	0	0	6.74881	1		718	97.8896	7.2663	-0.0079671	147.609	0.255066
1110	21.4714	10.6486	-0.00641821	116.179	0.239763	0	0	10.1112	1		990	81.6836	13.0844	0.0355826	-707.978	0.119737	0	0	18.226	1		732	9.75158	11.5719	-0.00777533	143.717	0.353567	0	0	27.6104	1		150	24.872	73.336	-0.00620591	111.871	0.219991	0	0	14.2158	1		719	49.0858	25.2972	-0.00448245	76.8986	0.334362
1111	50.2962	10.4599	-0.0070609	129.22	0.213676	0	0	22.5598	1		990	105.441	13.6666	-0.0180255	351.712	0.176588	0	0	11.8849	1		733	94.5354	8.57106	-0.0101261	191.418	0.273395	0	0	10.086	1		150	27.2358	112.647	-0.00549594	97.4642	0.285349	0	0	6.29658	1		720	10.5501	10.4974	-0.0071519	131.067	0.336105
1111	110.08	25.7645	-0.00630979	113.979	0.219109	0	0	30.5333	1		993	117.288	14.6071	-0.00904393	169.46	0.253566	0	0	4.05556	1		734	86.1481	14.173	-0.0204	399.894	0.12113	0	0	10.086	1		151	32.0522	55.8801	-0.00771218	142.436	0.17497	0	0	6.46734	1		721	84.924	6.53451	-0.00803216	148.929	0.244589
1112	79.565	26.8102	-0.00690379	126.032	0.18311	0	0	10.9802	1		995	34.7437	26.9088	-0.010632	201.684	0.293732	0	0	21.6769	1		734	107.749	22.3794	0.00583567	-104.358	0.492402	0	0	4.25465	1		151	38.6324	25.894	-0.00668105	121.512	0.227288	0	0	5.26281	1		721	66.1786	25.8692	-0.00763382	140.846	0.173902
1116	15.6276	18.8047	-0.00847264	157.867	0.151074	0	0	35.6587	1		996	116.713	18.6217	0.00793114	-146.879	0.327609	0	0	4.05556	1		735	108.003	18.1323	-0.00634896	114.774	0.444306	0	0	4.25465	1		151	67.2873	59.018	-0.00693515	126.668	0.35143	0	0	8.15226	1		721	70.3599	8.27745	-0.0075855	139.865	0.191682
1116	69.7659	21.8562	-0.00715269	131.083	0.186456	0	0	10.9802	1		996	106.374	8.91939	0.00642019	-116.219	0.360444	0	0	12.3073	1		741	86.9744	19.0451	-0.00640381	115.887	0.398529	0	0	9.80794	1		151	70.2287	104.32	-0.00645355	116.896	0.300831	0	0	5.29029	1		722	31.1349	6.7351	-0.00802885	148.862	0.151696
1120	72.4306	6.08952	-0.00863972	161.257	0.185413	0	0	15.4096	1		999	80.4241	5.5525	-0.0164443	319.628	0.130682	0	0	13.7014	1		741	78.8663	25.2956	-0.00895822	167.72	0.28131	0	0	10.2377	1		153	69.5269	41.7093	-0.0121198	231.875	0.132766	0	0	6.17948	1		722	51.8515	9.83678	-0.00411099	69.3609	0.314184
1120	55.1954	26.6844	-0.00412625	69.6707	0.37063	0	0	15.3496	1		1000	56.3156	24.7779	-0.0184399	360.121	0.157032	0	0	21.6769	1		742	89.8353	6.92082	-0.00764203	141.012	0.383313	0	0	9.92256	1		153	103.241	6.26385	-0.00795672	147.398	0.167897	0	0	13.3829	1		723	17.7798	21.9924	-0.00645841	116.995	0.258393
1123	24.8226	11.0772	-0.00814324	151.183	0.163754	0	0	16.9131	1		1001	17.1466	17.2822	-0.0368311	733.312	0.302636	0	0	11.1158	1		744	95.8295	14.8281	-0.00963957	181.546	0.237218	0	0	9.80794	1		153	77.1377	56.8956	-0.00746341	137.388	0.135003	0	0	10.0765	1		724	99.2228	24.4671	-0.00591891	106.047	0.250423
1123	82.5198	17.7371	-0.00457679	78.8129	0.297828	0	0	15.4096	1		1001	22.8456	26.8258	0.0219131	-430.599	0.121049	0	0	11.1158	1		744	49.401	13.0172	-0.00631161	114.016	0.314374	0	0	16.6486	1		153	21.7981	109.472	-0.00627082	113.188	0.242397	0	0	6.29658	1		725	64.7443	20.661	-0.00693278	126.62	0.237537
1124	109.987	10.4211	-0.00650214	117.882	0.243262	0	0	9.17961	1		1004	88.5442	16.5885	0.0115924	-221.173	0.237375	0	0	13.7014	1		745	113.887	21.1255	-0.00711738	130.366	0.330612	0	0	19.1244	1		153	5.86892	6.62253	-0.00560428	99.6625	0.251978	0	0	20.4855	1		726	35.7183	5.57013	-0.00726947	133.452	0.268153
1124	41.4392	14.2304	-0.00582059	104.052	0.276285	0	0	16.9131	1		1006	106.363	11.9699	0.0215265	-422.755	0.136128	0	0	14.5116	1		745	34.827	27.3129	-0.00943328	177.36	0.291983	0	0	4.36486	1		154	47.83	73.8263	-0.0186231	363.839	0.0851297	0	0	9.40657	1		727	75.7488	25.662	-0.00653143	118.476	0.280053
1128	105.678	18.5266	-0.00717971	131.631	0.203379	0	0	9.17961	1		1006	65.7333	7.76774	-0.00749675	138.064	0.285944	0	0	24.1778	1		745	39.1816	27.0137	0.00765955	-141.368	0.459245	0	0	4.36486	1		154	46.1864	50.3589	-0.00610973	109.919	0.257171	0	0	15.1743	1		730	54.983	16.2811	0.00361576	-59.3119	0.356445
1131	23.5554	6.20743	-0.00775625	143.33	0.159534	0	0	57.1663	1		1007	23.2092	21.8973	-0.0234607	462.002	0.251754	0	0	25.0045	1		747	61.4998	24.4538	-0.0091274	171.153	0.270383	0	0	16.6486	1		154	108.199	88.8207	-0.00616435	111.027	0.194559	0	0	13.1502	1		731	22.3528	25.3824	-0.00798034	147.877	0.20193
1133	80.6372	9.31586	-0.0057513	102.646	0.243299	0	0	16.0988	1		1009	48.0973	24.3066	0.0126946	-243.539	0.217691	0	0	24.1778	1		751	80.1848	7.99224	-0.00940952	176.878	0.311232	0	0	9.36438	1		154	25.8851	119.898	-0.00702728	128.538	0.170833	0	0	7.37625	1		732	109.028	11.8249	-0.00758056	139.765	0.19335
1133	94.1438	18.0761	-0.00802592	148.802	0.146096	0	0	11.5435	1		1011	88.6775	16.5182	-0.0146644	283.509	0.163955	0	0	18.2607	1		751	82.8959	25.1729	-0.00751535	138.442	0.244536	0	0	17.3932	1		155	111.527	30.424	-0.0165833	322.446	0.0747598	0	0	9.39283	1		732	58.6977	20.964	0.00321111	-51.1009	0.398252
1135	116.686	8.04808	-0.00576306	102.885	0.270188	0	0	24.6721	1		1011	113.465	24.6245	-0.0581651	1166.22	0.0584565	0	0	14.5116	1		754	32.1185	26.8025	0.00740764	-136.256	0.477238	0	0	15.4118	1		155	117.71	68.0245	-0.0167282	325.388	0.0830263	0	0	4.56609	1		733	95.979	11.3855	-0.00673927	122.694	0.199568
1143	10.2056	15.8855	-0.00475881	82.5065	0.34839	0	0	28.3438	1		1016	42.1934	19.2715	-0.0415906	829.892	0.0514318	0	0	12.4391	1		756	70.862	7.11109	-0.0105114	199.236	0.150451	0	0	8.88919	1		155	62.114	23.1606	-0.0126744	243.129	0.0967805	0	0	19.0157	1		734	6.42231	5.9419	-0.0155738	301.963	0.0808716
1147	38.5339	16.8228	-0.00906932	169.975	0.154517	0	0	24.5082	1		1019	66.0997	7.68088	0.00897639	-168.089	0.282956	0	0	7.76677	1		756	102.928	26.7777	-0.00951331	178.984	0.286634	0	0	20.0961	1		155	102.591	42.4435	-0.00698107	127.6	0.190367	0	0	9.90638	1		735	88.4967	25.0498	-0.00722373	132.524	0.157496
1147	84.8367	21.9965	-0.0073891	135.88	0.224913	0	0	46.591	1		1020	54.4772	17.3121	0.0122435	-234.385	0.285674	0	0	7.47864	1		758	72.4166	27.0001	-0.00812206	150.753	0.223049	0	0	19.9497	1		155	115.909	55.3597	-0.00675179	122.948	0.258956	0	0	8.36095	1		735	18.7074	21.2178	-0.00391357	65.355	0.384819
1152	14.4441	21.3319	-0.00826339	153.621	0.1875	0	0	19.5876	1		1020	115.376	10.4403	0.00953248	-179.373	0.294355	0	0	13.6221	1		760	120.819	16.2427	-0.00917419	172.103	0.328399	0	0	6.78729	1		156	71.1592	109.528	-0.0114551	218.386	0.121632	0	0	5.29029	1		736	74.3999	25.5371	-0.00622763	112.312	0.171243
1153	26.5237	5.91252	-0.00674852	122.881	0.189878	0	0	19.5876	1		1022	102.97	16.0666	-0.00891079	166.758	0.244246	0	0	10.4845	1		760	17.9817	24.8933	-0.00937185	176.114	0.372982	0	0	4.95476	1		156	52.9617	101.775	-0.00581592	103.957	0.291556	0	0	4.50793	1		736	57.195	7.30036	-0.00591116	105.89	0.24054
1157	41.7348	20.0137	-0.00602778	108.256	0.205938	0	0	16.9134	1		1022	101.884	5.6385	-0.0116677	222.7	0.206594	0	0	10.4845	1		761	61.9898	6.56091	-0.00912695	171.144	0.306145	0	0	8.53429	1		156	63.3621	42.1353	-0.00671156	122.131	0.294937	0	0	6.17948	1		739	104.743	11.711	-0.0084668	157.748	0.171777
1159	70.4681	16.676	-0.0068288	124.51	0.192007	0	0	28.9265	1		1022	24.7236	17.3518	-0.0445568	890.08	0.0608441	0	0	10.0725	1		761	118.078	10.0338	-0.00937493	176.176	0.230341	0	0	6.78729	1		156	7.87766	83.2003	-0.00700816	128.15	0.253413	0	0	10.9842	1		739	77.758	13.8906	-0.00735686	135.226	0.145271
1159	28.538	9.43507	-0.00578868	103.404	0.345744	0	0	16.9134	1		1023	59.4937	11.7655	0.00783157	-144.858	0.312167	0	0	7.47864	1		763	54.2155	14.3058	-0.00996757	188.202	0.2897	0	0	8.11563	1		156	36.2342	94.7857	-0.00595808	106.842	0.297874	0	0	13.4395	1		741	87.854	11.2294	-0.0154147	298.734	0.0588252
1160	120.054	16.0516	-0.00612773	110.284	0.250874	0	0	11.904	1		1025	23.0859	27.2903	0.0179461	-350.102	0.167916	0	0	10.0725	1		763	14.9103	21.0054	0.0153109	-296.629	0.211259	0	0	4.95476	1		157	12.2333	112.02	-0.00550133	97.5735	0.279877	0	0	9.8984	1		742	20.0532	24.6605	-0.0234004	460.779	0.0518835
1160	19.3518	23.88	-0.00564027	100.393	0.376663	0	0	17.1184	1		1028	48.1208	13.8764	-0.00859644	160.379	0.394817	0	0	11.5672	1		764	62.2932	15.0898	-0.00605755	108.86	0.399017	0	0	5.99816	1		157	44.1378	13.5819	-0.00584229	104.492	0.305875	0	0	4.85758	1		742	58.6583	25.0925	-0.00707145	129.434	0.213843
1161	108.454	13.3786	-0.0068716	125.379	0.226172	0	0	11.904	1		1028	106.612	16.427	0.00661859	-120.245	0.309711	0	0	7.62716	1		764	49.8358	21.2109	-0.0177562	346.248	0.163913	0	0	8.17695	1		157	70.9189	69.7617	-0.00779241	144.064	0.199536	0	0	7.12767	1		742	20.3432	10.885	-0.0123141	235.818	0.210012
1168	8.13217	21.9665	-0.00610923	109.909	0.183414	0	0	10.4198	1		1029	68.9565	13.8182	-0.110898	2236.26	0.053773	0	0	9.67474	1		768	41.0858	13.5834	-0.00644135	116.648	0.294104	0	0	9.35692	1		157	13.3091	92.7477	-0.00568919	101.386	0.30793	0	0	9.3594	1		744	98.7476	6.74971	-0.00774193	143.04	0.198595
1168	18.1828	19.2174	-0.00575487	102.718	0.224014	0	0	10.4198	1		1030	12.0568	8.351	0.0105046	-199.099	0.215921	0	0	9.84732	1		769	13.4289	26.3778	-0.00906771	169.942	0.330134	0	0	15.1305	1		157	119.033	103.407	-0.00817904	151.909	0.122588	0	0	12.9146	1		746	47.6432	6.77727	-0.00878301	164.165	0.261961
1171	24.1698	5.99954	-0.00675583	123.03	0.199227	0	0	11.3265	1		1031	13.356	18.1122	-0.00852429	158.915	0.363475	0	0	9.84732	1		769	26.2476	18.3395	-0.00618281	111.402	0.406257	0	0	14.963	1		157	41.4291	108.892	-0.00576118	102.846	0.234779	0	0	13.5517	1		749	20.6061	11.2903	-0.0043721	74.6595	0.353759
1171	60.1382	25.8354	-0.00408586	68.8511	0.333668	0	0	23.7421	1		1036	37.7352	12.5125	-0.0114118	217.508	0.289864	0	0	17.1318	1		769	65.0364	20.4239	-0.0109419	207.973	0.279749	0	0	5.99816	1		157	64.5234	119.62	-0.00735328	135.153	0.268037	0	0	8.01103	1		750	18.6229	19.8273	-0.00586498	104.953	0.1957
1172	73.8488	6.45231	-0.00753857	138.913	0.160137	0	0	23.0793	1		1036	86.6502	18.4044	0.00611696	-110.066	0.359758	0	0	8.75806	1		771	40.4918	22.9214	-0.00704454	128.888	0.286763	0	0	9.35692	1		158	88.2737	45.3924	-0.00643273	116.473	0.218008	0	0	7.74156	1		751	70.8367	24.3647	-0.00817421	151.811	0.236908
1173	98.7348	18.0472	-0.00792529	146.76	0.184705	0	0	11.0945	1		1038	54.4244	16.3815	-0.0156852	304.222	0.152233	0	0	17.1318	1		772	100.816	22.2325	-0.00769124	142.011	0.373988	0	0	9.23054	1		158	56.9947	61.8185	-0.00630203	113.821	0.221026	0	0	10.1031	1		751	61.8936	27.037	-0.00695166	127.003	0.224459
1176	121.007	12.2839	-0.00633854	114.562	0.211673	0	0	12.5055	1		1039	12.8274	18.226	0.00761377	-140.439	0.399737	0	0	13.7524	1		774	121.016	6.68678	-0.00552177	97.9884	0.323856	0	0	25.2672	1		158	102.395	100.621	-0.00517104	90.8713	0.272383	0	0	13.1502	1		752	33.14	15.9377	-0.00695802	127.132	0.266884
1176	89.1869	23.6975	-0.00839574	156.307	0.138381	0	0	11.0945	1		1043	23.0682	27.405	0.0506093	-1012.9	0.0641158	0	0	13.7524	1		775	96.8058	13.9184	-0.00961822	181.113	0.299619	0	0	7.9448	1		158	78.1586	112.756	-0.00646072	117.041	0.336648	0	0	6.8455	1		752	63.5956	15.4541	-0.0055037	97.6217	0.34495
1177	32.2274	5.71572	-0.00458661	79.0123	0.354042	0	0	37.5105	1		1044	106.746	11.6835	0.00716746	-131.382	0.354227	0	0	50.8621	1		776	35.7772	5.9997	-0.007628	140.728	0.323626	0	0	16.0952	1		158	13.213	33.2299	-0.00629863	113.752	0.240089	0	0	8.1415	1		753	76.0219	6.83468	-0.00744441	137.002	0.253785
1177	109.923	18.0741	-0.00541984	95.92	0.301319	0	0	11.1878	1		1044	39.2949	18.8535	-0.0097305	183.391	0.256017	0	0	17.0949	1		776	51.8721	5.9028	-0.00832646	154.901	0.418468	0	0	12.6516	1		159	104.056	24.7309	-0.00543923	96.3134	0.32268	0	0	9.39283	1		756	40.8701	6.89793	-0.00654155	118.682	0.196285
1178	62.8867	27.3268	-0.00738782	135.854	0.176766	0	0	26.5494	1		1045	21.5434	9.0177	0.015491	-300.282	0.174941	0	0	18.4504	1		777	19.1744	26.9871	-0.00895257	167.606	0.254335	0	0	14.7774	1		159	92.7866	29.6	-0.00596067	106.894	0.240126	0	0	8.68798	1		757	80.9515	22.4854	-0.00593487	106.371	0.244694
1183	33.5852	10.3437	-0.00722473	132.544	0.197104	0	0	20.4521	1		1046	56.3898	18.8398	-0.0512736	1026.38	0.0701048	0	0	15.8556	1		777	64.2234	8.64293	-0.00807588	149.816	0.233516	0	0	12.6516	1		159	41.2955	29.4599	-0.00488107	84.9874	0.324218	0	0	13.9523	1		760	112.352	12.983	-0.00523488	92.1667	0.333722
1183	17.5606	23.2319	-0.00738032	135.702	0.192493	0	0	8.56681	1		1050	75.1942	22.5157	0.0186711	-364.812	0.172624	0	0	13.2558	1		777	49.1302	23.1256	-0.00944378	177.573	0.401246	0	0	17.4397	1		159	86.7006	115.154	-0.00578154	103.259	0.317788	0	0	6.98535	1		766	37.115	11.3079	-0.00850649	158.554	0.11872
1187	13.8025	15.5334	-0.00520997	91.6614	0.270468	0	0	8.56681	1		1050	69.8132	10.4012	0.00506842	-88.7889	0.424533	0	0	13.2558	1		780	100.223	6.74596	-0.0133962	257.775	0.164816	0	0	7.9448	1		160	90.5941	38.0068	-0.00670838	122.067	0.221066	0	0	7.74156	1		770	63.8127	9.99735	-0.00743601	136.832	0.170898
1189	65.4958	7.81287	0.00421708	-71.5137	0.303022	0	0	12.9587	1		1052	105.727	16.887	-0.18051	3648.83	0.0655958	0	0	13.5835	1		780	82.5583	16.2052	-0.0130045	249.826	0.232194	0	0	8.04352	1		160	112.361	40.8014	-0.00608199	109.356	0.24334	0	0	8.02205	1		771	46.2709	8.89635	-0.0102421	193.773	0.221959
1191	78.328	6.00706	-0.006447	116.763	0.202237	0	0	12.6971	1		1052	51.2814	21.8151	-0.0633231	1270.88	0.0459525	0	0	21.7648	1		782	120.609	10.3618	-0.00794166	147.092	0.253004	0	0	13.8855	1		160	77.2065	105.977	-0.00745446	137.206	0.237277	0	0	6.8455	1		772	21.9805	11.2565	-0.0175559	342.184	0.0736663
1191	97.8174	14.7916	-0.00770575	142.305	0.209286	0	0	11.9449	1		1054	17.095	17.5681	-0.0567622	1137.75	0.0876139	0	0	20.1465	1		782	6.9694	12.6167	-0.006515	118.143	0.471898	0	0	18.8539	1		160	59.4653	113.407	-0.00737996	135.694	0.204131	0	0	8.01103	1		780	78.6031	22.8563	-0.0120177	229.802	0.141768
1195	85.9513	16.161	0.0039703	-66.5062	0.358583	0	0	11.9449	1		1054	93.8558	23.4892	-0.105154	2119.71	0.0691633	0	0	5.74131	1		782	29.0758	16.0174	-0.00942231	177.138	0.381053	0	0	14.7774	1		160	11.0137	44.8537	-0.00668151	121.522	0.282378	0	0	8.63416	1		780	52.0602	18.449	-0.00540412	95.601	0.248098
1195	41.5946	25.0989	-0.005748	102.579	0.277911	0	0	41.3986	1		1059	88.2797	24.8565	-0.0203518	398.918	0.161049	0	0	5.58731	1		782	93.3225	24.8534	-0.00713983	130.822	0.382048	0	0	9.08673	1		160	104.351	69.332	-0.0050787	88.9976	0.37816	0	0	6.44528	1		781	63.7988	21.9341	-0.00514218	90.2857	0.224464
1201	20.732	10.0599	0.00486814	-84.725	0.414968	0	0	68.2346	1		1059	37.0827	15.0432	-0.0105666	200.358	0.276646	0	0	6.99071	1		784	109.856	19.148	-0.00770276	142.245	0.181946	0	0	7.64917	1		160	44.24	83.9909	-0.00623673	112.496	0.378362	0	0	8.65551	1		782	38.9987	11.0424	-0.00984619	185.739	0.117229
1201	90.9572	20.6504	-0.00561959	99.9732	0.249256	0	0	9.33111	1		1062	87.0992	19.3953	0.0111281	-211.751	0.382809	0	0	5.58731	1		785	90.6018	16.1835	-0.00896117	167.78	0.299903	0	0	8.04352	1		161	32.7255	15.1529	-0.00616934	111.129	0.241525	0	0	11.5199	1		783	70.6549	12.7133	-0.00712791	130.58	0.216792
1202	88.9507	11.5376	-0.00711221	130.261	0.198536	0	0	9.33111	1		1062	32.2301	20.0754	-0.00993924	187.627	0.370163	0	0	6.99071	1		785	108.747	26.7162	-0.00607469	109.208	0.343205	0	0	7.64917	1		161	78.0734	29.0552	-0.0074944	138.017	0.181159	0	0	14.7232	1		784	95.559	20.7281	-0.00580271	103.689	0.27315
1207	92.2901	22.3464	-0.00650284	117.896	0.302179	0	0	6.09164	1		1065	95.657	13.6614	-0.00941204	176.929	0.320033	0	0	10.3011	1		788	93.7618	26.2882	-0.00661058	120.082	0.309779	0	0	10.5873	1		161	64.0651	71.7186	-0.00833966	155.169	0.207552	0	0	7.12767	1		784	46.4067	24.2106	-0.00459984	79.2806	0.404286
1209	114.925	12.0556	-0.00552212	97.9954	0.237316	0	0	11.3102	1		1067	6.37654	9.21123	-0.00871197	162.723	0.313177	0	0	18.0538	1		790	23.5029	20.5071	-0.00631997	114.185	0.318794	0	0	11.3515	1		161	37.0962	79.1039	-0.0132389	254.583	0.0914772	0	0	8.65551	1		785	19.2186	12.822	-0.00583037	104.25	0.286657
1210	112.705	23.2589	-0.00609044	109.528	0.297945	0	0	5.39886	1		1067	117.466	14.1286	-0.00676849	123.287	0.263831	0	0	21.8139	1		791	24.8063	9.23065	-0.0102235	193.396	0.236177	0	0	11.3515	1		161	62.7758	82.1379	-0.00649531	117.743	0.18334	0	0	10.4989	1		785	77.0553	27.0087	-0.00511817	89.7986	0.403712
1214	107.856	20.8846	-0.00666368	121.16	0.276386	0	0	5.39886	1		1069	60.0211	7.54008	0.0107089	-203.244	0.284399	0	0	6.52602	1		796	105.923	23.1566	-0.00774747	143.152	0.431817	0	0	4.74597	1		161	50.064	98.3216	-0.00810399	150.386	0.153883	0	0	4.50793	1		787	96.6704	8.97709	-0.0242479	477.976	0.082386
1214	79.7717	22.2407	-0.00635742	114.945	0.233292	0	0	10.4884	1		1072	7.66755	27.2188	-0.0161924	314.516	0.14111	0	0	18.0538	1		797	88.4109	6.46395	-0.00993202	187.48	0.264246	0	0	12.5319	1		161	102.112	121.054	-0.00467218	80.7485	0.45281	0	0	16.502	1		787	54.2273	27.1477	-0.00803986	149.085	0.194722
1216	96.6731	23.6286	-0.00609132	109.545	0.189557	0	0	11.5149	1		1073	66.3638	9.07618	0.0125503	-240.61	0.219865	0	0	6.52602	1		797	16.6138	23.1762	-0.0120502	230.463	0.177824	0	0	49.693	1		161	16.3495	6.56932	-0.00653034	118.454	0.342182	0	0	18.4892	1		788	104.685	9.78825	-0.00881984	164.912	0.327835
1219	12.9365	9.36187	-0.00640165	115.843	0.270099	0	0	68.0647	1		1073	107.765	5.52751	0.0137732	-265.426	0.301147	0	0	5.19436	1		798	95.2997	16.9326	-0.014086	271.772	0.158563	0	0	12.312	1		161	109.367	33.359	-0.00625651	112.898	0.236882	0	0	8.02205	1		788	40.1074	15.5254	-0.00676461	123.208	0.177881
1222	106.6	26.7249	-0.00423679	71.9137	0.347711	0	0	17.8169	1		1077	81.4238	5.74019	-0.0233916	460.601	0.168762	0	0	15.4251	1		798	65.5423	14.493	-0.0112803	214.84	0.167854	0	0	6.79953	1		161	38.3414	61.5527	-0.00616136	110.967	0.274228	0	0	4.84556	1		789	84.8321	11.5371	-0.00658924	119.649	0.247012
1224	113.326	10.2265	-0.00600065	107.706	0.196433	0	0	15.8288	1		1077	116.808	21.7402	-0.00701215	128.231	0.356357	0	0	18.5645	1		799	110.72	24.2295	-0.0131922	253.636	0.244848	0	0	4.47203	1		162	47.5841	17.0052	-0.00575848	102.792	0.188962	0	0	4.85758	1		790	11.2565	13.2275	-0.00716306	131.293	0.238774
1227	98.0007	6.26623	-0.00592509	106.173	0.247779	0	0	15.8288	1		1078	56.3808	15.6993	-0.0460488	920.357	0.0670294	0	0	11.9802	1		803	117.015	9.52922	-0.00988496	186.525	0.232607	0	0	11.009	1		162	55.4015	37.5513	-0.00606633	109.039	0.168785	0	0	13.1048	1		791	53.4608	11.1773	-0.00458652	79.0104	0.382737
1231	57.7601	7.54186	0.00421098	-71.39	0.354481	0	0	24.7637	1		1086	88.2665	15.8727	-0.00852672	158.964	0.336208	0	0	15.5587	1		803	69.2111	20.2179	-0.00895159	167.586	0.34797	0	0	6.79953	1		162	14.3284	102.051	-0.00653557	118.56	0.176326	0	0	9.3594	1		791	69.5935	13.1915	-0.00568188	101.237	0.418439
1232	29.9262	9.98372	-0.00663747	120.628	0.246875	0	0	27.9408	1		1087	72.829	17.8106	-0.0256932	507.305	0.0911391	0	0	15.5587	1		804	22.185	11.0048	0.00528698	-93.224	0.49807	0	0	12.0375	1		162	66.4188	44.6474	-0.00554402	98.4399	0.272508	0	0	4.14259	1		791	46.9421	21.0094	-0.00555871	98.738	0.248867
1236	72.841	27.1838	-0.00544417	96.4137	0.254042	0	0	11.2827	1		1087	32.6485	18.9111	-0.00823029	152.949	0.331772	0	0	11.9726	1		805	33.4581	15.2262	-0.00746922	137.506	0.25164	0	0	6.6263	1		162	55.5146	51.8245	-0.00458038	78.8858	0.305536	0	0	10.0956	1		792	116.934	25.8253	-0.00546006	96.7362	0.356216
1238	83.246	22.8207	-0.00705419	129.084	0.20878	0	0	7.59933	1		1088	54.4351	15.7634	-0.0157011	304.545	0.189554	0	0	14.4841	1		805	88.1941	17.9406	-0.00724357	132.927	0.462294	0	0	6.89478	1		162	83.488	52.7802	-0.00593448	106.363	0.260774	0	0	8.80245	1		793	23.0714	9.81312	-0.0176405	343.899	0.157338
1239	39.6595	19.9349	-0.0553493	1109.08	0.0338043	0	0	33.9641	1		1089	43.0905	24.7684	0.0111638	-212.475	0.245844	0	0	11.9726	1		805	80.2801	19.6179	-0.00996366	188.122	0.303182	0	0	8.0898	1		164	37.9888	49.1338	-0.0065433	118.717	0.226261	0	0	7.67662	1		793	63.1249	19.1994	-0.00699307	127.844	0.245428
1240	110.323	12.9836	-0.00719876	132.018	0.141645	0	0	17.5665	1		1094	72.4083	23.22	0.00827515	-153.859	0.290461	0	0	19.2985	1		806	40.4897	27.3528	-0.00586273	104.907	0.407264	0	0	14.0178	1		164	19.3826	46.9774	-0.00518929	91.2417	0.316345	0	0	6.49273	1		797	101.771	11.3072	-0.0242683	478.39	0.0729949
1240	92.8942	15.1777	-0.00729598	133.99	0.230541	0	0	7.49547	1		1094	22.7838	26.9053	-0.020358	399.043	0.133933	0	0	13.4522	1		807	89.9219	24.6154	-0.00811158	150.54	0.32662	0	0	6.89478	1		164	45.6442	49.7042	-0.00788223	145.887	0.183982	0	0	7.67662	1		800	37.0495	23.2033	-0.0115881	221.085	0.144696
1243	81.1391	15.5193	-0.00786505	145.538	0.194146	0	0	7.59933	1		1095	54.6848	15.5839	0.0122575	-234.668	0.262048	0	0	19.2985	1		809	70.0698	10.0269	-0.0113484	216.222	0.207703	0	0	14.0084	1		164	101.518	56.2044	-0.00567988	101.197	0.253893	0	0	10.8735	1		801	9.6705	9.17398	-0.00434144	74.0373	0.42493
1245	94.0186	22.5884	-0.00665094	120.901	0.30726	0	0	7.49547	1		1098	18.2047	14.2565	-0.0173346	337.693	0.138606	0	0	13.4522	1		810	39.225	11.9628	0.00792487	-146.752	0.25778	0	0	6.6263	1		165	25.025	30.7621	-0.00987934	186.412	0.185549	0	0	16.4469	1		803	19.9692	9.0482	-0.0120126	229.7	0.156606
1247	30.5331	19.2893	-0.00651605	118.164	0.215763	0	0	7.61102	1		1100	77.4765	6.1186	-0.0179624	350.431	0.207672	0	0	17.5648	1		812	95.9119	20.3281	-0.00922536	173.141	0.246951	0	0	7.36619	1		165	112.251	57.9421	-0.00516455	90.7398	0.271297	0	0	8.50977	1		803	59.1977	15.5401	-0.00362022	59.4024	0.41511
1249	16.0337	26.1983	-0.00593568	106.387	0.235514	0	0	15.9435	1		1101	107.234	23.9999	-0.0112263	213.743	0.264374	0	0	15.5588	1		812	21.7335	11.7287	-0.00584948	104.638	0.465516	0	0	6.37024	1		165	101.448	80.9918	-0.00624952	112.756	0.202325	0	0	12.0159	1		806	65.7012	17.254	-0.00600943	107.884	0.30519
1251	31.9672	26.764	-0.0069281	126.525	0.213436	0	0	7.61102	1		1106	96.1468	13.0844	-0.00737441	135.582	0.448736	0	0	11.3487	1		813	22.3139	22.0162	-0.00827684	153.894	0.352504	0	0	7.52893	1		165	16.6561	56.12	-0.00591444	105.956	0.324793	0	0	6.21829	1		808	117.633	10.5847	0.00487209	-84.8051	0.445246
1252	71.5186	26.0568	-0.00353302	57.633	0.394529	0	0	18.1641	1		1108	23.0937	27.4351	0.0363237	-723.017	0.0981474	0	0	21.3372	1		814	17.3525	16.3532	-0.00893783	167.306	0.29405	0	0	6.37024	1		165	40.9357	65.6453	-0.00562514	100.086	0.336536	0	0	4.84556	1		810	106.993	11.6056	-0.00562266	100.036	0.320508
1255	54.245	20.4389	-0.00693932	126.753	0.266072	0	0	17.943	1		1108	78.0236	15.4127	0.0109745	-208.634	0.248107	0	0	9.5658	1		815	63.5	7.13923	0.00594114	-106.498	0.357992	0	0	5.32835	1		166	18.9987	64.6099	-0.00654131	118.677	0.314926	0	0	7.7876	1		810	19.4207	14.5356	-0.00604925	108.692	0.264481
1256	36.3021	20.4471	-0.0068457	124.853	0.279831	0	0	7.66124	1		1108	107.131	15.9376	0.0103646	-196.258	0.26923	0	0	10.0614	1		819	92.3028	15.9364	-0.00497843	86.9629	0.452669	0	0	17.2125	1		166	65.0058	62.6453	-0.00542157	95.9551	0.383311	0	0	4.66137	1		811	112.506	26.2046	-0.00736974	135.487	0.17814
1257	10.744	10.4706	-0.00616784	111.098	0.244251	0	0	27.4362	1		1109	47.6706	21.8133	-0.0144168	278.485	0.172298	0	0	25.2116	1		820	25.5429	19.8549	-0.00598258	107.339	0.325212	0	0	4.45938	1		166	88.5917	72.6318	-0.00490058	85.3832	0.301747	0	0	9.09296	1		811	26.9284	27.6042	-0.00611247	109.975	0.202728
1257	89.9101	20.917	-0.00667875	121.465	0.227749	0	0	19.0962	1		1110	12.5533	8.88315	-0.00574752	102.569	0.444148	0	0	21.3372	1		820	68.1974	26.7876	-0.00624477	112.659	0.427908	0	0	7.07807	1		167	26.7227	53.696	-0.00735574	135.203	0.420984	0	0	5.45511	1		812	40.0084	12.8013	-0.00421867	71.546	0.383551
1263	20.2856	13.6598	-0.0096002	180.747	0.127136	0	0	7.34692	1		1110	115.237	21.8977	0.00673365	-122.58	0.35939	0	0	4.50026	1		821	107.613	23.8021	-0.0154934	300.33	0.144256	0	0	12.7793	1		167	83.3127	85.2888	-0.00668262	121.544	0.202533	0	0	13.7138	1		814	86.2948	19.3101	-0.00742095	136.526	0.185618
1267	26.0975	5.74694	-0.00641098	116.032	0.256432	0	0	9.81792	1		1113	77.4737	5.86273	0.0171226	-333.391	0.165925	0	0	9.5658	1		821	29.7332	18.3295	0.00471018	-81.5196	0.421392	0	0	4.45938	1		167	66.6378	48.7842	-0.00727624	133.59	0.170663	0	0	4.14259	1		815	64.6006	15.6783	-0.0063531	114.858	0.314176
1268	121.082	16.5699	-0.00708651	129.74	0.175138	0	0	21.9885	1		1115	117.101	17.8015	-0.0112814	214.863	0.223673	0	0	4.50026	1		821	72.5402	21.1984	-0.00631045	113.992	0.385112	0	0	7.07807	1		167	12.8817	69.4295	-0.00770564	142.303	0.249717	0	0	7.7876	1		816	18.6724	8.11307	-0.0115992	221.311	0.121726
1268	12.9796	12.8855	-0.00434183	74.0451	0.34275	0	0	7.34692	1		1115	55.2795	6.93569	0.00921248	-172.88	0.233628	0	0	10.3483	1		821	14.8263	24.1216	-0.00694311	126.83	0.357689	0	0	11.5347	1		167	108.557	94.6332	-0.00683567	124.65	0.239382	0	0	11.1766	1		818	91.2749	10.9314	-0.00731203	134.316	0.279111
1270	100.175	9.75835	-0.00626526	113.075	0.247032	0	0	21.9885	1		1116	91.0429	22.8826	-0.00800965	148.472	0.399328	0	0	18.7714	1		822	20.1089	7.17758	-0.00748281	137.782	0.386774	0	0	13.7928	1		168	120.717	57.0737	-0.00827277	153.811	0.150294	0	0	8.50977	1		818	87.5996	27.1357	-0.00549923	97.5309	0.194442
1272	38.3486	20.8547	-0.00519249	91.3066	0.222329	0	0	19.4508	1		1118	54.3449	17.2417	-0.0153159	296.729	0.237204	0	0	10.3483	1		825	114.839	13.262	-0.0102197	193.318	0.243213	0	0	12.7793	1		168	119.408	97.3116	-0.0163658	318.034	0.0841596	0	0	11.1766	1		820	42.8862	9.51145	-0.00681906	124.313	0.32608
1279	80.333	21.6479	-0.00609611	109.643	0.317287	0	0	4.53218	1		1120	8.73553	16.0234	-0.0205952	403.856	0.194061	0	0	6.58493	1		826	53.6333	26.6897	-0.00720516	132.147	0.300215	0	0	15.4457	1		168	46.0516	18.5324	-0.0138846	267.685	0.102624	0	0	18.1528	1		820	43.3242	16.7012	-0.00493936	86.1702	0.343308
1280	71.4832	15.3323	-0.00997043	188.26	0.148627	0	0	5.76268	1		1120	70.1814	25.617	-0.00820625	152.461	0.275376	0	0	17.9148	1		827	68.2372	6.3037	0.00558388	-99.2488	0.449993	0	0	8.47072	1		168	120.022	67	-0.00591145	105.896	0.255912	0	0	9.95063	1		821	51.4538	16.3954	-0.00764494	141.071	0.242969
1281	9.98257	17.3015	-0.00578522	103.334	0.260255	0	0	57.4118	1		1121	15.2927	16.6273	-0.0159863	310.334	0.283543	0	0	6.58493	1		828	61.0476	13.1399	-0.0143709	277.553	0.160665	0	0	9.92081	1		168	90.1886	17.4361	-0.00626651	113.1	0.309043	0	0	6.25201	1		822	98.4717	18.5738	-0.00776002	143.407	0.173311
1281	81.5629	8.81642	0.00383454	-63.7514	0.428542	0	0	4.00748	1		1121	105.218	10.5763	-0.0543747	1089.3	0.0797873	0	0	6.64978	1		829	75.4587	10.7312	-0.0076368	140.906	0.424742	0	0	8.47072	1		168	36.7883	70.9553	-0.00569207	101.444	0.265508	0	0	6.73774	1		823	61.2794	21.6006	-0.0193961	379.524	0.0636606
1281	70.6627	23.0291	-0.00611916	110.11	0.382156	0	0	5.1289	1		1122	47.7515	7.00564	-0.0141186	272.434	0.260487	0	0	12.1039	1		829	14.4575	19.2785	0.0055566	-98.6951	0.370925	0	0	33.6044	1		168	77.3271	112.765	-0.00456941	78.6632	0.306911	0	0	17.2994	1		826	111.697	10.3713	-0.0126553	242.74	0.117025
1282	113.94	13.3059	-0.00672861	122.477	0.192692	0	0	31.7449	1		1124	100.337	15.9404	-0.0159092	308.768	0.29269	0	0	7.25224	1		833	47.182	11.6387	-0.0111952	213.113	0.212464	0	0	10.7981	1		169	74.4004	17.1221	-0.00529564	93.3997	0.25888	0	0	15.7913	1		828	84.8896	25.406	-0.00728425	133.752	0.243035
1282	82.1993	12.773	-0.00526561	92.7904	0.310519	0	0	4.00748	1		1125	111.67	8.96636	-0.0544647	1091.13	0.0682544	0	0	6.64978	1		833	116.597	13.5549	-0.0242066	477.139	0.0614726	0	0	21.9436	1		169	117.852	31.4725	-0.0048298	83.947	0.269669	0	0	24.8848	1		829	84.6967	8.06512	-0.00742714	136.652	0.206793
1284	75.8421	21.0373	-0.00716034	131.238	0.302535	0	0	4.53218	1		1125	6.7405	9.15176	0.0102597	-194.13	0.250356	0	0	7.15537	1		833	87.3103	21.0723	-0.00974654	183.717	0.308956	0	0	11.461	1		169	22.7369	57.4204	-0.00637105	115.222	0.319314	0	0	5.45511	1		829	47.0034	8.45535	-0.00541165	95.7538	0.225023
1285	75.8083	11.5241	-0.00823147	152.973	0.216653	0	0	5.76268	1		1126	54.3174	17.1739	0.0152073	-294.527	0.13796	0	0	12.1039	1		834	95.5691	7.28151	-0.0122586	234.692	0.198636	0	0	16.0746	1		169	89.2322	63.0884	-0.0061589	110.917	0.238482	0	0	9.31759	1		831	119.844	21.1356	-0.00832213	154.813	0.234943
1286	67.3662	19.0999	-0.00632562	114.3	0.232532	0	0	5.1289	1		1127	6.57323	26.7537	-0.0306738	608.37	0.139467	0	0	17.6028	1		835	25.6516	16.3443	-0.00815353	151.392	0.352096	0	0	22.0386	1		170	40.6599	35.866	-0.00821334	152.605	0.153808	0	0	10.2172	1		832	57.4972	11.4884	-0.00534437	94.3886	0.218829
1288	52.5957	21.7743	-0.00391434	65.3706	0.365305	0	0	15.0107	1		1129	71.9748	20.8715	-0.0103437	195.833	0.202156	0	0	18.0404	1		837	77.2608	15.5622	-0.00620802	111.914	0.279677	0	0	11.461	1		170	7.98127	24.9313	-0.00708372	129.683	0.21722	0	0	11.4378	1		834	20.5344	20.5572	-0.00746741	137.469	0.136091
1289	31.1613	12.0279	-0.00896706	167.9	0.113252	0	0	12.0861	1		1130	100.067	15.9884	0.0145582	-281.355	0.475606	0	0	13.5618	1		840	106.28	26.1076	-0.0117022	223.401	0.301556	0	0	6.1649	1		170	13.93	95.3675	-0.00675154	122.943	0.213812	0	0	25.9592	1		835	86.6844	13.7267	-0.014733	284.902	0.150047
1293	20.7414	5.90413	-0.00419953	71.1577	0.397576	0	0	12.0861	1		1131	112	8.45617	-0.0240491	473.941	0.119626	0	0	14.1115	1		841	40.4921	17.5841	-0.0147318	284.876	0.148202	0	0	10.8499	1		170	54.6988	113.731	-0.00653103	118.468	0.31414	0	0	6.96051	1		837	95.4546	8.76633	-0.0103208	195.369	0.152956
1294	69.722	20.8699	-0.00710143	130.043	0.176923	0	0	39.5614	1		1135	11.5914	21.7904	0.00841922	-156.783	0.416829	0	0	6.71658	1		841	23.4932	9.10453	-0.00865577	161.583	0.223173	0	0	15.2467	1		170	60.6457	117.348	-0.00522079	91.8809	0.421555	0	0	6.96051	1		840	31.8175	25.9811	-0.00742522	136.613	0.13718
1295	28.6882	25.2839	-0.00711602	130.339	0.228493	0	0	20.9458	1		1135	85.508	22.2085	-0.010088	190.646	0.271808	0	0	11.0025	1		842	69.3833	6.99689	-0.00663553	120.589	0.369145	0	0	11.637	1		171	58.3848	58.5014	-0.00590197	105.703	0.237286	0	0	7.81083	1		841	113.957	25.6085	-0.00614001	110.534	0.189677
1300	79.6825	23.313	-0.00677247	123.367	0.211954	0	0	10.3695	1		1137	48.0269	22.0676	0.0165716	-322.21	0.157891	0	0	26.6367	1		842	42.7472	6.97115	-0.00713524	130.729	0.321754	0	0	10.8499	1		171	21.5128	47.106	-0.00761535	140.471	0.231663	0	0	4.3642	1		841	73.9628	11.5746	-0.00704817	128.962	0.208373
1301	46.235	16.8692	-0.00819036	152.139	0.147624	0	0	34.0626	1		1137	15.5634	16.3741	0.0110118	-209.391	0.262306	0	0	6.71658	1		842	104.987	20.0799	-0.0069447	126.862	0.432677	0	0	6.1649	1		171	69.3695	61.0062	-0.00609061	109.531	0.243561	0	0	4.66137	1		843	102.519	16.7739	-0.00787941	145.829	0.211512
1307	90.5023	9.16642	-0.00875181	163.532	0.12732	0	0	21.7029	1		1139	74.6233	20.6029	0.00540301	-95.5785	0.412604	0	0	11.0025	1		843	65.4007	20.4776	-0.011577	220.86	0.183445	0	0	7.24173	1		171	96.7431	68.6023	-0.00398174	66.7382	0.345433	0	0	7.05826	1		843	5.94547	18.4396	-0.0057623	102.869	0.250502
1308	25.0478	26.8164	-0.00791785	146.609	0.182275	0	0	18.7908	1		1142	17.6937	9.12601	-0.0784108	1577.04	0.104005	0	0	7.55471	1		844	15.8865	22.3182	-0.00765666	141.309	0.33341	0	0	15.2467	1		172	111.565	79.1966	-0.0265271	524.226	0.0673218	0	0	10.4742	1		844	33.8852	7.96697	-0.00704659	128.93	0.163589
1309	111.386	15.0724	-0.00573185	102.251	0.224286	0	0	21.7029	1		1144	45.2906	17.8872	-0.0106767	202.591	0.333424	0	0	7.94323	1		847	76.3059	17.5363	-0.0104958	198.92	0.276158	0	0	11.2949	1		172	30.4428	35.9069	-0.00662224	120.319	0.207333	0	0	10.2172	1		845	83.8658	13.9473	-0.00411978	69.5393	0.239445
1314	80.3383	26.1694	-0.00517155	90.8816	0.27766	0	0	15.2411	1		1145	39.0853	8.46439	-0.0279633	553.368	0.161595	0	0	9.94473	1		847	119.493	26.6702	-0.00729448	133.96	0.359618	0	0	15.9326	1		172	12.5392	35.4217	-0.0049592	86.5728	0.329463	0	0	11.4378	1		846	33.2115	18.9884	-0.00591056	105.878	0.294926
1315	34.7397	27.0073	-0.00993428	187.526	0.165315	0	0	27.5643	1		1145	97.17	22.0708	-0.0243726	480.507	0.121935	0	0	16.9658	1		848	121.406	8.34688	-0.012536	240.321	0.203601	0	0	18.4229	1		172	66.2637	85.2696	-0.0063989	115.787	0.197287	0	0	17.049	1		847	69.0211	12.0155	-0.00612004	110.128	0.257923
1317	95.5782	25.9753	-0.0065965	119.797	0.208396	0	0	15.2411	1		1146	105.822	7.47671	-0.0662155	1329.58	0.0575407	0	0	16.9658	1		848	58.9618	17.1635	-0.0231947	456.605	0.0808747	0	0	4.16305	1		173	95.1947	21.1814	-0.00556094	98.7831	0.212961	0	0	6.25201	1		848	47.5495	8.90728	-0.00730451	134.163	0.192711
1319	56.4506	10.024	-0.00759295	140.016	0.115733	0	0	9.34247	1		1149	48.7652	10.7442	-0.00846387	157.689	0.307347	0	0	7.94323	1		849	36.7648	10.1079	-0.0114488	218.258	0.159854	0	0	8.01479	1		173	91.4196	36.0668	-0.00608641	109.446	0.196312	0	0	6.32343	1		849	26.5739	21.1394	-0.00698833	127.748	0.215528
1323	104.088	26.3285	0.00281651	-43.0935	0.475652	0	0	41.7292	1		1152	17.91	16.9059	0.00961816	-181.112	0.387972	0	0	10.049	1		849	35.9886	26.1448	-0.00866394	161.749	0.296003	0	0	10.5011	1		174	11.7847	64.3115	-0.00719235	131.887	0.203411	0	0	12.9397	1		849	7.10697	10.2324	-0.00667662	121.422	0.345651
1324	63.6694	15.9544	-0.0065818	119.498	0.218897	0	0	9.34247	1		1153	35.2092	25.5704	0.0120714	-230.892	0.247553	0	0	6.49904	1		850	67.2953	5.97765	-0.0114141	217.555	0.273575	0	0	9.79769	1		174	75.559	69.4715	-0.00646515	117.131	0.250412	0	0	7.83131	1		849	62.6515	9.91819	-0.00363237	59.6489	0.417084
1336	37.9029	23.5335	-0.00896558	167.87	0.185389	0	0	14.6085	1		1153	22.4218	7.9267	0.0090037	-168.643	0.331852	0	0	8.49718	1		852	47.38	26.6748	-0.00909449	170.485	0.294962	0	0	11.4037	1		175	98.1149	61.6787	-0.0124675	238.93	0.11316	0	0	6.78186	1		851	88.9751	22.4223	-0.00962197	181.189	0.18059
1340	52.4373	25.0027	0.00434899	-74.1905	0.327846	0	0	14.6085	1		1153	91.8072	18.0031	0.00714677	-130.963	0.427378	0	0	20.6393	1		853	6.135	16.1885	-0.00873881	163.268	0.359138	0	0	31.2276	1		175	82.9179	66.7927	-0.00584403	104.527	0.262207	0	0	5.98885	1		851	12.3431	7.87796	-0.00830565	154.478	0.280683
1341	42.6998	5.83227	-0.00430796	73.3578	0.348929	0	0	10.7153	1		1156	73.4158	8.63625	-0.171891	3473.93	0.0459504	0	0	20.6393	1		854	40.9963	16.9147	0.00708951	-129.801	0.301893	0	0	8.01479	1		175	39.8907	67.6257	-0.00510459	89.523	0.282909	0	0	17.2765	1		851	39.7507	11.8403	-0.00405274	68.179	0.366271
1342	8.82082	26.4101	-0.00517501	90.952	0.282356	0	0	29.4073	1		1156	33.0601	19.4369	0.0114351	-217.982	0.308765	0	0	6.49904	1		855	81.3219	15.8771	-0.00838687	156.126	0.247259	0	0	17.1681	1		176	24.6486	18.8933	-0.0165396	321.561	0.0830481	0	0	13.9117	1		851	80.0815	24.5834	-0.00800741	148.427	0.22662
1348	7.64065	8.58917	-0.00801864	148.654	0.200229	0	0	28.0693	1		1167	91.4785	8.14121	-0.0182762	356.798	0.132119	0	0	37.9544	1		858	65.9947	25.0482	-0.00827846	153.927	0.282223	0	0	11.0059	1		176	8.54065	9.23466	-0.0053989	95.4951	0.234959	0	0	17.9138	1		851	60.7898	27.1626	-0.017326	337.519	0.121383
1351	46.655	20.2855	-0.00632667	114.321	0.34199	0	0	4.72015	1		1169	45.7304	16.0144	0.0101417	-191.735	0.274666	0	0	8.85705	1		860	60.725	15.3859	-0.00865219	161.51	0.301434	0	0	11.0059	1		176	81.0049	30.2057	-0.00554031	98.3646	0.488441	0	0	5.86508	1		855	67.1435	23.421	-0.00666169	121.119	0.222031
1353	120.311	22.1197	-0.00815047	151.33	0.167549	0	0	60.6154	1		1171	54.5447	16.8839	0.0160629	-311.887	0.0927087	0	0	8.85705	1		864	84.3856	7.8016	0.00758605	-139.876	0.374698	0	0	11.35	1		177	98.2658	117.872	-0.00672709	122.446	0.285026	0	0	14.6121	1		856	38.9121	24.2857	-0.00729187	133.907	0.217953
1355	48.4022	24.6703	-0.00797899	147.85	0.153448	0	0	4.72015	1		1175	116.425	11.6578	0.00895972	-167.751	0.211192	0	0	21.5255	1		866	44.855	24.0478	-0.00611937	110.115	0.35591	0	0	11.2999	1		178	86.5956	31.9783	-0.00609237	109.567	0.353157	0	0	4.83115	1		856	118.346	23.8406	-0.00545355	96.6041	0.409654
1357	59.6965	21.9126	-0.00571009	101.81	0.217272	0	0	11.6261	1		1176	71.7878	24.0418	0.0111826	-212.857	0.215052	0	0	8.79789	1		867	75.6168	15.0078	-0.00656522	119.162	0.497282	0	0	11.35	1		178	107.187	10.4974	-0.00548792	97.3014	0.252998	0	0	8.00029	1		856	13.0551	26.0734	-0.00581957	104.031	0.442714
1359	120.729	16.4052	-0.00761203	140.404	0.182967	0	0	61.2807	1		1180	75.426	16.0314	-0.0158415	307.396	0.127997	0	0	8.79789	1		869	49.101	13.576	-0.00897731	168.108	0.236174	0	0	11.2999	1		178	98.5412	68.4471	-0.00662723	120.42	0.327231	0	0	6.78186	1		857	116.552	17.084	-0.00658447	119.553	0.279056
1360	33.2414	19.7433	-0.00611047	109.934	0.270339	0	0	9.67288	1		1182	117.971	13.0661	0.00652343	-118.314	0.277433	0	0	23.1934	1		870	105.642	23.7561	-0.00831574	154.683	0.287003	0	0	13.6474	1		179	54.1039	22.0295	-0.00651583	118.16	0.202172	0	0	9.86127	1		859	43.4083	5.82038	-0.0054529	96.5909	0.315705
1360	14.7644	26.6883	-0.00785277	145.289	0.155673	0	0	19.7391	1		1186	81.6026	25.0437	-0.0794716	1598.57	0.0667989	0	0	28.3476	1		870	6.54128	12.4755	-0.00646017	117.03	0.406052	0	0	12.2199	1		179	115.522	54.8349	-0.00514328	90.308	0.389054	0	0	9.16761	1		859	7.19825	25.6218	-0.00838988	156.188	0.289249
1365	27.9746	11.6301	-0.00405268	68.1777	0.382654	0	0	9.67288	1		1187	16.3733	14.7827	-0.01051	199.208	0.187414	0	0	6.74804	1		872	116.227	15.1419	-0.0115465	220.24	0.214593	0	0	13.6474	1		179	67.2796	82.4622	-0.00555067	98.5748	0.223808	0	0	11.6036	1		862	118.429	25.57	-0.0214346	420.89	0.0764126
1371	17.2968	24.2457	-0.00704611	128.92	0.247503	0	0	54.3465	1		1189	54.4828	16.7913	-0.0125277	240.151	0.204564	0	0	16.0353	1		873	17.0313	18.7434	-0.0113268	215.783	0.15718	0	0	8.26594	1		180	73.5752	68.1336	-0.00690273	126.011	0.201003	0	0	8.43191	1		864	51.7173	11.4002	-0.00601724	108.042	0.255077
1372	99.7624	15.7293	-0.00662523	120.38	0.179344	0	0	4.4704	1		1190	39.5075	11.0581	-0.0108841	206.799	0.29447	0	0	16.0353	1		873	29.2876	21.2947	-0.00844245	157.254	0.246621	0	0	12.519	1		180	112.459	38.3562	-0.00860772	160.608	0.190759	0	0	9.99901	1		864	12.9043	19.2688	-0.00997625	188.378	0.119479
1375	71.4427	19.5808	-0.00781777	144.578	0.212603	0	0	25.5058	1		1190	22.9065	13.0937	-0.00797719	147.813	0.319231	0	0	6.74804	1		874	28.5735	7.60249	-0.00938762	176.434	0.261777	0	0	8.72406	1		180	93.1656	39.7622	-0.011832	226.034	0.0956089	0	0	10.1859	1		864	99.9443	23.6176	-0.00364626	59.9307	0.346453
1377	96.9457	19.2007	-0.00537913	95.0939	0.286781	0	0	4.4704	1		1192	21.9926	25.9569	-0.0172197	335.361	0.258659	0	0	5.97958	1		875	15.4466	26.856	-0.00761365	140.436	0.303757	0	0	8.26594	1		180	10.3143	41.2092	-0.00692615	126.486	0.222301	0	0	13.767	1		865	18.3782	8.14752	-0.00447973	76.8433	0.287772
1379	107.777	24.606	0.00441495	-75.5288	0.383618	0	0	12.1055	1		1193	15.3258	11.3008	-0.0148276	286.82	0.183645	0	0	7.78981	1		878	84.5564	23.2799	-0.0080336	148.958	0.294914	0	0	12.8459	1		180	43.5312	50.7371	-0.00664078	120.695	0.217199	0	0	16.3974	1		865	88.8403	13.9478	-0.00443784	75.9934	0.469841
1380	21.2014	6.17731	-0.00786331	145.502	0.218179	0	0	11.5204	1		1193	27.8695	24.8532	-0.0132465	254.738	0.367125	0	0	5.97958	1		878	105.599	6.15006	-0.00856662	159.774	0.214804	0	0	7.78026	1		180	87.9918	63.6112	-0.00378195	62.6842	0.353519	0	0	5.98885	1		866	81.5488	22.7179	-0.0110915	211.008	0.150148
1383	17.9212	17.2208	-0.00615065	110.749	0.254596	0	0	11.5204	1		1197	88.1322	17.0636	0.00795282	-147.319	0.341289	0	0	20.857	1		879	30.9506	15.9965	-0.0132515	254.839	0.151549	0	0	8.72406	1		180	101.148	97.7187	-0.00747238	137.57	0.40865	0	0	7.97855	1		866	39.2896	18.1481	-0.00614393	110.613	0.196975
1385	93.5021	12.0686	-0.00513566	90.1534	0.257053	0	0	11.2859	1		1197	108.657	20.7704	-0.011253	214.286	0.180437	0	0	20.857	1		881	10.2175	21.0131	-0.00695399	127.051	0.331002	0	0	19.4103	1		180	23.0318	46.4813	-0.00690727	126.103	0.22114	0	0	4.75639	1		867	119.369	13.1744	-0.00546833	96.904	0.347844
1385	98.2423	22.3108	-0.00715659	131.162	0.185499	0	0	11.2859	1		1200	13.2124	13.3273	-0.00982338	185.276	0.316114	0	0	26.2389	1		881	96.8131	19.4345	0.00803231	-148.932	0.326089	0	0	9.6324	1		180	92.4441	77.4534	-0.00696138	127.201	0.186423	0	0	10.876	1		870	111.975	22.2264	-0.00575392	102.699	0.219124
1390	55.8561	17.8074	-0.0061484	110.704	0.31883	0	0	8.25274	1		1202	40.1213	11.0314	0.00897043	-167.968	0.305948	0	0	13.487	1		882	104.68	13.8759	-0.0115398	220.106	0.238273	0	0	7.78026	1		180	9.91744	89.8485	-0.00479253	83.1906	0.310865	0	0	18.7791	1		871	100.675	20.7574	-0.00549372	97.4191	0.287136
1392	61.3072	24.0036	-0.00830771	154.52	0.252849	0	0	7.16222	1		1202	37.1027	24.1777	0.00469841	-81.2809	0.429967	0	0	9.43021	1		884	80.8758	10.1945	-0.00856497	159.74	0.278453	0	0	14.8796	1		181	39.3054	82.902	-0.00636737	115.147	0.228979	0	0	5.86023	1		871	70.6907	21.6907	-0.00541418	95.8052	0.267683
1392	65.4495	18.1608	-0.00610367	109.796	0.378558	0	0	7.16222	1		1205	67.9019	23.9268	-0.0306277	607.433	0.0831405	0	0	18.1011	1		885	71.9169	23.5705	-0.0102255	193.435	0.229975	0	0	5.00726	1		181	109.759	108.848	-0.00980042	184.81	0.125525	0	0	14.0717	1		871	119.529	24.0192	-0.00581776	103.995	0.239281
1393	109.197	17.2892	-0.00673596	122.626	0.1342	0	0	43.7562	1		1206	104.517	9.77646	-0.0625158	1254.5	0.0611119	0	0	39.2539	1		886	67.112	15.8479	-0.0107429	203.934	0.208024	0	0	8.85014	1		181	47.9593	114.001	-0.0075956	140.07	0.159762	0	0	11.6075	1		872	59.3992	7.69326	-0.00922815	173.198	0.140929
1393	45.7698	16.5931	-0.00425156	72.2134	0.342204	0	0	10.1591	1		1207	46.4514	22.9406	0.0129333	-248.381	0.259553	0	0	4.3176	1		886	22.5919	6.05873	-0.00874525	163.399	0.302753	0	0	17.2797	1		181	62.3108	11.4139	0.00878675	-164.241	0.211104	0	0	13.418	1		872	57.3026	22.2238	-0.00606955	109.104	0.249066
1395	29.0626	21.1414	-0.00650425	117.925	0.226889	0	0	17.3152	1		1210	50.1025	20.636	-0.00762364	140.639	0.435958	0	0	4.3176	1		887	57.0195	12.5066	-0.00993929	187.628	0.228225	0	0	10.6311	1		182	10.7708	16.6219	-0.00670056	121.908	0.25923	0	0	22.2398	1		874	29.658	18.1896	-0.0211096	414.294	0.0718274
1399	108.855	6.49568	-0.00731019	134.279	0.161969	0	0	15.3745	1		1211	51.2107	11.3005	-0.00839839	156.36	0.224214	0	0	9.40108	1		888	6.6027	12.6109	-0.00688634	125.678	0.309312	0	0	17.2797	1		182	82.9471	28.8116	-0.00567697	101.138	0.247347	0	0	4.83115	1		876	18.1591	9.21131	-0.00655619	118.979	0.400121
1402	100.984	19.7029	-0.00600115	107.716	0.205852	0	0	12.6395	1		1212	60.5118	24.3711	0.00845238	-157.456	0.306263	0	0	9.68428	1		888	67.0382	24.6977	-0.00928808	174.414	0.370745	0	0	5.00726	1		182	59.0237	30.5759	-0.0049891	87.1796	0.315532	0	0	9.78468	1		876	92.8808	17.1615	-0.00659518	119.77	0.319392
1402	113.169	23.063	-0.0102264	193.453	0.140625	0	0	12.6395	1		1214	89.0066	18.5695	-0.0627381	1259.01	0.0810743	0	0	11.2693	1		889	117.622	25.0127	-0.00738663	135.83	0.236272	0	0	6.33973	1		182	108.379	94.3475	-0.00538372	95.1871	0.347056	0	0	4.64288	1		879	88.5495	23.0213	-0.0107411	203.899	0.130833
1405	21.6396	8.414	-0.00599127	107.515	0.190129	0	0	23.9241	1		1217	54.4548	16.8147	0.0164513	-319.768	0.190662	0	0	9.68428	1		891	93.9778	14.2832	-0.00960637	180.872	0.223983	0	0	19.6272	1		183	101.354	15.9727	-0.00606272	108.965	0.247508	0	0	8.00029	1		879	58.7657	16.6882	-0.00864011	161.265	0.154747
1405	41.7434	21.3833	-0.00802067	148.696	0.152243	0	0	23.9241	1		1218	6.51735	27.2186	-0.0153561	297.545	0.0961615	0	0	49.0535	1		892	111.792	22.5218	-0.00951189	178.955	0.304994	0	0	6.33973	1		183	49.583	33.1476	-0.0061156	110.038	0.238489	0	0	9.78468	1		880	106.192	23.0601	-0.00832737	154.919	0.175905
1415	83.0815	11.0153	-0.00618282	111.402	0.162063	0	0	inf	1		1219	91.214	7.51851	0.0181639	-354.521	0.169788	0	0	11.2693	1		893	69.2824	10.5334	-0.0100594	190.066	0.188752	0	0	6.22656	1		184	24.9099	57.0032	-0.00703737	128.743	0.184709	0	0	10.6882	1		880	8.62596	14.6398	-0.00566168	100.827	0.299511
1423	67.6662	18.3121	-0.00589487	105.559	0.223468	0	0	10.8336	1		1219	79.0967	9.77348	-0.0161504	313.663	0.173747	0	0	12.3254	1		894	12.6464	9.57953	-0.00863688	161.2	0.396919	0	0	5.87332	1		184	21.0404	104.979	-0.00567053	101.007	0.285189	0	0	8.14959	1		881	78.3743	6.71079	-0.00648524	117.539	0.263318
1426	77.0943	23.6484	-0.00592931	106.258	0.259875	0	0	10.8336	1		1226	107.401	14.0908	-0.0100028	188.917	0.219266	0	0	13.5336	1		897	7.14988	11.6494	-0.00715717	131.174	0.34149	0	0	5.87332	1		184	27.7789	46.1832	-0.0045552	78.3749	0.346063	0	0	4.75639	1		881	7.80345	26.6984	-0.00723504	132.754	0.325933
1428	35.8354	21.2183	-0.00718226	131.683	0.215812	0	0	17.7105	1		1226	9.79593	23.6449	-0.0114645	218.577	0.191898	0	0	45.4097	1		898	63.1712	11.7265	-0.0105101	199.212	0.280554	0	0	6.22656	1		184	39.2951	77.0418	-0.00692201	126.402	0.225649	0	0	5.86023	1		883	109.126	8.30655	-0.0046682	80.6678	0.303494
1430	63.4534	9.03515	-0.00466903	80.6847	0.323823	0	0	19.9906	1		1229	65.2275	6.9084	-0.0992594	2000.1	0.0489477	0	0	14.3389	1		898	61.1611	20.9475	-0.0113234	215.715	0.294685	0	0	9.4376	1		185	77.3949	83.8416	-0.00684077	124.753	0.18936	0	0	12.6885	1		884	86.8751	8.91452	-0.00567478	101.093	0.247085
1430	18.8534	16.1911	-0.00347941	56.5451	0.3521	0	0	17.7105	1		1230	113.264	26.2881	0.00905488	-169.682	0.316103	0	0	13.5336	1		898	119.347	10.7461	-0.00773703	142.94	0.327877	0	0	7.72703	1		185	23.882	38.0225	-0.00700174	128.02	0.259607	0	0	6.75601	1		885	119.536	16.0683	-0.00724324	132.92	0.38641
1433	116.647	17.9708	-0.00595247	106.728	0.192008	0	0	28.556	1		1231	54.655	16.5949	0.0162424	-315.529	0.0936169	0	0	14.3389	1		899	105.395	5.72958	-0.00974848	183.756	0.233947	0	0	14.1064	1		185	81.1986	71.7367	-0.00552011	97.9546	0.303673	0	0	8.43191	1		887	18.8497	22.7829	-0.0105924	200.881	0.233626
1434	89.5535	8.94812	-0.00926189	173.882	0.112251	0	0	26.1002	1		1232	94.7562	19.9214	-0.047778	955.445	0.0627526	0	0	19.5725	1		902	114.344	16.6342	-0.0093778	176.234	0.252232	0	0	7.27918	1		186	89.1774	27.6402	-0.00700315	128.048	0.183574	0	0	6.33949	1		887	10.985	21.9635	-0.00547674	97.0747	0.442032
1436	37.4717	22.7905	-0.00696397	127.253	0.173761	0	0	10.011	1		1232	13.5313	26.7728	0.00674163	-122.741	0.357	0	0	42.3645	1		903	42.6291	25.0048	-0.0122125	233.756	0.23004	0	0	18.9709	1		186	66.6372	42.4366	-0.00610228	109.768	0.202113	0	0	14.094	1		889	105.402	9.03776	-0.0265259	524.201	0.0570875
1438	42.2159	13.9751	0.00308236	-48.4881	0.436701	0	0	10.011	1		1244	68.9843	19.3217	0.00764309	-141.034	0.497899	0	0	9.64534	1		905	113.68	23.8831	-0.0098037	184.877	0.244269	0	0	7.27918	1		186	64.1461	78.6397	-0.00584351	104.517	0.225183	0	0	11.7091	1		889	90.5826	24.1977	-0.00849878	158.397	0.180016
1442	102.016	8.16366	-0.00730293	134.131	0.238183	0	0	7.54857	1		1245	69.8146	9.49152	-0.00800876	148.454	0.358641	0	0	9.86516	1		908	120.229	9.62124	-0.0101185	191.264	0.180052	0	0	15.6936	1		186	87.5274	45.1883	-0.00578586	103.347	0.304108	0	0	7.2526	1		894	68.1951	23.9165	-0.00622969	112.353	0.335729
1444	109.529	8.89652	-0.00687948	125.539	0.19163	0	0	7.54857	1		1247	62.4439	26.4109	-0.05247	1050.66	0.0881559	0	0	9.64534	1		909	7.18913	8.38913	-0.00763603	140.891	0.319494	0	0	27.423	1		186	87.0444	52.4248	-0.00655628	118.98	0.333951	0	0	7.2526	1		895	112.963	14.5794	-0.00711754	130.37	0.234263
1446	81.1258	8.21419	-0.00518941	91.2441	0.306976	0	0	17.4885	1		1249	88.3473	16.7136	-0.0128863	247.428	0.199768	0	0	8.97254	1		909	80.2313	5.62992	-0.00688909	125.734	0.266258	0	0	27.7497	1		186	12.9136	105.589	-0.0038508	64.0812	0.434056	0	0	7.01129	1		895	46.2269	18.6641	-0.00567239	101.045	0.309232
1446	77.4776	27.2369	-0.00604998	108.707	0.255025	0	0	11.6739	1		1249	28.4374	22.4062	0.0180234	-351.67	0.175969	0	0	19.6026	1		909	30.0513	23.5331	-0.00528094	93.1014	0.37265	0	0	15.617	1		186	38.4274	107.377	-0.00535469	94.598	0.300499	0	0	11.6075	1		897	71.5333	13.2823	-0.00611344	109.994	0.285404
1447	48.5168	20.6698	-0.00694584	126.885	0.255792	0	0	19.7582	1		1251	51.8232	13.5991	-0.0737358	1482.18	0.0586024	0	0	16.6415	1		910	53.6473	13.5884	-0.0099627	188.103	0.252031	0	0	10.3157	1		187	50.9873	115.641	-0.00973632	183.509	0.200266	0	0	9.99485	1		897	75.8607	22.3786	-0.00546742	96.8855	0.344318
1449	68.2658	20.0661	0.00364497	-59.9046	0.438454	0	0	11.6739	1		1253	8.85108	23.2055	0.0083437	-155.251	0.330553	0	0	19.6026	1		911	55.0968	24.1745	-0.0113978	217.224	0.26535	0	0	10.6849	1		187	31.0254	25.8067	-0.00545793	96.6929	0.287768	0	0	13.8549	1		901	46.5843	13.0127	-0.00543582	96.2442	0.26995
1454	82.9164	6.74967	-0.00557984	99.1667	0.247139	0	0	19.7982	1		1254	89.9626	25.5395	-0.00849159	158.251	0.291387	0	0	8.97254	1		913	43.5435	15.6685	-0.0178655	348.465	0.141523	0	0	10.3157	1		187	73.2078	64.9009	-0.00717079	131.45	0.219768	0	0	10.5157	1		902	19.3271	25.2654	-0.00470481	81.4107	0.401054
1456	60.675	6.76991	-0.00679907	123.907	0.168355	0	0	22.2414	1		1255	82.263	5.6585	-0.00816198	151.563	0.373755	0	0	13.0795	1		915	34.788	8.66523	0.00740616	-136.226	0.355901	0	0	11.2118	1		187	107.789	89.7424	-0.006185	111.446	0.195516	0	0	4.64288	1		903	62.2111	17.8983	-0.00426302	72.4459	0.367218
1467	68.7357	7.20832	-0.00567	100.996	0.241579	0	0	15.0618	1		1256	99.1712	25.0639	0.00754688	-139.082	0.346025	0	0	9.22084	1		915	110.438	22.9427	-0.00929231	174.499	0.163359	0	0	9.52669	1		188	80.6165	18.2443	-0.0141821	273.722	0.108891	0	0	5.69058	1		904	85.5995	16.7417	-0.00923605	173.358	0.240488
1469	53.6771	7.51548	-0.00591768	106.022	0.378303	0	0	10.9851	1		1259	109.85	9.7557	0.00958563	-180.452	0.305001	0	0	9.66341	1		917	119.96	22.6641	-0.00923302	173.296	0.244087	0	0	9.52669	1		189	96.7809	64.7348	-0.0171939	334.837	0.0892346	0	0	12.393	1		904	82.0194	23.217	-0.00987126	186.248	0.244817
1470	48.3746	17.1361	-0.00739675	136.035	0.161386	0	0	10.9851	1		1260	100.844	6.25281	-0.00852836	158.998	0.344679	0	0	9.66341	1		919	21.038	17.7778	-0.0184959	361.257	0.119671	0	0	11.4002	1		189	74.2208	12.3092	-0.00626102	112.989	0.429563	0	0	8.53516	1		904	83.7585	9.3395	-0.00519464	91.3503	0.372749
1471	98.752	15.6189	-0.00775407	143.286	0.162573	0	0	14.8985	1		1260	80.2316	18.5793	-0.0599864	1203.18	0.0754107	0	0	9.8111	1		919	54.9757	8.84916	-0.00805793	149.452	0.376278	0	0	17.0183	1		189	10.3521	56.4837	-0.00543595	96.2468	0.354093	0	0	14.0033	1		904	17.1962	16.7183	-0.006782	123.561	0.239079
1480	12.0665	11.6369	-0.00405376	68.1996	0.402169	0	0	91.458	1		1261	121.537	26.5473	-0.00631566	114.098	0.346103	0	0	20.4583	1		919	45.4881	22.9774	-0.00772859	142.769	0.327262	0	0	12.6229	1		190	24.5267	44.7477	-0.00567612	101.12	0.348532	0	0	5.36286	1		906	25.6071	25.156	-0.00681118	124.153	0.147445
1482	103.453	15.2561	-0.00443435	75.9225	0.306888	0	0	91.458	1		1262	86.8503	11.337	0.00848931	-158.205	0.491684	0	0	9.8111	1		920	33.1296	25.5475	-0.00422995	71.7749	0.442854	0	0	12.6229	1		190	103.739	33.0958	-0.00577588	103.145	0.215804	0	0	9.41264	1		907	56.1336	18.8401	-0.00621538	112.063	0.209925
1489	62.1951	11.9872	-0.00744357	136.985	0.236272	0	0	17.2597	1		1266	110.274	8.30575	-0.242248	4901.6	0.0495217	0	0	21.4382	1		922	72.8409	8.9351	-0.00631487	114.082	0.319947	0	0	17.8654	1		190	116.507	50.4554	-0.00553869	98.3317	0.38034	0	0	12.2091	1		911	102.572	14.1967	-0.00669634	121.822	0.214098
1489	71.4145	26.5783	0.00484799	-84.316	0.336317	0	0	17.2597	1		1267	80.2896	18.6887	0.0607609	-1218.89	0.0851522	0	0	6.86231	1		923	24.6185	6.95453	-0.00618215	111.389	0.477874	0	0	6.74527	1		190	13.1973	84.314	-0.00708794	129.769	0.270438	0	0	7.96252	1		911	99.6358	25.1735	-0.00747126	137.547	0.185931
1492	24.658	8.71048	-0.00651825	118.209	0.240587	0	0	4.01718	1		1269	8.29418	11.1626	-0.040905	815.979	0.0757903	0	0	21.1412	1		926	31.363	6.85612	-0.00982376	185.284	0.288953	0	0	6.74527	1		190	8.19095	110.771	-0.00654379	118.727	0.277187	0	0	7.01129	1		911	40.3182	13.1236	-0.0051292	90.0223	0.261754
1495	20.7596	9.68006	-0.0066799	121.489	0.246536	0	0	4.01718	1		1271	22.7499	26.5892	-0.0147086	284.406	0.130645	0	0	21.1412	1		926	29.4982	15.9857	-0.00788948	146.034	0.428153	0	0	9.31806	1		191	62.0041	90.1512	-0.0127423	244.506	0.101947	0	0	9.82284	1		912	81.2036	10.3693	-0.00711096	130.236	0.277953
1498	32.5706	18.7241	-0.00600211	107.735	0.236674	0	0	12.0307	1		1272	47.4943	13.1357	-0.0108668	206.449	0.349333	0	0	7.53624	1		927	103.495	16.7769	-0.0111989	213.188	0.289582	0	0	8.60895	1		191	34.6762	39.172	-0.00688843	125.72	0.206713	0	0	10.9687	1		915	14.9776	17.5925	-0.0089895	168.355	0.218797
1500	99.9663	16.4603	-0.00578264	103.282	0.257161	0	0	11.9209	1		1272	54.3231	16.3234	-0.0112745	214.721	0.281558	0	0	7.53624	1		930	63.3692	5.75473	-0.00668786	121.65	0.343946	0	0	19.5347	1		191	59.0656	121.527	-0.0337938	671.679	0.0625981	0	0	9.99485	1		916	27.433	22.1333	-0.00594845	106.646	0.299666
1501	34.8068	6.90307	-0.0064758	117.347	0.151876	0	0	11.7056	1		1273	107.943	26.621	0.00668593	-121.611	0.324451	0	0	27.4842	1		931	103.615	6.21856	-0.0082156	152.651	0.314952	0	0	10.559	1		191	41.9308	8.36944	-0.0100761	190.404	0.0991694	0	0	5.83133	1		918	31.2577	13.0791	-0.0054341	96.2094	0.425421
1503	109.784	9.69914	-0.00753275	138.795	0.159105	0	0	11.9209	1		1278	86.7777	9.08804	-0.00454943	78.2577	0.457495	0	0	27.4842	1		932	112.093	16.3561	0.00807267	-149.751	0.320865	0	0	5.13569	1		191	75.5059	20.7471	-0.00610243	109.771	0.452676	0	0	5.69058	1		918	61.8546	22.6034	-0.00444943	76.2286	0.316926
1504	46.5124	6.90035	-0.00543215	96.1698	0.240229	0	0	11.7056	1		1278	41.0747	10.8378	-0.00700401	128.066	0.342209	0	0	45.7365	1		933	71.6413	25.1947	0.00698017	-127.582	0.474945	0	0	10.2915	1		191	93.6993	102.973	-0.00351089	57.1839	0.365816	0	0	11.9603	1		919	17.295	13.5869	-0.0055046	97.6399	0.257605
1511	68.9107	24.0667	-0.00629343	113.647	0.24763	0	0	40.8394	1		1283	121.261	15.361	-0.010081	190.504	0.213282	0	0	35.0497	1		935	61.3498	25.1848	-0.00936471	175.969	0.217396	0	0	10.2915	1		192	67.7811	77.5418	-0.00752008	138.538	0.16097	0	0	13.7565	1		920	75.6246	24.9179	-0.00539461	95.4079	0.282492
1512	109.748	23.6152	-0.00918636	172.35	0.170932	0	0	40.8394	1		1284	54.3957	15.612	0.0167213	-325.248	0.24517	0	0	11.263	1		936	114.652	11.9029	-0.00937808	176.24	0.327716	0	0	5.13569	1		192	101.179	93.6405	-0.00694112	126.79	0.184173	0	0	7.67356	1		924	73.0015	8.67622	-0.00790529	146.354	0.214454
1526	32.8902	24.6026	-0.00661523	120.177	0.179736	0	0	17.2024	1		1285	30.5677	12.2205	-0.0147253	284.745	0.285442	0	0	8.37978	1		936	61.5692	11.4847	-0.00996264	188.102	0.297425	0	0	13.7018	1		192	33.5917	50.0869	-0.00790461	146.341	0.166122	0	0	10.5205	1		925	100.305	18.1406	-0.00747863	137.697	0.204235
1528	35.5697	7.61018	-0.00639269	115.661	0.201748	0	0	17.2024	1		1285	47.3674	6.81102	0.0120067	-229.58	0.308708	0	0	11.263	1		936	42.1116	16.1107	0.00520211	-91.5019	0.354725	0	0	20	1		193	121.074	12.7546	-0.00658711	119.606	0.224152	0	0	9.92224	1		927	89.011	9.94654	-0.00592945	106.261	0.270864
1531	82.8289	23.9391	-0.00320829	51.0436	0.369076	0	0	32.4773	1		1285	38.7051	14.2213	-0.0159789	310.182	0.230757	0	0	8.37978	1		940	100.372	9.68068	-0.00935288	175.729	0.276451	0	0	14.4512	1		193	68.9856	23.8734	-0.00591385	105.944	0.375107	0	0	4.34141	1		928	24.5057	23.7971	-0.0054238	96.0004	0.280845
1535	115.023	19.6577	-0.00708917	129.794	0.1654	0	0	32.4773	1		1288	69.5083	7.41758	-0.012907	247.849	0.188204	0	0	17.1913	1		941	19.3781	18.2221	-0.00816181	151.56	0.302552	0	0	7.48589	1		193	119.948	64.548	-0.00760623	140.286	0.177922	0	0	13.4233	1		929	94.7875	17.2205	-0.00501884	87.7829	0.405361
1538	71.5707	22.4677	-0.00584785	104.605	0.216704	0	0	18.6134	1		1290	45.3307	21.2199	-0.0144826	279.82	0.278062	0	0	9.63736	1		944	25.7498	22.1515	-0.00831765	154.722	0.29427	0	0	7.48589	1		193	81.6762	74.2222	-0.00522655	91.9977	0.285155	0	0	14.2861	1		930	54.5899	6.12145	-0.00544389	96.408	0.231572
1541	35.2979	22.0692	-0.00644869	116.797	0.245855	0	0	36.2749	1		1291	86.977	13.8391	-0.0299372	593.422	0.0955555	0	0	17.4004	1		945	44.0509	21.7205	-0.00808281	149.957	0.28859	0	0	8.71371	1		193	18.2912	78.194	-0.00762386	140.644	0.200796	0	0	7.96252	1		930	102.585	13.4181	-0.00657801	119.421	0.237095
1543	88.9258	15.7404	-0.00312157	49.2839	0.485997	0	0	18.6134	1		1292	22.4721	9.14489	-0.0105079	199.167	0.205267	0	0	25.8518	1		946	17.3513	10.6833	-0.0241656	476.306	0.0603088	0	0	7.80651	1		193	19.2428	45.6649	-0.00505261	88.4683	0.344266	0	0	4.6336	1		931	74.6757	22.932	-0.0068242	124.417	0.329331
1547	27.5035	21.7335	-0.00728954	133.86	0.163371	0	0	14.0524	1		1294	66.2868	7.0389	-0.00929728	174.6	0.316297	0	0	16.0787	1		948	50.5822	15.9524	-0.00759604	140.079	0.269928	0	0	8.71371	1		193	107.745	58.9571	-0.00518242	91.1024	0.315857	0	0	8.6154	1		933	79.6776	25.0238	-0.00755033	139.152	0.264606
1550	28.9912	7.76006	-0.00580004	103.635	0.348638	0	0	14.0524	1		1296	104.052	10.488	0.00869405	-162.36	0.312785	0	0	17.4004	1		950	78.7095	11.7563	-0.00956341	180.001	0.206283	0	0	15.9773	1		194	80.4235	56.9027	-0.00655861	119.028	0.203233	0	0	8.75757	1		934	34.5396	21.8322	-0.00731346	134.345	0.161352
1550	43.6332	11.1209	-0.00695047	126.979	0.182211	0	0	15.0228	1		1297	54.3461	17.8068	0.010501	-199.027	0.325307	0	0	16.0787	1		951	67.3282	22.9697	-0.00722002	132.449	0.367631	0	0	15.9773	1		194	118.677	33.8856	-0.00528172	93.1173	0.264334	0	0	14.9588	1		936	20.4705	11.7943	-0.00957956	180.328	0.19723
1554	95.3956	9.85618	-0.00628347	113.445	0.214924	0	0	20.5799	1		1299	74.5827	24.9644	0.00947885	-178.285	0.296441	0	0	19.7521	1		952	110.3	22.5083	0.00652581	-118.362	0.432189	0	0	13.4854	1		194	24.1878	29.8646	-0.00631398	114.064	0.25245	0	0	12.4239	1		936	81.5937	12.1026	-0.00734499	134.985	0.229795
1557	114.754	16.8395	-0.00843595	157.122	0.109833	0	0	20.5799	1		1301	18.4941	14.3487	0.0180251	-351.704	0.113263	0	0	15.3672	1		952	97.2643	25.96	-0.00869964	162.473	0.201954	0	0	13.4854	1		194	104.764	42.4524	-0.00636739	115.147	0.17623	0	0	9.41264	1		937	100.416	23.4676	-0.00637581	115.318	0.290315
1562	33.19	8.01927	-0.00746776	137.476	0.154431	0	0	16.8597	1		1302	119.282	27.1513	-0.00812861	150.886	0.326502	0	0	44.7524	1		956	117.988	8.02914	-0.0095495	179.718	0.229348	0	0	16.3935	1		194	46.5627	54.6665	-0.0060055	107.804	0.273141	0	0	9.68007	1		938	88.538	13.6801	-0.00759228	140.003	0.191868
1563	50.0495	7.91865	-0.00675433	122.999	0.194054	0	0	16.8597	1		1303	38.9599	23.7537	-0.0114097	217.465	0.275114	0	0	7.36882	1		963	95.9448	26.7704	-0.010409	197.159	0.209234	0	0	9.23924	1		195	52.9255	93.9017	-0.00940889	176.865	0.17381	0	0	9.82284	1		941	52.5865	13.5545	-0.00889443	166.426	0.183963
1572	46.5247	22.6027	-0.00640776	115.967	0.269745	0	0	inf	1		1305	31.7897	22.0543	-0.00929695	174.594	0.229431	0	0	7.36882	1		966	6.46808	13.7131	0.00692562	-126.475	0.432396	0	0	53.1708	1		195	116.748	96.3323	-0.006498	117.798	0.301337	0	0	12.0042	1		943	78.1864	26.0053	-0.00639781	115.765	0.331211
1578	64.7104	6.94502	-0.00591893	106.047	0.289627	0	0	12.2107	1		1307	61.7066	8.07936	-0.0345735	687.501	0.0684061	0	0	22.3641	1		967	64.9228	19.7216	-0.00902167	169.008	0.297594	0	0	7.43438	1		195	54.992	49.9072	-0.00587601	105.177	0.252555	0	0	9.68007	1		945	15.1642	17.7528	-0.00648462	117.526	0.267048
1578	36.7513	9.07399	-0.00610007	109.723	0.26334	0	0	25.9955	1		1310	39.5204	10.8946	-0.0182722	356.717	0.223934	0	0	13.5758	1		967	95.6343	17.5364	-0.00647345	117.3	0.365768	0	0	9.23924	1		195	17.6571	103.632	-0.00641972	116.209	0.217865	0	0	11.8561	1		947	112.945	9.30399	-0.00623688	112.499	0.281222
1579	82.4232	15.8028	-0.00666225	121.131	0.250238	0	0	8.43563	1		1311	93.5161	17.1196	-0.0196658	384.997	0.161364	0	0	17.1242	1		967	120.993	17.1591	-0.00614483	110.631	0.473627	0	0	15.2918	1		196	41.3207	14.1688	-0.0104886	198.775	0.0944322	0	0	5.83133	1		951	86.8047	7.3986	-0.00681066	124.142	0.230139
1583	10.9768	5.69224	-0.00935862	175.845	0.187077	0	0	25.9955	1		1315	110.255	13.5097	-0.0632884	1270.18	0.0697	0	0	10.0668	1		968	108.168	8.57598	-0.0150672	291.682	0.16356	0	0	15.4071	1		196	15.071	14.9935	-0.00794007	147.06	0.190191	0	0	11.4436	1		953	112.467	21.5402	-0.00703026	128.598	0.17608
1583	76.6081	9.69184	-0.00476826	82.6982	0.355206	0	0	8.43563	1		1317	27.4708	8.10651	-0.0154436	299.32	0.146228	0	0	18.1047	1		968	108.526	26.0139	-0.0126786	243.214	0.169292	0	0	12.6036	1		196	38.503	77.2128	-0.00782658	144.757	0.19708	0	0	6.29786	1		955	67.6382	7.18048	-0.00892724	167.092	0.202115
1592	106.892	6.31336	-0.00440728	75.3733	0.374702	0	0	23.1678	1		1321	88.2289	16.7205	0.0093313	-175.291	0.298579	0	0	15.1344	1		969	60.2009	27.6882	-0.0053573	94.6509	0.444326	0	0	6.78529	1		196	94.4136	85.533	-0.00710375	130.09	0.168561	0	0	10.5593	1		955	90.3696	12.3433	-0.0100095	189.053	0.123178
1594	18.8718	12.8191	-0.00407821	68.6957	0.327488	0	0	24.1171	1		1322	77.4978	6.04841	0.0165532	-321.837	0.173741	0	0	15.1344	1		969	59.5715	11.0376	-0.00941938	177.078	0.269882	0	0	6.23914	1		196	36.0273	101.301	-0.00695857	127.144	0.15059	0	0	9.01816	1		957	81.9056	8.42387	-0.00789936	146.234	0.189825
1599	98.6944	13.4833	-0.00626139	112.997	0.219274	0	0	12.3117	1		1324	116.827	13.4116	-0.0280653	555.438	0.0703052	0	0	15.257	1		969	82.096	26.7496	0.00592937	-106.259	0.349755	0	0	11.2106	1		197	55.2841	32.2269	-0.0170566	332.052	0.0777436	0	0	10.2417	1		957	56.9505	14.7145	-0.00600104	107.714	0.369819
1599	39.5859	25.1707	-0.00691974	126.356	0.228801	0	0	17.3798	1		1328	54.811	15.5568	-0.0141702	273.48	0.158847	0	0	20.1565	1		970	66.9377	26.8777	-0.0068434	124.807	0.401641	0	0	6.78529	1		197	119.017	84.5445	-0.0070164	128.317	0.197159	0	0	12.0042	1		961	32.1513	22.3768	-0.00767424	141.666	0.181522
1601	33.977	8.72079	-0.00826291	153.611	0.192093	0	0	17.3798	1		1328	93.6668	17.2553	0.0196416	-384.505	0.14739	0	0	23.4767	1		974	63.344	16.0071	-0.00694903	126.95	0.430656	0	0	6.23914	1		197	69.1084	102.581	-0.00609728	109.667	0.274993	0	0	13.7724	1		963	27.286	7.04682	-0.0207681	407.364	0.0739608
1606	34.1281	27.2536	-0.00887931	166.119	0.234459	0	0	6.68981	1		1330	36.6731	24.3489	-0.105497	2126.66	0.0524728	0	0	19.6546	1		975	49.2341	25.2159	-0.00706658	129.335	0.454491	0	0	7.85051	1		197	22.2454	42.1357	-0.00670765	122.052	0.222124	0	0	4.6336	1		965	82.1572	21.1923	-0.00810637	150.435	0.170984
1607	30.5194	21.6206	-0.00861995	160.856	0.266884	0	0	6.68981	1		1330	5.78824	17.3726	-0.0070576	129.153	0.410034	0	0	31.6629	1		976	115.108	23.7946	-0.0112627	214.483	0.22953	0	0	7.17042	1		197	16.9269	53.3798	-0.00627874	113.349	0.180539	0	0	7.56638	1		966	119.688	23.5831	-0.012441	238.393	0.105745
1611	104.064	26.9513	-0.00799158	148.105	0.20761	0	0	12.6723	1		1334	108.937	24.8625	-0.291359	5898.14	0.0677007	0	0	11.2899	1		977	117.428	12.6038	-0.00613619	110.456	0.428491	0	0	5.51242	1		197	106.73	67.5126	-0.0053187	93.8677	0.239966	0	0	8.51557	1		967	70.8633	22.036	-0.00646422	117.112	0.262026
1611	92.6791	21.3868	-0.00774273	143.056	0.146816	0	0	12.6723	1		1335	54.6331	16.3651	0.0114039	-217.348	0.240791	0	0	19.6546	1		978	71.3607	12.2241	-0.00677987	123.517	0.380455	0	0	8.86446	1		197	9.93942	56.2825	-0.005878	105.217	0.330367	0	0	7.56638	1		968	63.0038	15.1855	-0.00934432	175.555	0.189326
1613	109.109	5.77494	-0.00543167	96.1599	0.281923	0	0	21.7689	1		1336	76.6745	27.2126	-0.0648543	1301.95	0.0562299	0	0	24.5661	1		979	52.3533	18.0116	0.0123903	-237.364	0.264951	0	0	4.1285	1		197	36.5281	110.305	-0.00505446	88.5058	0.291588	0	0	9.01816	1		968	96.9936	10.3763	-0.00539833	95.4834	0.230348
1616	75.0586	21.8535	-0.00977318	184.257	0.180544	0	0	17.0013	1		1338	119.465	20.7856	-0.0167056	324.928	0.179306	0	0	11.2899	1		980	93.5376	17.394	0.00804921	-149.275	0.341656	0	0	15.9088	1		198	26.3645	16.8409	-0.0072572	133.203	0.202477	0	0	7.70348	1		973	22.9992	7.99977	-0.00637237	115.249	0.297352
1617	40.2736	8.69931	-0.00637186	115.238	0.266593	0	0	24.4549	1		1342	79.0599	12.1504	-0.121128	2443.86	0.0620584	0	0	25.8125	1		980	79.1494	24.1815	-0.00931	174.858	0.240471	0	0	8.05187	1		198	58.9532	67.6912	-0.026361	520.854	0.0688426	0	0	6.33772	1		974	94.8172	22.289	-0.0220723	433.83	0.0537286
1618	80.5434	5.7612	-0.00769588	142.105	0.153931	0	0	10.3722	1		1342	22.6804	25.8755	-0.0240926	474.824	0.093674	0	0	32.2341	1		981	53.2836	13.9893	-0.0137254	264.455	0.218188	0	0	4.1285	1		199	29.8236	47.0676	-0.00620613	111.875	0.206599	0	0	9.04172	1		974	81.7887	13.1685	-0.0128272	246.23	0.119914
1620	116.773	17.5414	-0.00608115	109.339	0.269717	0	0	34.8459	1		1343	53.8096	17.5082	-0.0131127	252.022	0.169801	0	0	25.8125	1		981	119.119	17.8507	-0.00625854	112.939	0.354521	0	0	5.51242	1		199	99.2682	99.1377	-0.00566889	100.974	0.27016	0	0	14.4449	1		975	43.3152	5.92219	-0.00785698	145.374	0.237732
1620	15.9572	6.10083	-0.00781698	144.562	0.230204	0	0	18.6967	1		1345	112.909	7.93618	-0.229345	4639.78	0.0435636	0	0	34.1105	1		981	71.297	22.4001	-0.00981584	185.123	0.204072	0	0	8.05187	1		200	65.5232	32.4552	-0.00571778	101.966	0.237446	0	0	7.16223	1		976	14.5518	8.34297	-0.0232129	456.974	0.0773008
1623	81.9601	16.0362	-0.0037225	61.4779	0.348749	0	0	10.3722	1		1351	107.708	12.4028	-0.0115878	221.079	0.279746	0	0	28.1095	1		982	45.0165	21.711	-0.0102004	192.925	0.221089	0	0	8.21669	1		200	102.256	26.4509	-0.00485713	84.5015	0.329935	0	0	16.245	1		976	118.327	11.8175	-0.00651228	118.088	0.174785
1623	31.4446	16.5749	-0.00307898	48.4195	0.407244	0	0	18.6967	1		1352	6.2694	9.15595	-0.0160975	312.589	0.171375	0	0	37.5572	1		983	32.3871	21.3561	-0.00711864	130.392	0.41282	0	0	12.5584	1		201	41.3933	82.8083	-0.0311936	618.917	0.0789316	0	0	6.29786	1		978	33.2764	16.4802	-0.00633158	114.421	0.283516
1631	43.0709	12.4877	-0.00760738	140.309	0.14345	0	0	38.895	1		1353	80.8282	20.6245	-0.0355706	707.735	0.0667764	0	0	10.0427	1		984	62.705	12.5733	-0.00697198	127.416	0.332153	0	0	7.10048	1		201	31.4662	11.0688	-0.00552266	98.0064	0.262959	0	0	7.70348	1		979	89.6177	15.9375	-0.00370249	61.0718	0.401932
1636	81.8646	9.68335	-0.00819807	152.295	0.172292	0	0	9.51694	1		1353	71.763	24.9464	-0.0102453	193.837	0.498683	0	0	10.0427	1		987	23.2878	12.7008	-0.01265	242.632	0.244667	0	0	12.5584	1		201	69.4828	59.8733	-0.00620202	111.792	0.183083	0	0	13.1146	1		983	57.4878	9.21933	-0.00761822	140.529	0.184117
1640	84.1343	18.9257	-0.00667047	121.298	0.207561	0	0	9.51694	1		1354	40.7607	24.0184	0.00793142	-146.885	0.214056	0	0	29.4834	1		988	83.637	15.5706	-0.0088125	164.763	0.312202	0	0	6.6403	1		202	54.9502	19.8299	-0.00720559	132.156	0.18833	0	0	12.4015	1		985	11.0743	6.13667	-0.00475149	82.3578	0.305273
1640	38.8031	12.9423	-0.00602996	108.301	0.24182	0	0	43.1847	1		1357	105.992	10.8565	-0.0125707	241.024	0.182307	0	0	14.0363	1		989	68.7298	16.3309	-0.00805707	149.434	0.25297	0	0	5.47899	1		202	92.2385	73.2073	-0.00706849	129.374	0.215468	0	0	10.984	1		988	70.9901	8.71	-0.00495045	86.3953	0.287899
1656	96.7831	16.8806	-0.00798538	147.98	0.141121	0	0	16.9221	1		1359	101.656	27.0582	-0.00897314	168.023	0.292627	0	0	16.7721	1		990	81.9687	21.9979	-0.0102276	193.479	0.31052	0	0	6.6403	1		202	36.196	98.6757	-0.00550069	97.5607	0.225113	0	0	9.16355	1		988	68.7884	20.6641	-0.00587853	105.228	0.227079
1660	81.5657	24.2826	-0.0036958	60.936	0.389717	0	0	16.9221	1		1360	32.2744	10.7752	0.00695127	-126.995	0.369785	0	0	8.98309	1		993	26.5435	6.28467	-0.00603739	108.451	0.421534	0	0	6.97619	1		202	105.033	75.8574	-0.00513608	90.162	0.268127	0	0	8.51557	1		989	101.82	22.8511	-0.00401403	67.3935	0.375738
1665	116.013	15.6084	-0.00677623	123.444	0.222937	0	0	14.7081	1		1360	10.7182	19.817	0.00864722	-161.409	0.346343	0	0	14.0346	1		994	65.062	6.16436	-0.00926457	173.937	0.251903	0	0	5.61899	1		202	55.7992	99.0392	-0.00283805	43.5307	0.472638	0	0	13.7724	1		990	83.1304	13.0993	-0.00539549	95.4259	0.337033
1666	47.6687	25.5124	0.00370232	-61.0684	0.381499	0	0	22.2113	1		1361	116.854	19.7469	-0.00864337	161.331	0.326169	0	0	14.0363	1		994	50.3457	18.2683	-0.00467891	80.8851	0.417286	0	0	18.4859	1		203	55.2039	62.5815	-0.00598968	107.483	0.218752	0	0	6.33772	1		991	107.072	15.5478	-0.0064256	116.329	0.333269
1669	105.393	25.7832	-0.00721634	132.374	0.147453	0	0	14.7081	1		1361	23.9551	7.38616	0.010404	-197.058	0.196429	0	0	8.98309	1		995	74.3161	13.9325	-0.00552564	98.0668	0.412976	0	0	6.91655	1		203	23.1208	74.8217	-0.0101424	191.749	0.135923	0	0	9.37492	1		992	113.266	23.4852	-0.0166797	324.403	0.0817898
1670	31.3512	10.4432	-0.00901506	168.874	0.179379	0	0	4.19111	1		1362	58.0619	17.6885	-0.0511003	1022.86	0.0721212	0	0	13.1554	1		998	20.4122	14.02	-0.0109683	208.509	0.216568	0	0	4.84048	1		203	108.429	61.3108	-0.00489682	85.3069	0.251769	0	0	13.2831	1		992	36.8386	10.003	-0.00716735	131.38	0.207711
1673	68.4948	12.9463	-0.00638138	115.431	0.175355	0	0	33.462	1		1362	45.112	27.0651	-0.0440328	879.448	0.0560994	0	0	15.9881	1		1000	6.36978	13.3444	-0.00759578	140.074	0.303613	0	0	14.0587	1		205	21.2018	6.45897	-0.00647519	117.335	0.277044	0	0	10.6592	1		992	56.0542	10.6574	-0.00472908	81.9032	0.318942
1675	100.405	23.018	-0.007805	144.319	0.152492	0	0	33.462	1		1363	93.1181	11.885	-0.0137568	265.092	0.187312	0	0	17.023	1		1001	72.2442	21.7758	-0.0109055	207.235	0.185781	0	0	23.0129	1		205	45.6631	28.2996	-0.0150608	291.553	0.0925492	0	0	12.5693	1		994	57.047	18.8685	-0.00562973	100.179	0.279667
1675	27.2709	11.4004	0.00321112	-51.1009	0.426139	0	0	4.19111	1		1365	22.723	27.0872	-0.0167046	324.908	0.146228	0	0	14.0346	1		1002	94.7638	17.0369	-0.0113705	216.67	0.283489	0	0	10.2046	1		205	114.671	100.48	-0.00515363	90.5181	0.247987	0	0	12.6731	1		995	64.6964	11.8981	-0.00362617	59.5231	0.34106
1679	11.6026	25.7769	-0.00651609	118.165	0.344909	0	0	10.4248	1		1367	117.467	24.8705	-0.010096	190.809	0.183659	0	0	17.6281	1		1002	48.6583	18.2574	-0.0162991	316.68	0.136839	0	0	14.428	1		205	31.7636	113.366	-0.00570967	101.801	0.257667	0	0	11.8245	1		996	98.0058	26.8555	-0.00750778	138.288	0.216095
1680	17.7622	17.3664	-0.00611845	110.096	0.266909	0	0	9.64323	1		1368	109.887	8.95501	-0.00654948	118.842	0.411363	0	0	17.023	1		1004	119.739	6.37954	-0.00568723	101.346	0.369823	0	0	20.2667	1		206	84.498	48.2047	-0.00558774	99.3269	0.238328	0	0	8.77717	1		996	19.3728	26.2078	-0.00800391	148.356	0.380559
1685	23.176	25.3466	-0.0220724	433.832	0.0425361	0	0	9.64323	1		1370	45.1027	27.1131	0.0418788	-835.74	0.21184	0	0	22.3797	1		1006	35.0083	13.5833	-0.0133981	257.814	0.178735	0	0	8.54317	1		206	54.6902	51.4824	-0.00592623	106.196	0.240188	0	0	9.00602	1		998	84.6009	17.8787	-0.00628694	113.515	0.285631
1686	100.069	15.1091	-0.00850244	158.472	0.173861	0	0	15.2927	1		1373	73.7339	9.73831	-0.0447117	893.224	0.076754	0	0	13.1896	1		1006	14.3695	25.3792	-0.00665488	120.981	0.364398	0	0	8.54971	1		207	19.3523	66.2375	-0.0122879	235.285	0.348521	0	0	4.71803	1		999	15.2659	19.5407	-0.00524032	92.2772	0.329062
1689	85.2238	11.436	-0.00630508	113.883	0.176224	0	0	15.2927	1		1375	87.0432	27.5041	-0.0194717	381.058	0.143045	0	0	7.36081	1		1007	27.596	17.831	-0.00917842	172.189	0.349826	0	0	6.02249	1		207	31.6648	90.7108	-0.0066876	121.645	0.228713	0	0	8.93293	1		1003	116.439	18.6833	-0.0082	152.334	0.355989
1700	78.3407	18.9362	-0.00781891	144.602	0.191175	0	0	7.81093	1		1376	60.6339	11.273	0.0460833	-921.057	0.20852	0	0	4.07652	1		1007	104.579	19.83	-0.00725008	133.059	0.359417	0	0	10.2046	1		207	42.3103	108.019	-0.0108021	205.137	0.153409	0	0	8.60183	1		1004	117.602	8.26988	-0.00758591	139.874	0.261557
1703	74.4442	25.7059	-0.00539093	95.3333	0.297916	0	0	7.81093	1		1377	6.5454	26.8486	0.0371756	-740.302	0.103213	0	0	41.239	1		1010	118.299	16.5483	-0.00963363	181.426	0.188343	0	0	14.1077	1		207	47.5713	45.966	-0.0056334	100.254	0.307983	0	0	9.00602	1		1004	111.2	13.6264	-0.00778446	143.902	0.332721
1705	65.6095	16.6139	-0.00810788	150.465	0.171391	0	0	12.6774	1		1377	47.6955	24.1421	-0.00951346	178.987	0.347895	0	0	12.1494	1		1010	14.9052	16.8463	-0.00888452	166.225	0.343427	0	0	8.54971	1		208	78.559	8.03834	-0.00893943	167.339	0.174213	0	0	21.7993	1		1006	68.6132	26.2561	-0.00426372	72.4602	0.369792
1705	41.4327	12.9088	-0.00340056	54.945	0.386899	0	0	24.4591	1		1377	94.3933	27.1064	-0.00953675	179.46	0.429981	0	0	7.36081	1		1011	73.4153	11.7325	-0.00802601	148.804	0.320724	0	0	9.51315	1		208	71.4954	46.1989	-0.00667104	121.309	0.185631	0	0	13.1564	1		1007	113.328	26.0347	-0.040116	799.969	0.0496662
1710	88.4181	17.7402	-0.00559702	99.5153	0.235414	0	0	6.93989	1		1383	54.4452	17.2263	-0.0166901	324.614	0.156327	0	0	21.0617	1		1015	82.6242	9.34582	-0.0113884	217.032	0.304545	0	0	9.51315	1		208	108.625	74.5925	-0.00721823	132.413	0.182421	0	0	8.96261	1		1009	13.294	8.6997	-0.00817687	151.865	0.186314
1710	91.4903	11.5174	-0.00455623	78.3957	0.4097	0	0	6.93989	1		1385	18.774	9.26967	-0.0576672	1156.12	0.0733325	0	0	30.1647	1		1016	88.0642	23.3434	-0.0088206	164.928	0.302632	0	0	6.45144	1		208	53.7819	79.5243	-0.00504724	88.3593	0.304845	0	0	5.59357	1		1009	44.1847	26.3061	-0.00586929	105.04	0.241442
1713	51.0129	7.41624	-0.00810045	150.314	0.167783	0	0	10.2375	1		1389	48.0852	16.3943	-0.0165116	320.993	0.217767	0	0	30.1647	1		1017	104.682	15.5582	-0.0134348	258.559	0.185689	0	0	7.37783	1		208	82.3523	96.9924	-0.0092405	173.448	0.134558	0	0	12.3259	1		1013	88.6121	10.6527	-0.00615684	110.875	0.228202
1717	54.4305	24.4845	-0.00925871	173.818	0.142889	0	0	17.407	1		1394	118.41	23.8221	-0.12931	2609.88	0.0504942	0	0	19.821	1		1017	89.7842	17.1255	-0.00875808	163.659	0.309859	0	0	6.45144	1		208	24.384	48.1242	-0.00604435	108.592	0.252281	0	0	16.9921	1		1014	7.59915	15.6843	-0.0147496	285.239	0.121757
1717	112.397	8.29662	-0.00641224	116.058	0.21012	0	0	60.184	1		1397	99.6621	17.3889	-0.107164	2160.49	0.0541364	0	0	14.3993	1		1018	102.977	22.7366	-0.00954298	179.586	0.279506	0	0	7.37783	1		208	120.369	111.8	-0.00783067	144.84	0.158599	0	0	12.6731	1		1014	80.1754	24.3755	-0.0154298	299.041	0.0928874
1718	40.8227	8.39982	-0.00706771	129.358	0.209275	0	0	10.2375	1		1399	46.5098	24.3139	0.00883034	-165.125	0.239417	0	0	8.08769	1		1018	14.9969	16.3395	-0.00924988	173.639	0.18131	0	0	44.007	1		208	86.4415	112.937	-0.00485322	84.4221	0.28471	0	0	12.695	1		1015	21.2614	9.42715	-0.0107144	203.357	0.176755
1722	31.9878	19.2332	-0.00768196	141.823	0.138446	0	0	13.9792	1		1400	85.5652	14.4535	0.0107346	-203.765	0.257528	0	0	5.52219	1		1023	58.9759	14.7696	-0.00909712	170.539	0.235595	0	0	11.5822	1		209	100.341	8.90222	-0.00612313	110.191	0.294191	0	0	5.88721	1		1016	109.006	6.85105	-0.00407907	68.7134	0.317356
1723	93.4006	27.1052	-0.00547405	97.0201	0.256718	0	0	14.0629	1		1401	34.9284	15.0365	-0.0120275	230.002	0.199606	0	0	7.0811	1		1024	111.448	19.9826	-0.0219854	432.067	0.0798125	0	0	25.458	1		209	31.6645	8.49634	-0.00625427	112.852	0.320455	0	0	10.6592	1		1018	13.2697	12.785	-0.00637979	115.399	0.31852
1726	97.1438	13.5497	-0.0064547	116.919	0.214557	0	0	14.0629	1		1401	23.0022	26.8414	-0.0246357	485.845	0.192223	0	0	16.7807	1		1024	47.1384	15.6553	0.00641295	-116.072	0.336638	0	0	11.8706	1		209	43.646	60.3208	-0.00605338	108.776	0.351631	0	0	6.54591	1		1022	9.90826	17.0613	-0.00809582	150.221	0.220126
1726	5.85129	22.2895	-0.00670485	121.995	0.205516	0	0	18.7972	1		1403	41.2985	18.129	-0.011906	227.536	0.252173	0	0	7.0811	1		1025	70.2174	11.9812	-0.0104201	197.384	0.265966	0	0	11.5822	1		209	17.349	113.346	-0.0080529	149.35	0.231047	0	0	6.54267	1		1022	116.913	23.3079	-0.00346358	56.2239	0.365662
1730	21.6848	12.1586	-0.00811442	150.598	0.140909	0	0	18.7972	1		1405	15.2417	6.63645	-0.0804054	1617.52	0.0529004	0	0	21.4039	1		1026	86.0009	20.7148	-0.011313	215.504	0.271569	0	0	12.9755	1		210	98.9031	110.514	-0.00862114	160.88	0.170548	0	0	8.74092	1		1024	89.0799	12.4553	-0.0182208	355.675	0.10251
1732	82.6017	20.1297	-0.00653752	118.6	0.358801	0	0	6.0225	1		1405	88.6266	9.85751	0.00766654	-141.51	0.482701	0	0	5.52219	1		1032	16.9655	9.5206	-0.0133142	256.111	0.112726	0	0	7.65578	1		210	62.7508	71.0641	-0.0049067	85.5075	0.315131	0	0	12.3295	1		1025	65.0365	13.178	-0.00660062	119.88	0.239195
1734	107.136	9.21291	-0.00760826	140.327	0.189731	0	0	23.5464	1		1406	68.7974	25.7961	-0.0623284	1250.7	0.0697384	0	0	16.6467	1		1033	9.3601	10.3972	-0.00967776	182.321	0.237855	0	0	7.65578	1		211	89.9797	41.3498	-0.00581995	104.039	0.202818	0	0	8.77717	1		1025	48.9022	10.1363	-0.00695202	127.011	0.263195
1734	84.0299	13.7464	-0.0052357	92.1834	0.372021	0	0	6.54114	1		1407	22.7522	26.953	0.0277646	-549.336	0.135767	0	0	12.1067	1		1033	81.0821	20.967	-0.00567858	101.17	0.347385	0	0	12.5415	1		211	41.927	54.0047	-0.00644081	116.637	0.27348	0	0	6.54591	1		1026	10.3931	10.2885	-0.019465	380.922	0.0729815
1734	77.8097	23.7777	-0.00735939	135.277	0.258734	0	0	6.0225	1		1408	112.909	14.9716	0.00451243	-77.507	0.429741	0	0	7.93666	1		1034	95.7019	11.6143	-0.00599119	107.514	0.381886	0	0	7.29903	1		211	75.6669	79.1014	-0.0113366	215.982	0.154555	0	0	8.54432	1		1027	89.9284	18.1677	-0.00752821	138.703	0.31609
1739	22.8082	12.1952	-0.00572691	102.151	0.263572	0	0	11.0495	1		1410	34.7292	25.1856	-0.0147373	284.989	0.113793	0	0	12.1067	1		1034	10.7004	24.8305	-0.0143921	277.983	0.155091	0	0	14.4954	1		211	100.388	78.1262	-0.00572265	102.065	0.194311	0	0	8.96261	1		1028	6.00026	21.3547	-0.00855732	159.585	0.149066
1742	74.5602	17.5927	-0.00753104	138.76	0.222158	0	0	43.0112	1		1410	106.461	10.3439	0.00569902	-101.585	0.426995	0	0	7.93666	1		1035	108.05	19.9924	-0.00611547	110.036	0.298277	0	0	10.3107	1		211	60.3941	102.079	-0.0139242	268.489	0.0758902	0	0	7.97886	1		1028	82.3915	24.468	-0.0113758	216.777	0.169935
1743	32.7704	7.41539	-0.00906297	169.846	0.141008	0	0	11.0495	1		1414	75.4236	15.9839	0.0174019	-339.058	0.106924	0	0	20.9802	1		1036	52.9157	6.13362	-0.0100846	190.577	0.217189	0	0	11.4391	1		211	67.6782	105.335	-0.00562184	100.019	0.359922	0	0	7.97886	1		1030	97.4504	7.54691	-0.00622285	112.215	0.285365
1752	79.1313	17.506	-0.00397897	66.682	0.430226	0	0	7.0542	1		1418	22.7269	26.1621	0.0302232	-599.227	0.0973339	0	0	53.6706	1		1036	62.3684	12.5756	-0.0104139	197.259	0.300599	0	0	11.4391	1		211	22.6649	117.16	-0.00683708	124.678	0.354165	0	0	6.54267	1		1030	54.6991	12.1972	-0.00643749	116.57	0.392639
1753	115.173	12.6693	-0.00918811	172.385	0.161063	0	0	8.36451	1		1425	19.248	21.5054	-0.0117227	223.817	0.301634	0	0	13.6809	1		1037	88.4467	10.8155	-0.011448	218.242	0.235226	0	0	7.29903	1		212	55.9428	84.6836	-0.00658578	119.579	0.302009	0	0	5.59357	1		1030	17.4288	10.6466	-0.00728946	133.858	0.197207
1753	10.2228	11.8787	-0.00766978	141.575	0.175759	0	0	26.6795	1		1427	27.8586	10.874	-0.0102293	193.512	0.235288	0	0	13.6809	1		1039	33.0752	12.4684	-0.00859839	160.419	0.344187	0	0	8.13457	1		212	23.9337	65.1103	-0.0350425	697.019	0.168383	0	0	4.71803	1		1031	63.758	13.2733	0.00445009	-76.2419	0.42143
1754	83.8622	12.2733	-0.00596635	107.01	0.262298	0	0	7.0542	1		1427	116.945	19.3505	0.00908527	-170.298	0.393169	0	0	75.4184	1		1039	120.491	25.9164	-0.00688209	125.592	0.409814	0	0	13.2501	1		213	114.502	22.0986	-0.01954	382.445	0.0615824	0	0	10.357	1		1032	49.4925	15.767	-0.0113309	215.865	0.15112
1755	36.7715	14.517	-0.00537539	95.0179	0.240646	0	0	5.78043	1		1428	8.61847	6.74856	-0.00844833	157.374	0.299139	0	0	18.1866	1		1040	7.03055	9.32174	-0.00864658	161.396	0.328087	0	0	18.78	1		213	106.221	8.61092	-0.00929385	174.531	0.145083	0	0	5.88721	1		1033	84.9822	14.2779	-0.00704124	128.821	0.16184
1756	110.387	19.5294	-0.00646823	117.194	0.252877	0	0	8.36451	1		1432	41.5266	19.3787	0.0115653	-220.623	0.160042	0	0	9.38889	1		1040	116.015	13.4452	-0.00803694	149.026	0.299928	0	0	10.3107	1		213	102.546	91.3105	-0.00567402	101.078	0.283106	0	0	6.02409	1		1034	36.0383	14.7917	-0.00531899	93.8735	0.25375
1760	31.4267	12.3155	-0.00845246	157.457	0.171668	0	0	5.78043	1		1433	81.6024	10.8541	-0.0243805	480.668	0.089465	0	0	25.2719	1		1041	17.2717	25.0636	-0.0132757	255.33	0.173472	0	0	18.78	1		213	93.0346	58.6539	-0.00601937	108.086	0.364392	0	0	6.00311	1		1035	112.22	20.8208	-0.00404199	67.9609	0.321331
1762	56.1875	13.6328	-0.00829986	154.361	0.201872	0	0	7.65002	1		1436	108.139	11.2007	0.00708585	-129.726	0.332865	0	0	17.1114	1		1041	76.2246	18.7393	-0.00417282	70.6157	0.482818	0	0	14.5659	1		213	86.0502	78.7238	-0.00513866	90.2143	0.307433	0	0	8.70636	1		1036	10.9541	13.5647	-0.00810529	150.413	0.206894
1764	9.78357	24.7626	-0.00839594	156.311	0.170035	0	0	24.9671	1		1437	32.3763	21.4815	0.0100879	-190.643	0.349009	0	0	9.38889	1		1043	40.8162	14.9681	-0.0118485	226.369	0.288825	0	0	8.13457	1		214	58.6441	9.28356	-0.00628477	113.471	0.334444	0	0	11.5561	1		1036	38.255	9.51481	-0.00455763	78.4241	0.415327
1764	62.2839	9.0114	-0.00568953	101.392	0.30493	0	0	7.65002	1		1438	101.181	26.8337	-0.0146723	283.67	0.192355	0	0	17.1114	1		1048	73.1441	22.8784	-0.0107873	204.836	0.275733	0	0	26.889	1		214	105.772	16.5255	-0.00634389	114.671	0.391743	0	0	7.92734	1		1040	25.4975	7.68385	-0.00739894	136.08	0.204838
1765	110.406	27.3149	-0.00747964	137.717	0.187324	0	0	36.8858	1		1439	14.4771	12.338	-0.00834247	155.226	0.277179	0	0	15.9122	1		1049	46.3276	24.852	-0.00966546	182.071	0.161833	0	0	26.889	1		214	110.572	66.1298	-0.00745123	137.141	0.258812	0	0	8.88455	1		1041	111.372	27.2125	-0.0210667	413.424	0.0661627
1769	52.1876	7.12033	-0.00552526	98.0592	0.274475	0	0	7.68863	1		1441	22.6683	25.9799	-0.0237672	468.221	0.10242	0	0	10.6996	1		1050	98.1887	6.22972	0.00651058	-118.053	0.403691	0	0	19.4831	1		214	78.8736	87.0211	-0.00639427	115.693	0.268222	0	0	8.54432	1		1042	91.6913	12.4901	-0.0129748	249.225	0.155212
1771	33.2104	18.9778	-0.00715773	131.185	0.1757	0	0	22.3771	1		1444	89.1159	9.39452	-0.00587838	105.225	0.401823	0	0	4.58457	1		1050	5.85252	23.1792	-0.0102355	193.64	0.207461	0	0	15.9653	1		215	79.1791	22.5901	-0.00719778	131.998	0.200419	0	0	5.76068	1		1044	20.1007	21.4185	-0.0116976	223.307	0.245736
1772	55.4409	14.0868	-0.00263299	39.3696	0.472407	0	0	7.68863	1		1448	13.705	14.8282	-0.00989377	186.704	0.290172	0	0	15.1889	1		1053	119.182	6.94752	-0.00715433	131.116	0.196414	0	0	16.5608	1		215	46.8238	22.9679	-0.0054997	97.5404	0.309156	0	0	18.0826	1		1045	114.538	17.0341	-0.00903802	169.34	0.178955
1775	106.308	17.5151	-0.00570344	101.675	0.167039	0	0	13.0839	1		1450	106.953	10.6383	0.00863472	-161.156	0.27924	0	0	27.8804	1		1053	11.594	8.28204	-0.00577649	103.157	0.446668	0	0	15.9653	1		215	62.9891	53.8754	-0.00760881	140.338	0.197874	0	0	6.60637	1		1046	28.852	19.7668	-0.0219112	430.56	0.0583855
1778	116.973	9.93656	-0.00494883	86.3623	0.247512	0	0	13.0839	1		1451	32.5015	8.90268	-0.118397	2388.43	0.0551868	0	0	19.7084	1		1057	55.0645	7.96809	-0.0120829	231.125	0.195454	0	0	5.66218	1		215	87.883	61.736	-0.00506224	88.6637	0.411187	0	0	6.00311	1		1046	42.3262	19.7226	-0.00634803	114.755	0.340894
1781	70.9166	19.206	-0.00712342	130.489	0.352788	0	0	5.22532	1		1455	80.9663	20.7385	-0.138231	2790.91	0.0445999	0	0	25.3329	1		1058	28.5359	20.5097	-0.0114275	217.827	0.211995	0	0	20.8936	1		215	33.7616	87.1547	-0.00521909	91.8463	0.278363	0	0	11.8229	1		1046	61.7486	22.0034	-0.00774764	143.155	0.142247
1782	69.1997	25.0309	-0.00689745	125.903	0.346582	0	0	6.07261	1		1457	51.2355	9.44013	-0.00934838	175.637	0.265731	0	0	7.48908	1		1062	91.5362	27.6651	0.0109626	-208.394	0.346489	0	0	17.4957	1		215	89.413	98.6101	-0.00516782	90.806	0.421686	0	0	7.36044	1		1047	44.2625	12.3644	-0.0078435	145.101	0.21477
1783	26.1317	9.66083	-0.0114501	218.286	0.123553	0	0	45.7284	1		1457	31.3245	9.16749	0.0168439	-327.735	0.239797	0	0	7.80082	1		1062	58.5818	12.4053	-0.0139592	269.2	0.204718	0	0	5.66218	1		216	70.1705	6.82941	-0.00606216	108.954	0.265239	0	0	9.52113	1		1049	33.2254	8.59551	-0.00723612	132.776	0.312901
1785	75.1317	22.2941	-0.00604937	108.694	0.330265	0	0	5.22532	1		1458	101.614	6.06059	0.00764238	-141.019	0.301199	0	0	22.5991	1		1062	76.7755	15.8712	-0.0082225	152.791	0.331162	0	0	8.87175	1		216	82.7363	70.6728	-0.00609788	109.679	0.260075	0	0	8.70636	1		1050	34.315	15.1207	-0.00482771	83.9046	0.481646
1786	100.021	17.8265	-0.00716577	131.348	0.152486	0	0	16.9327	1		1462	24.3883	12.737	0.00815265	-151.374	0.294999	0	0	7.80082	1		1065	12.7415	21.9165	0.0105222	-199.457	0.345878	0	0	10.7009	1		216	90.3135	105.915	-0.00900698	168.71	0.162961	0	0	7.36044	1		1052	70.3512	12.7992	-0.0120839	231.146	0.120204
1786	82.6272	9.34553	-0.00648381	117.51	0.148567	0	0	14.9616	1		1463	79.3419	9.89241	0.0148629	-287.537	0.148239	0	0	10.5442	1		1065	71.684	23.1365	-0.00761659	140.496	0.270671	0	0	8.87175	1		217	6.68627	54.6103	-0.00639199	115.647	0.283811	0	0	17.9533	1		1052	15.8371	16.6932	-0.00712696	130.561	0.130658
1786	116.094	23.1561	-0.0055225	98.0032	0.285791	0	0	16.9327	1		1466	69.1006	7.3829	0.01247	-238.981	0.247015	0	0	10.5442	1		1066	81.9999	7.13321	-0.00764968	141.168	0.3061	0	0	10.1807	1		217	112.892	74.7062	-0.00552586	98.0712	0.293908	0	0	8.88455	1		1053	57.9212	16.0671	-0.0101427	191.755	0.160655
1795	119.859	15.0624	-0.0057209	102.029	0.313696	0	0	105.981	1		1466	73.0846	25.3827	0.00659951	-119.858	0.391662	0	0	10.8826	1		1066	23.2316	19.8029	-0.0104464	197.918	0.395086	0	0	10.7009	1		218	62.1406	60.427	-0.006523	118.305	0.295921	0	0	6.60637	1		1055	89.8167	10.0519	-0.00726228	133.306	0.287709
1801	101.003	24.1476	-0.00430915	73.3821	0.308923	0	0	86.3426	1		1467	8.60099	6.95788	-0.00957821	180.301	0.29921	0	0	16.8118	1		1067	104.204	15.597	-0.0203772	399.433	0.0763027	0	0	11.1919	1		218	41.9391	97.6808	-0.00544361	96.4023	0.261026	0	0	13.3293	1		1055	115.275	23.0777	-0.00931461	174.952	0.15028
1807	43.7057	15.4385	-0.00702933	128.579	0.204466	0	0	24.681	1		1469	62.703	22.1185	-0.00810628	150.433	0.293869	0	0	10.8826	1		1067	32.8276	27.3629	-0.0126422	242.474	0.362723	0	0	12.2163	1		219	101.392	8.69875	-0.00642502	116.317	0.201961	0	0	8.96917	1		1057	46.4623	22.1809	-0.00584361	104.519	0.241192
1811	67.8019	10.0979	-0.00784574	145.146	0.232777	0	0	24.681	1		1469	88.3816	25.3242	-0.00988515	186.529	0.253374	0	0	15.2971	1		1068	111.771	23.8424	0.00636355	-115.07	0.448504	0	0	5.61465	1		219	60.653	107.453	-0.00611398	110.005	0.259987	0	0	7.45744	1		1057	32.4047	20.839	-0.0063835	115.474	0.201896
1815	9.07288	12.742	-0.00567691	101.136	0.317542	0	0	37.2767	1		1472	41.9908	25.9465	-0.00863367	161.135	0.392683	0	0	9.90784	1		1072	35.8558	15.2517	-0.00644748	116.773	0.345515	0	0	9.06377	1		220	114.185	44.8003	-0.00632599	114.307	0.271012	0	0	20.9464	1		1058	65.2667	19.9201	-0.00383225	63.7048	0.359944
1818	44.068	25.5833	-0.0085026	158.475	0.266632	0	0	19.3441	1		1476	88.1978	8.03619	-0.016103	312.702	0.125267	0	0	26.012	1		1072	117.28	24.9303	-0.00685725	125.088	0.4108	0	0	5.61465	1		220	95.1368	67.827	-0.00892235	166.992	0.191145	0	0	6.21727	1		1065	63.1802	8.4601	-0.00568047	101.209	0.34487
1819	108.838	23.7545	-0.00819778	152.29	0.123673	0	0	21.8866	1		1476	19.6045	23.9038	-0.00796552	147.577	0.432511	0	0	22.4793	1		1073	98.2703	17.3923	-0.00695282	127.027	0.403476	0	0	9.6087	1		220	57.8145	71.0436	-0.007295	133.97	0.206269	0	0	8.56058	1		1067	44.891	21.9932	-0.0156319	303.143	0.160065
1820	91.19	10.8099	-0.00788739	145.991	0.183656	0	0	16.3137	1		1478	62.8628	13.9319	-0.00862129	160.883	0.215842	0	0	16.0792	1		1074	52.6867	23.792	-0.00677902	123.5	0.379386	0	0	10.1481	1		220	61.8237	80.3307	-0.00590455	105.756	0.24472	0	0	10.1155	1		1067	11.5321	22.0542	-0.00530971	93.6853	0.335732
1823	63.3177	23.675	-0.0068024	123.975	0.264169	0	0	16.3388	1		1482	10.8108	12.0409	-0.0080612	149.518	0.352158	0	0	9.40629	1		1076	42.9685	20.8696	0.00568738	-101.349	0.408522	0	0	9.06377	1		220	118.665	11.3755	-0.00509278	89.2834	0.269311	0	0	13.1352	1		1068	26.2757	16.3338	-0.00489977	85.3667	0.298662
1825	74.9344	12.1855	-0.00684053	124.749	0.25694	0	0	9.93433	1		1483	113.963	11.0112	-0.0491416	983.115	0.0718561	0	0	14.0367	1		1076	95.9093	26.7064	0.00611404	-110.006	0.393321	0	0	9.6087	1		220	77.4418	28.0826	-0.00635015	114.798	0.212179	0	0	5.76068	1		1069	114.355	18.4614	-0.00648089	117.451	0.214552
1825	22.6587	26.3741	0.00406677	-68.4638	0.360089	0	0	40.7486	1		1485	45.8957	9.42642	-0.156783	3167.36	0.0701749	0	0	20.6567	1		1079	72.2512	26.8438	-0.0161025	312.692	0.118851	0	0	19.7131	1		220	89.1089	44.006	-0.00636466	115.092	0.257036	0	0	10.0568	1		1070	95.2266	19.1382	-0.00691246	126.208	0.213351
1827	84.798	11.0017	-0.00613619	110.456	0.321217	0	0	7.52601	1		1486	100.18	13.6657	-0.015721	304.95	0.157659	0	0	14.0367	1		1080	41.7795	8.83204	-0.0106323	201.691	0.13853	0	0	12.0961	1		220	54.2226	63.2731	-0.00604221	108.549	0.309719	0	0	8.41394	1		1071	48.6027	26.5238	-0.00922248	173.083	0.269651
1827	81.2221	24.9374	-0.00707218	129.449	0.257845	0	0	14.2178	1		1486	63.1694	20.7541	-0.0870402	1752.15	0.0665798	0	0	15.7263	1		1081	115.139	10.578	-0.0103414	195.787	0.211322	0	0	10.2354	1		220	67.6832	104.965	-0.00641817	116.178	0.244984	0	0	5.38068	1		1072	60.2161	15.5041	-0.01134	216.05	0.135053
1830	90.5599	6.16012	-0.0092232	173.097	0.15489	0	0	7.52601	1		1488	76.2083	11.962	-0.00651056	118.053	0.328975	0	0	15.7263	1		1083	115.317	25.5463	-0.0112183	213.582	0.210341	0	0	8.29661	1		220	101.593	106.192	-0.00596618	107.006	0.265468	0	0	11.2829	1		1072	101.133	21.9181	-0.00465282	80.3558	0.379875
1836	62.2097	18.2553	-0.00954306	179.588	0.14169	0	0	19.0776	1		1489	119.112	21.1234	-0.00683909	124.719	0.365422	0	0	20.3483	1		1084	109.826	19.3264	-0.00909368	170.469	0.358302	0	0	8.29661	1		221	119.324	24.4942	-0.00601515	108	0.243189	0	0	13.1352	1		1073	81.1931	10.5586	-0.00618379	111.422	0.272671
1840	79.3363	9.85081	-0.00700168	128.018	0.202972	0	0	19.0776	1		1492	61.1347	21.1126	0.00649056	-117.647	0.424019	0	0	17.6337	1		1085	78.339	19.4622	-0.00521645	91.7929	0.465676	0	0	14.6246	1		221	29.2433	70.0396	-0.00736247	135.34	0.266775	0	0	10.0927	1		1074	91.3465	22.0823	-0.00532359	93.9669	0.436995
1845	52.4979	27.4867	-0.00897157	167.991	0.13102	0	0	17.3125	1		1493	43.307	22.1745	-0.0281379	556.911	0.103684	0	0	17.8593	1		1086	22.8942	18.6373	0.00687409	-125.429	0.409434	0	0	5.98324	1		221	88.4258	11.7618	-0.00511293	89.6921	0.391262	0	0	7.75269	1		1075	40.3986	20.8822	-0.00627359	113.244	0.210609
1847	37.3519	19.1011	-0.00470141	81.3417	0.331431	0	0	17.3125	1		1495	88.2921	7.75337	0.00778922	-143.999	0.33135	0	0	18.973	1		1086	27.8987	27.3296	-0.00682174	124.367	0.439384	0	0	6.04891	1		222	22.9973	62.1119	-0.00684406	124.82	0.291032	0	0	10.0927	1		1076	14.0699	9.63858	-0.00640769	115.965	0.280264
1848	75.2847	26.5571	-0.00732908	134.662	0.199697	0	0	19.6015	1		1497	23.3259	15.6879	-0.0115929	221.182	0.245044	0	0	18.5814	1		1087	33.9421	27.0712	-0.00874021	163.296	0.332242	0	0	6.04891	1		222	7.0635	100.948	-0.0144312	278.777	0.103555	0	0	15.8577	1		1077	60.5921	20.3959	-0.0074609	137.337	0.299912
1849	71.576	7.30974	-0.00797785	147.827	0.135915	0	0	19.6015	1		1499	47.913	19.6159	-0.0170887	332.702	0.199664	0	0	9.72438	1		1087	70.4255	7.16362	-0.0097065	182.904	0.261349	0	0	14.6246	1		222	79.9591	39.8323	-0.00628056	113.385	0.213107	0	0	10.0568	1		1077	92.5058	8.416	-0.00724175	132.89	0.233329
1860	83.6321	26.1625	-0.00523546	92.1787	0.252499	0	0	33.0603	1		1500	41.5834	12.2335	-0.0168671	328.207	0.302613	0	0	7.52106	1		1087	43.7261	16.1656	-0.00889876	166.514	0.2961	0	0	14.6512	1		222	98.8308	62.8261	-0.00587285	105.112	0.280381	0	0	6.21727	1		1079	108.227	10.51	-0.00782594	144.744	0.167745
1863	109.946	6.14911	-0.00635731	114.943	0.230405	0	0	20.0108	1		1500	105.987	14.6004	-0.0598739	1200.89	0.0590429	0	0	8.84662	1		1089	19.6779	23.6825	-0.0108501	206.11	0.243716	0	0	5.98324	1		223	78.6056	89.5411	-0.00613409	110.413	0.226703	0	0	11.2206	1		1079	81.3207	23.6231	-0.00729811	134.033	0.220112
1866	94.8169	19.2459	-0.00547448	97.0287	0.280527	0	0	6.80239	1		1501	82.9138	10.7132	0.00848505	-158.119	0.247626	0	0	23.3979	1		1092	24.738	17.6801	-0.00896323	167.822	0.255906	0	0	7.85074	1		223	79.1011	73.5813	-0.00488449	85.0567	0.337777	0	0	4.80517	1		1079	65.7654	19.3977	-0.00662095	120.293	0.374659
1868	51.3783	6.76292	-0.00687772	125.503	0.181564	0	0	20.7106	1		1509	22.7121	26.3068	0.0218111	-428.529	0.183841	0	0	29.548	1		1094	95.864	18.7191	-0.00800845	148.448	0.334438	0	0	47.5621	1		224	92.6354	84.3149	-0.0269449	532.703	0.0840578	0	0	4.35768	1		1081	35.5043	11.1073	-0.00667819	121.454	0.203551
1869	88.5886	16.5108	-0.00693956	126.758	0.209728	0	0	6.80239	1		1516	102.004	26.9467	-0.0131568	252.918	0.290678	0	0	42.5961	1		1095	34.4894	25.6718	-0.00604339	108.573	0.371816	0	0	11.051	1		224	37.6506	56.1202	-0.00641167	116.046	0.211635	0	0	4.97981	1		1081	49.8456	7.3053	-0.00684997	124.94	0.178463
1869	112.682	17.9743	-0.00303063	47.4384	0.448733	0	0	17.9099	1		1517	58.2998	25.7845	-0.0399705	797.017	0.143442	0	0	4.63933	1		1097	50.0881	5.80713	-0.00713854	130.796	0.370527	0	0	24.9342	1		225	95.0247	7.6926	-0.0194427	380.47	0.0847805	0	0	7.75269	1		1082	10.5364	13.0511	-0.00754636	139.071	0.194246
1869	57.9729	26.3955	-0.00868763	162.229	0.16049	0	0	20.7106	1		1521	59.772	21.385	-0.0421509	841.262	0.132095	0	0	4.22773	1		1098	14.2649	18.664	-0.00803308	148.948	0.408719	0	0	13.6093	1		225	50.2862	8.32055	-0.00582134	104.067	0.250818	0	0	9.41507	1		1083	58.1389	13.2719	-0.00318883	50.6486	0.391605
1875	15.1877	13.8638	-0.00636263	115.051	0.21023	0	0	36.0994	1		1522	22.7789	26.8689	-0.0193296	378.175	0.147631	0	0	14.7225	1		1104	89.1818	17.8072	-0.00663704	120.619	0.354375	0	0	34.9309	1		225	6.31576	36.0499	-0.00867248	161.922	0.215663	0	0	5.97403	1		1083	88.6357	23.0861	-0.0060715	109.143	0.35994
1876	50.8241	19.6268	-0.00929779	174.611	0.156541	0	0	4.65078	1		1522	117.14	15.3942	0.00821948	-152.73	0.299671	0	0	57.6798	1		1104	14.9427	23.486	-0.00982643	185.338	0.31152	0	0	40.428	1		225	83.8991	73.8439	-0.00541545	95.8309	0.338099	0	0	4.80517	1		1085	47.6524	24.87	-0.022303	438.51	0.0501407
1876	79.0141	20.0425	-0.00820924	152.522	0.15537	0	0	8.48421	1		1523	58.471	25.4076	0.0467854	-935.304	0.125924	0	0	4.22773	1		1108	55.2784	26.2173	0.00776269	-143.461	0.368631	0	0	20.6271	1		225	69.2291	110.119	-0.00647298	117.29	0.291683	0	0	5.38068	1		1087	91.4303	13.2118	-0.00794746	147.21	0.164847
1881	47.899	23.2424	-0.00810426	150.392	0.218628	0	0	4.65078	1		1525	37.8515	23.4795	0.00638628	-115.531	0.336871	0	0	14.0661	1		1110	114.144	19.179	-0.00549448	97.4345	0.340456	0	0	52.9905	1		226	53.4299	90.7756	-0.00484279	84.2106	0.33954	0	0	14.4641	1		1088	10.6789	10.85	-0.00433223	73.8504	0.327669
1882	86.9855	21.8566	-0.00874076	163.308	0.18581	0	0	9.18079	1		1526	8.15298	25.1853	-0.00974818	183.75	0.304944	0	0	14.2464	1		1111	44.0434	6.41057	-0.0066437	120.754	0.398155	0	0	18.5525	1		226	17.0529	113.263	-0.00827267	153.809	0.195318	0	0	11.4434	1		1091	64.9734	10.851	-0.00639013	115.609	0.260635
1883	98.2036	17.3631	-0.00380369	63.1254	0.332573	0	0	12.0846	1		1527	8.42127	7.06244	0.010696	-202.982	0.303149	0	0	18.1249	1		1111	25.1276	17.3175	-0.013293	255.68	0.213943	0	0	21.8351	1		227	53.8844	41.7596	-0.00694054	126.778	0.252553	0	0	14.1609	1		1091	19.1257	24.7457	-0.00332991	53.5115	0.355026
1885	113.161	23.6947	-0.00784721	145.176	0.178667	0	0	16.242	1		1527	50.9453	18.3406	-0.00658817	119.627	0.297909	0	0	10.3237	1		1113	62.5887	6.92904	-0.00798887	148.05	0.411487	0	0	18.5525	1		227	28.365	111.535	-0.00692769	126.517	0.185292	0	0	6.63581	1		1092	19.4889	12.1536	-0.00323119	51.5082	0.480264
1892	63.4203	15.9981	-0.00552314	98.0162	0.313043	0	0	17.6531	1		1528	79.0157	9.26645	-0.00837949	155.977	0.289989	0	0	26.127	1		1117	37.893	12.3423	-0.00727203	133.504	0.280114	0	0	11.1464	1		227	42.8769	50.6684	-0.00494977	86.3814	0.433663	0	0	7.55225	1		1094	92.7836	20.1079	-0.0250965	495.196	0.0406523
1895	47.1479	22.8421	-0.0071012	130.038	0.178297	0	0	17.6531	1		1531	22.3776	25.9711	0.0245264	-483.627	0.161859	0	0	4.03382	1		1117	112.708	17.7955	-0.00534157	94.3318	0.316626	0	0	31.7845	1		228	6.00296	10.5129	-0.0111598	212.395	0.160023	0	0	25.5389	1		1096	15.6004	16.5864	-0.00707581	129.523	0.140887
1898	34.1268	6.79566	-0.00760473	140.256	0.15081	0	0	9.23072	1		1534	77.0171	13.1325	-0.00912747	171.155	0.311769	0	0	42.3867	1		1119	72.3378	15.6503	-0.0133864	257.575	0.15714	0	0	13.2065	1		228	75.9185	61.2801	-0.00627534	113.28	0.321742	0	0	6.73782	1		1096	95.19	7.40899	-0.00827487	153.854	0.179935
1898	86.6077	20.925	-0.00420067	71.1807	0.358547	0	0	24.1825	1		1536	11.8706	11.3063	-0.0105139	199.287	0.269316	0	0	16.8192	1		1119	26.7484	16.8494	-0.00748327	137.791	0.360952	0	0	10.8462	1		228	90.7529	34.1339	-0.00422962	71.7683	0.262951	0	0	6.71461	1		1098	18.8866	6.93009	-0.00914165	171.442	0.212627
1901	24.9206	7.46785	-0.00684479	124.835	0.173826	0	0	6.35598	1		1536	34.6307	13.2836	-0.00956265	179.985	0.259492	0	0	13.7476	1		1120	36.1467	23.351	-0.00600423	107.778	0.364245	0	0	11.1464	1		228	82.3152	59.1633	-0.0064671	117.171	0.300155	0	0	6.73782	1		1102	21.6465	14.8586	-0.00589581	105.578	0.278761
1901	6.65161	16.1236	-0.00670853	122.07	0.18663	0	0	9.81825	1		1540	51.241	8.59377	0.00857529	-159.95	0.348441	0	0	5.50681	1		1120	81.7343	24.9302	0.00540356	-95.5896	0.431704	0	0	13.2065	1		229	107.203	27.037	-0.00618994	111.547	0.240556	0	0	10.3917	1		1102	98.3334	20.0184	-0.00693497	126.665	0.185588
1902	110.741	22.4681	-0.00776087	143.424	0.302983	0	0	24.1825	1		1540	22.4278	26.2098	-0.0177112	345.334	0.220376	0	0	17.7763	1		1123	116.939	11.961	-0.0110869	210.916	0.276655	0	0	15.1347	1		229	78.1286	32.2298	-0.0187716	366.851	0.105802	0	0	12.1341	1		1104	41.1028	13.4682	-0.00649795	117.797	0.251478
1903	50.1968	5.81265	-0.00766675	141.514	0.123171	0	0	16.1	1		1545	52.9317	13.8346	-0.0100534	189.944	0.337719	0	0	5.50681	1		1123	52.3128	21.9439	-0.00660667	120.003	0.362105	0	0	16.2271	1		229	39.6599	69.6469	-0.00597842	107.255	0.213447	0	0	8.87661	1		1105	59.4293	22.602	-0.00653809	118.611	0.218605
1903	11.1502	7.3966	-0.00713248	130.673	0.184546	0	0	9.81825	1		1551	28.9176	17.127	-0.00524529	92.3781	0.481596	0	0	25.4993	1		1124	18.9888	9.27126	-0.011406	217.391	0.330043	0	0	10.8462	1		229	102.287	86.1734	-0.0161992	314.654	0.194532	0	0	5.62303	1		1106	57.6497	9.68268	-0.00690754	126.108	0.197411
1904	26.7989	13.54	-0.00386499	64.3692	0.392593	0	0	6.35598	1		1557	78.3337	12.1146	-0.00794073	147.073	0.307935	0	0	21.6079	1		1128	102.21	8.48405	-0.00809156	150.134	0.22755	0	0	15.1347	1		229	42.6818	101.303	-0.00621623	112.08	0.238109	0	0	11.4813	1		1107	116.44	6.11593	-0.00717461	131.527	0.199569
1909	19.9167	14.6076	-0.00885378	165.601	0.148406	0	0	6.96448	1		1558	115.311	13.7942	-0.00558235	99.2175	0.319322	0	0	19.1489	1		1128	73.2984	23.0154	-0.00857205	159.884	0.266987	0	0	17.5223	1		229	111.067	102.924	-0.00679563	123.837	0.198965	0	0	13.3415	1		1107	88.8787	14.8284	-0.00714021	130.829	0.24963
1911	99.8709	9.15816	-0.00666542	121.195	0.217188	0	0	80.1396	1		1558	101.254	26.798	0.00968158	-182.399	0.336337	0	0	19.1489	1		1129	118.871	5.99394	-0.00551148	97.7795	0.361583	0	0	16.8461	1		229	34.5062	6.76242	-0.00540929	95.7059	0.292013	0	0	10.5039	1		1107	85.3898	25.3323	-0.00611875	110.102	0.2737
1912	11.9089	20.2684	-0.0073777	135.648	0.229566	0	0	9.80662	1		1558	8.74083	27.7048	0.0085054	-158.532	0.30852	0	0	49.7135	1		1129	90.7315	24.781	-0.052138	1043.92	0.0414966	0	0	17.5223	1		229	39.4245	60.7734	-0.00549876	97.5213	0.328357	0	0	4.97981	1		1109	76.3959	22.4541	-0.0121291	232.064	0.122553
1917	32.6904	12.5811	0.00354422	-57.8603	0.362805	0	0	22.1577	1		1563	57.9977	7.19529	0.00875425	-163.581	0.359805	0	0	9.26064	1		1129	6.1789	26.0943	-0.00797404	147.749	0.342696	0	0	21.1449	1		229	39.1472	88.4919	-0.00514673	90.3781	0.275399	0	0	5.93029	1		1112	66.3887	15.3742	-0.00619324	111.614	0.267219
1923	24.8769	18.3381	-0.00566509	100.897	0.242274	0	0	13.4033	1		1564	88.7076	16.7673	0.0118322	-226.039	0.25349	0	0	12.5028	1		1131	42.6653	14.6176	0.00696127	-127.198	0.418091	0	0	15.5494	1		230	76.4704	20.2096	-0.039389	785.218	0.061823	0	0	12.1341	1		1115	85.5105	26.3913	-0.00563624	100.311	0.2404
1924	67.8299	24.9401	-0.0055588	98.7396	0.217762	0	0	19.4811	1		1565	96.6699	7.12767	-0.0277206	548.444	0.0942127	0	0	12.5028	1		1132	82.9923	7.17688	-0.0080589	149.471	0.250563	0	0	18.5696	1		230	113.729	35.1235	-0.0059015	105.694	0.253542	0	0	10.3917	1		1117	32.8983	10.3679	-0.00578455	103.321	0.322738
1925	38.0847	10.5584	-0.00867519	161.977	0.363851	0	0	7.13156	1		1566	67.2339	6.524	0.015008	-290.482	0.229681	0	0	9.26064	1		1135	28.7502	21.5569	-0.0123803	237.16	0.21182	0	0	12.0952	1		230	32.5845	39.1603	-0.00535594	94.6233	0.224242	0	0	9.62945	1		1121	17.7507	12.6906	-0.0190881	373.274	0.0520682
1925	39.576	19.8281	0.0222697	-437.835	0.0716402	0	0	9.38885	1		1567	40.9371	14.2813	0.00946512	-178.006	0.342778	0	0	18.4736	1		1139	17.9583	7.21448	-0.0117399	224.166	0.225492	0	0	11.6354	1		230	93.6776	80.6219	-0.0185426	362.206	0.108213	0	0	7.9565	1		1122	45.7686	24.7601	-0.00734124	134.909	0.171259
1925	12.1335	14.1842	0.003607	-59.134	0.379194	0	0	13.4033	1		1568	109.451	24.4406	-0.0126226	242.078	0.156243	0	0	21.5197	1		1139	16.9715	18.808	-0.0100784	190.451	0.240118	0	0	11.6354	1		230	33.6511	17.2314	-0.00575194	102.659	0.255214	0	0	10.5039	1		1122	80.7134	6.23097	-0.00476817	82.6964	0.338144
1925	86.9096	21.0062	0.00540323	-95.5829	0.406966	0	0	19.4811	1		1570	22.9201	27.1212	-0.0269637	533.084	0.110832	0	0	22.1241	1		1139	66.4174	21.7208	0.00592655	-106.202	0.365077	0	0	12.6458	1		230	46.6072	16.9871	-0.00614486	110.632	0.222123	0	0	9.41507	1		1122	81.7293	15.2837	-0.0083538	155.455	0.162493
1928	44.1439	6.79745	-0.00900584	168.687	0.247909	0	0	7.13156	1		1570	84.9359	18.8394	-0.00866833	161.838	0.256181	0	0	16.5786	1		1143	54.0081	19.2868	-0.00744024	136.918	0.307797	0	0	12.6458	1		230	5.68455	41.9905	-0.00643211	116.461	0.202799	0	0	5.97403	1		1123	115.49	24.1752	-0.00618731	111.493	0.339191
1931	45.6091	14.1867	-0.0220166	432.699	0.047182	0	0	7.53309	1		1576	23.8291	14.6598	-0.00597621	107.21	0.451372	0	0	12.0224	1		1144	82.9048	18.9443	-0.00849217	158.263	0.254445	0	0	11.5961	1		231	104.309	91.4201	-0.0121819	233.135	0.311633	0	0	5.62303	1		1124	74.9867	24.2306	-0.0081781	151.89	0.174991
1934	12.5915	23.9294	-0.00789024	146.049	0.266142	0	0	18.1443	1		1578	22.6784	26.627	0.0162021	-314.711	0.21725	0	0	12.0224	1		1146	110.91	20.3189	-0.00632805	114.349	0.343959	0	0	17.8248	1		231	59.2411	6.43848	-0.00673006	122.507	0.263684	0	0	9.67394	1		1125	94.1738	20.1139	-0.00718074	131.652	0.261449
1936	102.402	20.6875	-0.00568517	101.304	0.281874	0	0	10.2333	1		1580	34.6724	6.36637	-0.0139888	269.799	0.218615	0	0	13.6513	1		1148	14.675	20.323	-0.00736551	135.401	0.353487	0	0	14.6517	1		231	115.082	7.82673	-0.0131226	252.223	0.0990164	0	0	11.6834	1		1126	35.2235	5.67147	-0.00595024	106.683	0.19355
1937	104.885	10.7601	-0.00518988	91.2536	0.256716	0	0	10.2333	1		1580	47.583	16.1648	-0.00536394	94.7856	0.403082	0	0	16.2078	1		1149	66.4296	9.7149	-0.00816032	151.529	0.356305	0	0	18.8843	1		231	17.4025	72.404	-0.00597439	107.173	0.281537	0	0	12.5599	1		1126	61.0025	10.4598	-0.00468636	81.0363	0.299273
1938	30.2197	19.6326	-0.00698222	127.624	0.198759	0	0	18.1443	1		1583	121.219	7.55333	-0.00792204	146.694	0.307696	0	0	74.1379	1		1151	26.0781	11.1229	-0.0105677	200.379	0.237715	0	0	14.6517	1		231	29.686	75.0246	-0.00418436	70.8498	0.332527	0	0	11.3314	1		1126	71.5359	16.9694	-0.00436172	74.4489	0.324869
1943	7.66523	14.8466	-0.0084285	156.971	0.13692	0	0	23.0567	1		1586	23.5896	14.0385	0.0101675	-192.259	0.402483	0	0	13.3254	1		1151	93.0991	21.0283	-0.0092757	174.162	0.211228	0	0	17.8248	1		231	34.6982	109.554	-0.00747095	137.541	0.207659	0	0	6.63581	1		1126	9.99044	20.3218	-0.0051137	89.7079	0.246406
1945	87.6821	26.3895	-0.0117875	225.131	0.102257	0	0	80.8451	1		1586	34.6372	5.94633	0.0146896	-284.02	0.203709	0	0	13.6942	1		1154	114.672	9.72427	-0.00974187	183.622	0.238278	0	0	9.56839	1		231	38.1489	28.5561	-0.00558235	99.2177	0.26816	0	0	11.9754	1		1127	89.1788	22.7054	-0.00596744	107.032	0.292172
1952	36.2179	13.2896	-0.00677775	123.475	0.185301	0	0	29.0747	1		1589	55.7641	7.72319	-0.0952837	1919.42	0.049067	0	0	11.4216	1		1156	111.039	18.5761	-0.0117772	224.923	0.258967	0	0	9.56839	1		231	25.5763	45.7642	-0.00561299	99.8394	0.331941	0	0	9.55921	1		1128	118.746	5.77732	-0.0107252	203.575	0.113791
1956	64.6816	19.2186	-0.00819111	152.154	0.172348	0	0	29.0747	1		1590	118.232	15.2517	0.0135535	-260.966	0.194823	0	0	29.2089	1		1158	52.1082	7.79044	-0.0106441	201.93	0.225476	0	0	8.57408	1		232	54.3187	114.1	-0.00453625	77.9903	0.341522	0	0	11.5288	1		1128	34.2976	16.9454	-0.00637536	115.309	0.207638
1960	18.2622	5.56903	-0.00583081	104.259	0.247871	0	0	27.111	1		1590	22.8619	27.344	-0.0126826	243.296	0.218526	0	0	13.3254	1		1158	68.1334	9.70044	-0.00849115	158.242	0.412443	0	0	12.0861	1		233	86.7456	49.6615	-0.00673531	122.613	0.216803	0	0	10.484	1		1130	56.0316	16.4364	-0.00320483	50.9732	0.467018
1963	42.9578	16.7554	-0.00650508	117.942	0.245105	0	0	27.111	1		1593	81.154	6.73602	-0.00597431	107.171	0.445153	0	0	14.4608	1		1159	23.8294	17.6127	0.00557269	-99.0215	0.436004	0	0	24.083	1		233	97.438	34.7627	-0.00980728	184.949	0.152727	0	0	6.71461	1		1131	65.244	16.0879	-0.00629645	113.708	0.225355
1966	102.619	15.948	-0.00572495	102.111	0.230626	0	0	14.1981	1		1594	62.7086	16.7911	-0.00823488	153.042	0.325563	0	0	8.76014	1		1160	47.791	15.1983	-0.00774552	143.112	0.479364	0	0	8.57408	1		234	40.0247	82.6269	-0.00505489	88.5144	0.317769	0	0	5.93029	1		1132	83.7099	9.21383	-0.00715083	131.045	0.210731
1966	114.803	23.2377	-0.00629135	113.605	0.217739	0	0	14.1981	1		1595	89.231	18.7308	-0.00912697	171.144	0.278346	0	0	10.817	1		1162	63.5004	20.8633	-0.00783581	144.945	0.335521	0	0	12.0861	1		234	65.8027	97.5854	-0.00553333	98.223	0.266338	0	0	9.01983	1		1135	94.6187	13.0025	-0.0305911	606.691	0.0427542
1973	109.941	6.26817	-0.00705001	128.999	0.305834	0	0	7.8569	1		1596	117.023	16.664	0.00429535	-73.102	0.467374	0	0	11.5757	1		1165	114.611	15.0191	-0.0127056	243.761	0.180763	0	0	19.2091	1		235	19.8734	16.2148	-0.0170202	331.313	0.0792673	0	0	13.8152	1		1138	57.8077	12.8759	-0.00294424	45.6855	0.444025
1973	49.448	7.40939	-0.00783	144.827	0.153163	0	0	18.557	1		1597	53.9608	16.3255	0.0121732	-232.958	0.425477	0	0	8.76014	1		1166	96.8017	22.2167	-0.0120639	230.741	0.253105	0	0	18.2203	1		235	53.1268	57.6684	-0.00883575	165.235	0.134078	0	0	12.5626	1		1142	83.9685	9.10702	-0.00558478	99.2669	0.232059
1974	113.879	13.0668	-0.00728784	133.825	0.282835	0	0	7.8569	1		1598	107.5	10.0835	-0.0164753	320.255	0.123929	0	0	10.842	1		1166	70.8619	6.05695	-0.00819889	152.312	0.331542	0	0	8.14314	1		235	114.579	19.4993	-0.00789317	146.108	0.153677	0	0	8.41341	1		1142	55.5764	18.8497	-0.00861125	160.68	0.240319
1975	36.3762	20.5809	0.00324456	-51.7794	0.433312	0	0	18.557	1		1598	100.018	17.9303	-0.0130178	250.096	0.307245	0	0	10.817	1		1167	38.9311	19.7698	-0.00872377	162.963	0.33641	0	0	9.20905	1		235	109.301	78.1789	-0.0115923	221.171	0.111398	0	0	14.1509	1		1142	116.532	24.2454	-0.00399714	67.0507	0.394216
1977	78.116	24.2729	-0.00787034	145.645	0.174737	0	0	33.2601	1		1601	54.8619	25.0402	-0.0338362	672.541	0.0960008	0	0	8.76116	1		1167	78.5245	8.81274	-0.00981441	185.094	0.378939	0	0	8.14314	1		235	24.9192	57.0249	-0.00392864	65.6607	0.330283	0	0	11.2798	1		1142	18.8204	26.3128	-0.00577656	103.159	0.244958
1983	61.4062	20.8762	-0.00866059	161.681	0.13866	0	0	inf	1		1605	25.651	10.039	-0.0099262	187.362	0.304273	0	0	12.4983	1		1167	30.0194	22.091	-0.00991082	187.05	0.283354	0	0	5.74267	1		235	65.6087	59.0899	-0.00518867	91.229	0.290139	0	0	12.5626	1		1143	79.7367	22.4673	-0.00722322	132.514	0.17087
1991	84.0264	18.7474	-0.00472874	81.8963	0.23156	0	0	48.566	1		1606	37.4956	14.0282	-0.0872774	1756.96	0.0463394	0	0	12.4983	1		1169	62.0086	26.2817	-0.00864518	161.368	0.487059	0	0	16.9346	1		236	34.0656	41.3697	-0.00874689	163.432	0.127338	0	0	9.55921	1		1145	21.7085	13.4379	-0.0215627	423.488	0.0937362
1992	7.39897	6.94984	-0.00854892	159.415	0.226267	0	0	7.5569	1		1606	71.1811	16.0098	-0.105362	2123.93	0.0620331	0	0	16.4937	1		1170	78.5925	22.8527	-0.0136477	262.878	0.227675	0	0	14.0402	1		236	51.083	103.035	-0.00663419	120.561	0.207537	0	0	11.5288	1		1151	9.77596	15.5844	-0.00663779	120.634	0.345271
1992	12.9772	12.0479	-0.00774737	143.15	0.33903	0	0	7.5569	1		1610	54.7426	17.3576	0.012297	-235.469	0.137433	0	0	16.337	1		1172	9.50785	22.5888	-0.017208	335.124	0.128724	0	0	14.0731	1		236	28.548	118.737	-0.00508397	89.1045	0.364853	0	0	6.27442	1		1151	43.5934	27.3192	-0.00582771	104.196	0.2887
1992	36.7255	7.73465	-0.00604767	108.66	0.265187	0	0	24.1369	1		1612	34.3939	7.56178	-0.0524908	1051.08	0.0712578	0	0	11.9977	1		1172	26.5238	17.5348	-0.00601539	108.005	0.382101	0	0	5.74267	1		236	5.89122	88.8697	-0.00637934	115.39	0.325116	0	0	10.9056	1		1153	58.8097	14.7319	-0.00665822	121.049	0.300176
2001	74.0848	19.842	0.00317682	-50.4049	0.453139	0	0	16.696	1		1613	38.4734	18.8447	-0.00916664	171.949	0.354043	0	0	11.9977	1		1175	65.3745	10.1732	-0.00661434	120.158	0.404556	0	0	18.3163	1		236	121.239	102.308	-0.00701287	128.245	0.286421	0	0	14.1899	1		1154	79.9208	6.93865	-0.00788503	145.943	0.18822
2003	56.8058	14.5026	-0.00643425	116.504	0.253839	0	0	5.52926	1		1614	8.45246	16.554	-0.033835	672.516	0.0867336	0	0	27.4558	1		1176	9.26246	8.51778	-0.00773768	142.953	0.327546	0	0	10.3456	1		237	14.2713	77.0789	-0.0064372	116.564	0.248564	0	0	8.00595	1		1155	116.11	18.447	-0.00692903	126.544	0.175772
2004	49.7648	16.8372	-0.00684456	124.83	0.238925	0	0	7.41789	1		1618	101.912	26.8257	-0.0168486	327.83	0.191112	0	0	19.6771	1		1177	92.937	21.0824	-0.00780301	144.279	0.272444	0	0	20.4817	1		237	79.3798	23.5702	-0.0058257	104.156	0.314653	0	0	17.8963	1		1157	11.3219	10.798	-0.00633235	114.437	0.252271
2006	60.3897	10.2921	-0.00582559	104.153	0.372877	0	0	5.52926	1		1619	117.504	14.8223	-0.00784846	145.201	0.297311	0	0	19.6771	1		1177	33.9745	5.85334	-0.0075431	139.005	0.361514	0	0	12.3279	1		237	31.3361	113.116	-0.00502481	87.9041	0.431583	0	0	6.27442	1		1157	91.9323	19.8813	-0.00802093	148.701	0.30077
2011	58.5236	23.6445	-0.00562143	100.011	0.283568	0	0	13.4821	1		1619	76.0876	13.1403	-0.0085634	159.709	0.320019	0	0	29.2264	1		1178	6.93479	24.6711	-0.0064016	115.842	0.382237	0	0	11.1972	1		238	105.679	20.9948	-0.00566983	100.993	0.241444	0	0	9.02483	1		1158	93.8463	13.9713	-0.00829469	154.256	0.261359
2012	83.6641	11.4532	-0.00564973	100.585	0.246635	0	0	16.2778	1		1625	76.5581	7.57135	-0.04011	799.847	0.137331	0	0	42.8038	1		1179	19.4839	6.91997	-0.00795683	147.4	0.386568	0	0	10.3456	1		238	114.332	51.611	-0.00583189	104.281	0.209963	0	0	9.25196	1		1158	59.83	22.7391	-0.00725515	133.162	0.187025
2015	73.5168	24.1812	0.00362087	-59.4155	0.407847	0	0	15.0028	1		1627	33.963	11.7933	-0.0103725	196.419	0.169662	0	0	18.4161	1		1181	17.2837	20.3959	-0.00744552	137.025	0.444071	0	0	11.1972	1		239	91.4737	53.2235	-0.0076124	140.411	0.271356	0	0	6.41465	1		1158	106.41	8.94507	-0.00661178	120.107	0.388416
2022	62.2034	11.034	-0.0060951	109.622	0.247373	0	0	30.8099	1		1631	22.7365	26.3919	0.0170054	-331.013	0.104898	0	0	18.4161	1		1183	89.7609	6.73585	0.00627993	-113.373	0.274506	0	0	18.879	1		239	89.9084	47.0028	-0.00703236	128.641	0.316731	0	0	6.41465	1		1159	82.2492	16.4672	-0.00689031	125.758	0.190987
2025	13.4252	8.11234	-0.00678405	123.602	0.228854	0	0	22.9578	1		1633	98.8652	24.9216	0.0122625	-234.771	0.140219	0	0	13.8599	1		1183	48.8807	17.4444	-0.00821717	152.683	0.300934	0	0	6.55622	1		239	19.8975	112.223	-0.00610733	109.87	0.288565	0	0	9.45873	1		1160	111.806	14.5265	-0.00686029	125.149	0.238167
2027	32.9215	20.6162	-0.00832187	154.808	0.192775	0	0	12.6377	1		1633	34.4486	11.8692	0.012796	-245.597	0.248501	0	0	11.7439	1		1183	41.9708	22.562	-0.00518792	91.214	0.491002	0	0	8.59861	1		239	118.754	12.1951	-0.00447562	76.7599	0.324469	0	0	8.41341	1		1161	117.706	26.0032	-0.0059433	106.542	0.207189
2029	36.3803	8.46099	-0.00613328	110.397	0.212329	0	0	12.6377	1		1638	90.8176	6.05555	-0.0180473	352.155	0.114536	0	0	10.1885	1		1184	94.3663	25.0445	-0.00842998	157.001	0.263268	0	0	18.879	1		239	58.8351	91.8574	-0.00610685	109.861	0.231762	0	0	9.01983	1		1161	48.8497	26.5587	-0.00578974	103.426	0.26711
2033	80.5375	17.5526	-0.0217171	426.622	0.0453443	0	0	25.2001	1		1638	58.0609	25.627	-0.0930895	1874.9	0.0489416	0	0	20.9132	1		1186	41.5032	10.5958	-0.0108096	205.287	0.212953	0	0	10.0664	1		239	63.9305	116.279	-0.00601782	108.054	0.271084	0	0	18.4514	1		1161	95.5221	27.1503	-0.00574431	102.504	0.338273
2036	58.2364	5.81789	-0.00625103	112.786	0.190651	0	0	25.2001	1		1638	22.7544	12.9478	-0.00624716	112.708	0.439434	0	0	11.7439	1		1189	117.54	21.368	-0.00864823	161.43	0.215869	0	0	23.4635	1		240	88.864	98.7107	-0.00549004	97.3445	0.312828	0	0	6.81398	1		1164	112.657	7.01556	-0.00898086	168.18	0.191431
2043	65.0853	13.7847	-0.00703066	128.607	0.195983	0	0	49.5691	1		1638	88.316	15.9322	-0.0107043	203.152	0.217393	0	0	10.1885	1		1191	23.7678	12.7766	0.00537727	-95.0562	0.433398	0	0	10.9961	1		240	6.31537	77.9723	-0.00626935	113.158	0.29568	0	0	8.00595	1		1165	88.8853	14.8786	-0.00360194	59.0314	0.448527
2043	114.553	16.9523	-0.00372455	61.5195	0.355558	0	0	49.5691	1		1639	35.4393	11.0619	-0.00956743	180.082	0.365918	0	0	7.03927	1		1191	74.1578	13.8838	-0.00445799	76.4022	0.491947	0	0	4.87297	1		241	72.818	64.8434	-0.00516171	90.682	0.260348	0	0	17.2559	1		1165	72.7928	26.4836	-0.00535285	94.5607	0.255315
2049	83.6952	24.6666	-0.00628547	113.485	0.244935	0	0	inf	1		1641	74.5053	12.7063	0.0193318	-378.219	0.201745	0	0	8.48757	1		1191	33.5607	17.778	-0.0102176	193.276	0.308362	0	0	6.0779	1		241	106.729	85.4289	-0.00577368	103.1	0.200773	0	0	11.8611	1		1168	110.508	20.4041	-0.005502	97.5872	0.304133
2056	95.4768	12.3433	-0.00653641	118.577	0.226474	0	0	35.685	1		1641	22.7931	26.2948	-0.0256729	506.891	0.126467	0	0	13.3471	1		1192	86.989	10.5768	-0.0115075	219.45	0.246869	0	0	6.61045	1		242	106.06	47.466	-0.00640332	115.877	0.206915	0	0	8.80989	1		1168	30.9235	24.2691	-0.00981574	185.121	0.127304
2057	57.3078	14.5828	-0.00622071	112.171	0.293434	0	0	8.32337	1		1641	36.5221	18.0174	-0.0105496	200.013	0.325766	0	0	7.03927	1		1194	35.8705	12.1561	-0.00680043	123.935	0.409034	0	0	6.0779	1		242	27.576	87.2156	-0.00578835	103.398	0.196979	0	0	6.34725	1		1170	45.0055	19.3891	-0.00697144	127.405	0.245313
2058	61.1184	21.9827	0.00445505	-76.3427	0.388383	0	0	8.32337	1		1642	108.71	18.8515	-0.0326471	648.412	0.0764203	0	0	20.6017	1		1194	69.2921	14.1513	0.00719179	-131.876	0.294274	0	0	4.87297	1		242	36.1752	44.7884	-0.00515366	90.5187	0.283601	0	0	18.9122	1		1171	112.055	15.8112	-0.00616311	111.002	0.238171
2062	107.96	23.6273	-0.00717907	131.618	0.233354	0	0	46.8709	1		1644	78.9219	25.7315	-0.0075183	138.502	0.317393	0	0	12.0971	1		1195	89.5338	16.6778	-0.0229593	451.829	0.0840535	0	0	6.61045	1		243	20.4413	20.369	-0.00510901	89.6127	0.255901	0	0	13.1692	1		1172	59.9129	10.775	-0.00849261	158.272	0.149137
2067	36.0803	19.59	-0.00810675	150.442	0.327915	0	0	5.99687	1		1645	41.654	7.49646	-0.0616954	1237.85	0.234735	0	0	11.7058	1		1197	30.1759	14.8709	-0.0140839	271.73	0.159238	0	0	6.30862	1		243	84.1182	80.5963	-0.00534556	94.4127	0.39377	0	0	8.8718	1		1177	85.919	11.3985	-0.00636178	115.034	0.303218
2071	48.2584	14.1382	-0.00610297	109.782	0.214049	0	0	13.3427	1		1645	68.8482	19.0337	0.00775058	-143.215	0.29699	0	0	8.48757	1		1197	18.8899	17.6918	-0.0103499	195.96	0.289426	0	0	7.64179	1		244	84.0873	10.381	-0.00604419	108.589	0.239216	0	0	14.6578	1		1178	35.3623	9.00866	-0.0052592	92.6602	0.310374
2073	40.0758	27.2557	-0.00632684	114.325	0.156911	0	0	15.4604	1		1647	33.0855	16.037	-0.0117818	225.017	0.311198	0	0	12.098	1		1198	22.0501	10.7341	-0.00825023	153.354	0.34132	0	0	7.64179	1		244	96.9744	17.3649	-0.00624965	112.758	0.238754	0	0	12.6666	1		1179	120.682	20.1129	-0.0129423	248.564	0.0963133
2074	114.678	25.8488	-0.00705563	129.113	0.204672	0	0	10.8354	1		1652	22.4779	26.1557	-0.016774	326.317	0.190214	0	0	8.38046	1		1199	111.719	18.2334	-0.0082227	152.795	0.343541	0	0	4.56709	1		244	16.0952	55.2668	-0.00485733	84.5057	0.35164	0	0	4.05653	1		1179	11.8033	22.0813	-0.00894484	167.449	0.281231
2075	103.872	25.0502	-0.00558423	99.2558	0.232415	0	0	10.8354	1		1654	28.9983	20.891	0.0110608	-210.386	0.256598	0	0	8.38046	1		1199	65.481	22.4156	-0.00690329	126.022	0.286428	0	0	9.10074	1		244	61.9166	24.5405	-0.00600373	107.768	0.231182	0	0	12.4489	1		1180	30.5154	21.079	-0.00740662	136.235	0.263455
2079	68.5947	24.6082	-0.00573155	102.245	0.261903	0	0	35.2798	1		1655	106.31	11.6088	-0.104476	2105.95	0.0494036	0	0	70.9105	1		1202	110.821	22.7114	0.00709562	-129.925	0.454448	0	0	4.43699	1		244	57.9529	38.1959	-0.00673547	122.617	0.252965	0	0	9.03283	1		1182	52.1049	14.4023	-0.0061973	111.696	0.189399
2087	113.276	10.3895	-0.00693191	126.603	0.178217	0	0	55.7228	1		1659	35.4013	11.1596	0.00968126	-182.392	0.226991	0	0	11.649	1		1204	21.3054	12.845	-0.135676	2739.05	0.0404072	0	0	14.4093	1		244	104.865	71.6109	-0.00346706	56.2944	0.493687	0	0	13.9431	1		1189	40.3201	12.2383	-0.0101861	192.637	0.133496
2090	26.4576	12.8228	-0.00886383	165.805	0.186152	0	0	5.64885	1		1660	9.87494	7.83989	-0.00752365	138.61	0.406462	0	0	22.86	1		1207	107.29	25.3973	-0.0148957	288.203	0.207675	0	0	4.43699	1		245	108.352	11.7981	-0.00884479	165.419	0.202098	0	0	12.6666	1		1191	100.508	27.2635	-0.00548209	97.1832	0.323772
2090	45.2666	7.23808	-0.00466454	80.5936	0.340815	0	0	15.1612	1		1664	67.3099	18.5491	-0.0144591	279.344	0.183713	0	0	21.6047	1		1207	87.7099	18.9187	0.00630915	-113.966	0.418805	0	0	4.13714	1		245	50.7535	32.7407	-0.00761949	140.555	0.23546	0	0	9.03283	1		1197	111.79	16.876	-0.00689754	125.905	0.253914
2092	57.8119	15.7515	-0.00451012	77.46	0.297262	0	0	15.1612	1		1665	22.769	26.7164	0.0346076	-688.194	0.0534937	0	0	22.86	1		1208	35.4294	15.6985	-0.0158635	307.841	0.138081	0	0	14.4093	1		245	113.921	103.716	-0.00637483	115.298	0.211799	0	0	19.3121	1		1198	104.842	10.7928	-0.0094198	177.087	0.447989
2093	31.6137	15.1302	-0.00729049	133.879	0.25821	0	0	5.64885	1		1669	45.9492	15.3109	0.0147689	-285.631	0.324921	0	0	21.5596	1		1208	50.4282	16.9897	-0.012049	230.439	0.229616	0	0	15.0543	1		245	30.2719	105.315	-0.00500231	87.4476	0.219145	0	0	9.68061	1		1201	110.309	6.18301	-0.0291354	577.153	0.056048
2094	79.9861	6.5232	-0.00646911	117.212	0.199346	0	0	24.0178	1		1670	77.0238	11.4507	0.00981477	-185.101	0.293534	0	0	12.2699	1		1209	89.0011	14.9883	-0.00989346	186.698	0.302545	0	0	4.13714	1		246	18.393	89.5264	-0.0308364	611.67	0.0715218	0	0	9.46931	1		1201	75.0067	26.0743	-0.00455749	78.4214	0.278697
2097	113.637	13.1163	-0.00666428	121.172	0.193534	0	0	34.2905	1		1671	67.2199	18.8286	0.0155697	-301.88	0.163167	0	0	12.2699	1		1209	70.0726	18.207	-0.00814932	151.306	0.269995	0	0	17.6516	1		246	70.4325	106.721	-0.0126653	242.943	0.0948449	0	0	21.1889	1		1206	10.0881	13.1524	-0.00802324	148.748	0.218611
2100	45.7746	23.9716	-0.0055379	98.3156	0.302208	0	0	10.4957	1		1672	25.8675	25.254	-0.0103086	195.122	0.191065	0	0	12.2297	1		1215	17.0477	24.6313	-0.00524807	92.4344	0.415266	0	0	8.72699	1		246	120.789	24.2851	-0.011258	214.387	0.146727	0	0	17.6241	1		1208	91.3177	18.0532	-0.003648	59.9661	0.342613
2103	38.2145	16.6911	0.00435336	-74.2792	0.419102	0	0	10.4957	1		1677	87.0337	24.8928	-0.0646043	1296.88	0.0716954	0	0	11.9515	1		1216	25.379	22.0333	-0.00758816	139.919	0.326324	0	0	8.72699	1		246	13.8044	34.4074	-0.00545574	96.6485	0.256487	0	0	9.31946	1		1209	33.4325	14.2843	-0.00873978	163.288	0.187612
2110	66.8154	18.2511	-0.00326588	52.2122	0.434864	0	0	inf	1		1678	22.5396	26.6211	-0.0239863	472.669	0.0735467	0	0	8.49976	1		1217	63.9106	25.7232	-0.0135587	261.073	0.122562	0	0	16.2162	1		246	92.6247	84.4001	0.0230342	-453.349	0.067211	0	0	5.33078	1		1210	75.1879	9.82938	-0.00556961	98.9591	0.231716
2119	103.007	10.0477	-0.00797668	147.803	0.194069	0	0	10.4761	1		1679	57.1953	12.89	0.00738614	-135.82	0.445518	0	0	9.00319	1		1219	94.7117	6.14634	-0.00719732	131.988	0.36051	0	0	21.3875	1		246	6.33728	107.308	0.010069	-190.26	0.139927	0	0	21.483	1		1212	17.0752	18.5409	-0.00448314	76.9127	0.275703
2121	18.8322	9.51765	-0.00542819	96.0894	0.268306	0	0	57.2948	1		1680	30.2299	10.1447	-0.00892884	167.124	0.290571	0	0	11.7876	1		1221	11.8706	19.2546	-0.0247642	488.452	0.0807089	0	0	13.7913	1		246	8.87831	10.7363	-0.00449666	77.1869	0.411867	0	0	5.0269	1		1216	10.505	18.4292	-0.00654727	118.798	0.27289
2122	108.916	18.6989	-0.00639592	115.726	0.34382	0	0	8.80082	1		1680	30.1592	21.932	-0.00805965	149.487	0.458287	0	0	8.94681	1		1222	73.9049	11.0964	-0.00431955	73.593	0.424452	0	0	17.7153	1		246	88.0269	56.6913	-0.00836157	155.613	0.280609	0	0	17.0998	1		1217	26.3279	21.7456	-0.02189	430.131	0.0507
2125	104.317	26.2028	-0.00495284	86.4436	0.254342	0	0	8.80082	1		1683	52.8624	20.782	-0.015185	294.073	0.227057	0	0	4.25025	1		1224	115.509	18.6837	-0.00856513	159.744	0.209107	0	0	24.2837	1		246	43.8096	119.573	-0.00579151	103.462	0.252653	0	0	17.2728	1		1217	64.1729	26.2766	-0.00612723	110.274	0.240408
2126	73.6991	26.0196	-0.00681754	124.282	0.243865	0	0	30.6187	1		1683	19.1708	18.8174	0.00775981	-143.402	0.277347	0	0	8.49976	1		1226	50.6178	19.5239	-0.0119561	228.554	0.249167	0	0	24.7651	1		247	70.9926	43.9536	-0.00591578	105.984	0.223659	0	0	10.3712	1		1218	96.5521	21.0224	-0.00581766	103.992	0.21059
2139	41.0231	7.96711	-0.00733974	134.878	0.153272	0	0	15.6862	1		1684	9.19989	22.9006	0.0135112	-260.109	0.210383	0	0	10.7746	1		1228	83.7444	8.67852	-0.00732692	134.618	0.38189	0	0	27.3609	1		247	98.4071	43.1025	-0.00561397	99.8592	0.23085	0	0	8.80989	1		1219	73.1326	21.8711	-0.00742514	136.611	0.196568
2141	87.6087	6.92649	-0.00730687	134.211	0.208021	0	0	38.3433	1		1685	57.049	21.5148	0.011754	-224.452	0.298129	0	0	4.25025	1		1232	56.394	7.91955	-0.0168901	328.673	0.134738	0	0	27.3609	1		247	58.6972	61.7123	-0.00609516	109.624	0.190758	0	0	16.6982	1		1223	38.3958	16.6983	-0.00528313	93.1458	0.265438
2141	51.4506	19.6857	-0.0073959	136.018	0.231106	0	0	15.6862	1		1687	48.4809	15.983	-0.00981704	185.147	0.32287	0	0	6.49823	1		1233	27.3232	9.1176	-0.0107677	204.437	0.28113	0	0	13.3968	1		247	94.7222	101.629	-0.00521119	91.6861	0.344385	0	0	7.88373	1		1223	56.0299	20.9531	-0.00507459	88.9142	0.355848
2148	97.5699	24.1295	-0.00522918	92.0512	0.285676	0	0	inf	1		1687	27.8386	19.6996	0.0148697	-287.675	0.253477	0	0	8.71255	1		1234	111.613	9.11168	-0.00811072	150.523	0.393415	0	0	18.6317	1		248	55.3688	13.9527	-0.00684116	124.761	0.2617	0	0	7.49215	1		1224	87.8824	19.6724	-0.00657474	119.355	0.226385
2156	89.2031	23.6324	-0.00738704	135.838	0.175314	0	0	22.2281	1		1690	116.054	11.9281	-0.00919403	172.505	0.256652	0	0	13.1216	1		1235	95.6426	18.7077	-0.0121641	232.773	0.184368	0	0	18.6317	1		248	90.083	95.2545	-0.00656342	119.125	0.249038	0	0	7.88373	1		1224	115.02	13.1946	-0.00640698	115.951	0.304384
2156	9.84039	16.7365	-0.00372067	61.4407	0.345868	0	0	79.6617	1		1691	104.044	17.2137	-0.038788	773.022	0.120771	0	0	13.1216	1		1236	26.0737	22.456	-0.00907933	170.178	0.289902	0	0	13.3968	1		248	25.5117	8.21504	-0.0047123	81.5627	0.303752	0	0	13.1692	1		1224	22.7409	16.2866	-0.00789335	146.112	0.274754
2158	107.702	11.3088	-0.00850754	158.575	0.235827	0	0	6.57637	1		1691	37.9218	22.9629	0.00848169	-158.051	0.267229	0	0	10.5982	1		1238	61.003	11.3689	-0.0142626	275.356	0.135193	0	0	11.7289	1		248	95.7929	30.959	-0.00474026	82.1301	0.28664	0	0	12.4217	1		1225	84.0876	6.03701	-0.00650668	117.974	0.166341
2158	113.972	13.2916	-0.00712688	130.559	0.328081	0	0	6.57637	1		1692	7.22269	14.0509	0.00876963	-163.893	0.264968	0	0	21.3758	1		1239	71.6203	6.38474	-0.0091707	172.032	0.302422	0	0	11.7289	1		249	22.8622	32.2145	-0.00593728	106.42	0.313142	0	0	6.93403	1		1225	35.4972	6.81985	-0.00567267	101.05	0.275505
2166	49.4845	6.30883	-0.00638163	115.437	0.216691	0	0	25.3338	1		1700	102.898	17.7979	-0.00924175	173.474	0.224408	0	0	13.1634	1		1240	6.36336	10.5336	-0.00785821	145.399	0.34296	0	0	6.32932	1		249	88.872	117.159	-0.00944883	177.676	0.166956	0	0	16.5958	1		1225	59.3742	14.2094	-0.00713183	130.659	0.158564
2171	24.7189	11.6444	-0.0078918	146.081	0.171018	0	0	25.3338	1		1701	24.3061	6.91328	-0.00693537	126.673	0.396469	0	0	6.86853	1		1243	12.6804	10.1401	-0.0142733	275.573	0.13698	0	0	6.32932	1		249	7.10423	6.03287	-0.0043359	73.9249	0.467601	0	0	5.0269	1		1230	28.7245	11.4541	-0.02139	419.985	0.0640237
2172	111.379	14.372	-0.00714095	130.844	0.185041	0	0	86.7028	1		1701	73.5952	10.8961	-0.0056711	101.019	0.443709	0	0	11.9239	1		1243	79.2789	17.4721	-0.0105863	200.758	0.264506	0	0	10.7865	1		250	29.7688	31.5982	-0.0060535	108.778	0.25596	0	0	6.93403	1		1233	68.0126	24.0054	-0.014065	271.347	0.0965541
2178	38.306	25.4343	-0.0070997	130.007	0.216976	0	0	12.8147	1		1701	116.627	23.7247	0.00501922	-87.7906	0.420332	0	0	14.9536	1		1244	20.3709	19.7944	-0.0125716	241.042	0.264011	0	0	11.2242	1		250	22.8879	69.6087	-0.00752183	138.573	0.266074	0	0	9.3153	1		1234	110.869	24.3569	-0.00759298	140.017	0.209082
2180	48.9052	18.232	-0.00368622	60.7417	0.364509	0	0	12.8147	1		1702	92.8997	26.3596	0.00690119	-125.979	0.382845	0	0	12.8594	1		1246	68.6926	15.4036	0.00658506	-119.564	0.296029	0	0	7.53762	1		251	117.683	79.2597	-0.00562129	100.008	0.263555	0	0	23.8593	1		1235	35.134	15.8192	-0.00837417	155.869	0.193135
2183	91.3081	16.0846	-0.00760484	140.258	0.154553	0	0	42.4573	1		1705	83.3683	17.7274	-0.0129933	249.598	0.134779	0	0	11.9239	1		1247	96.5129	16.0273	-0.00874586	163.411	0.390402	0	0	17.2945	1		251	77.2372	9.05417	-0.00759757	140.11	0.175662	0	0	14.0196	1		1235	18.1882	27.409	-0.0104465	197.92	0.197539
2184	12.5725	7.64205	-0.00677665	123.452	0.243188	0	0	37.8446	1		1705	23.2539	27.55	-0.0112942	215.122	0.188587	0	0	20.6635	1		1248	43.6624	16.1031	0.00619528	-111.655	0.29191	0	0	15.6255	1		253	35.2606	23.7607	-0.0125716	241.043	0.0943093	0	0	9.57009	1		1236	77.3765	10.8651	-0.00684817	124.904	0.229536
2191	112.069	20.7555	-0.00727898	133.645	0.149872	0	0	14.301	1		1708	38.0034	5.33004	-0.0121622	232.735	0.425718	0	0	26.6697	1		1253	113.291	26.1887	-0.0103054	195.057	0.336718	0	0	6.20797	1		253	24.786	86.8073	-0.00636432	115.085	0.231843	0	0	10.4692	1		1238	70.9936	19.47	-0.00682742	124.482	0.341065
2194	64.0418	26.5621	-0.00711482	130.314	0.321257	0	0	6.47375	1		1708	117.819	17.8183	-0.00894619	167.476	0.359868	0	0	18.0867	1		1253	74.036	8.77501	-0.00522939	92.0554	0.450359	0	0	6.59413	1		253	80.4131	22.7093	-0.00536918	94.8919	0.270362	0	0	13.7845	1		1238	66.0095	15.967	-0.00684443	124.828	0.332497
2195	72.8847	12.2661	-0.00729684	134.008	0.147143	0	0	14.4626	1		1712	100.548	23.1887	-0.00752784	138.695	0.36447	0	0	18.0867	1		1254	25.6314	19.0782	-0.00653201	118.488	0.35319	0	0	38.1596	1		253	47.3373	89.0065	-0.00696109	127.195	0.213293	0	0	16.54	1		1242	25.1574	20.1146	-0.013164	253.063	0.072139
2195	70.5155	26.5332	-0.00908718	170.337	0.177326	0	0	6.47375	1		1717	59.6236	22.9497	-0.00856534	159.748	0.28912	0	0	13.9668	1		1254	116.087	20.6457	-0.00868225	162.12	0.417882	0	0	6.20797	1		254	72.3088	96.0194	-0.00688624	125.676	0.163417	0	0	24.6036	1		1242	59.9695	19.0258	-0.0113233	215.711	0.124588
2195	100.518	12.3239	-0.00636164	115.031	0.221402	0	0	14.301	1		1718	73.4231	25.1052	-0.0267549	528.848	0.0959107	0	0	13.9668	1		1255	62.9656	26.9718	-0.00612708	110.271	0.306358	0	0	14.7882	1		254	57.4776	65.8755	-0.00512875	90.0132	0.33429	0	0	5.50669	1		1243	23.4971	7.8405	-0.00833479	155.07	0.193766
2200	84.7593	24.4468	-0.00633057	114.4	0.199252	0	0	14.3958	1		1718	97.7541	13.8914	0.0100422	-189.716	0.239043	0	0	10.9843	1		1257	69.8981	13.9092	-0.00587936	105.244	0.355795	0	0	6.59413	1		255	42.373	104.784	-0.01184	226.197	0.132571	0	0	9.20006	1		1243	50.3233	26.4613	-0.0063156	114.097	0.23057
2204	47.0333	9.22537	-0.006355	114.896	0.214533	0	0	40.681	1		1719	115.55	8.4327	-0.00915716	171.757	0.31076	0	0	8.46811	1		1260	84.7998	9.23212	-0.0104815	198.631	0.255254	0	0	8.41052	1		255	95.8649	88.9167	-0.00704395	128.876	0.180409	0	0	20.2666	1		1244	71.3393	17.7206	-0.00681468	124.224	0.26413
2213	24.525	8.97456	-0.00566438	100.882	0.232321	0	0	63.6381	1		1722	114.168	16.7872	-0.0140198	270.43	0.29991	0	0	8.46811	1		1261	71.269	25.0516	-0.0149492	289.288	0.148197	0	0	11.2264	1		255	97.3909	57.4862	-0.00687649	125.478	0.163848	0	0	11.9096	1		1246	64.7423	14.0705	-0.00697405	127.458	0.314822
2213	87.0905	20.6095	-0.00307076	48.2527	0.381555	0	0	28.4396	1		1724	83.1404	9.12759	-0.00690928	126.143	0.42391	0	0	8.62824	1		1261	12.0752	19.1346	0.0207094	-406.174	0.138059	0	0	8.73761	1		256	101.097	17.3343	-0.00621696	112.095	0.25417	0	0	8.78993	1		1248	41.9428	23.115	-0.00816361	151.596	0.0984259
2219	45.6704	6.22888	-0.00807481	149.794	0.119515	0	0	26.9159	1		1724	84.6553	17.6218	0.0085808	-160.062	0.313979	0	0	8.62824	1		1262	25.4788	10.2521	-0.00790528	146.354	0.307407	0	0	14.4199	1		256	39.284	47.0518	-0.00658536	119.571	0.176868	0	0	10.4497	1		1248	18.1233	22.3846	-0.00857306	159.905	0.141434
2224	18.7666	7.0345	-0.00644124	116.646	0.229806	0	0	17.0937	1		1726	100.188	20.4135	-0.0104784	198.568	0.25455	0	0	14.4423	1		1262	8.5935	27.1486	-0.00972846	183.35	0.326388	0	0	8.73761	1		256	9.10085	76.0219	-0.00651194	118.081	0.213193	0	0	13.7562	1		1251	55.9195	19.4152	-0.00672021	122.307	0.17858
2224	81.387	15.9948	-0.00710754	130.166	0.162592	0	0	37.0277	1		1727	118.723	24.3312	-0.0135655	261.21	0.237782	0	0	8.81269	1		1264	62.8509	15.505	-0.0111763	212.728	0.219443	0	0	12.08	1		257	103.102	29.7458	-0.00642428	116.302	0.295458	0	0	11.3022	1		1252	38.0032	13.5173	-0.0063285	114.358	0.18414
2226	5.65396	18.0005	-0.00601203	107.937	0.234328	0	0	17.0937	1		1729	117.109	14.7485	0.00726971	-133.457	0.427713	0	0	9.71767	1		1264	82.2595	17.2498	-0.0108064	205.223	0.227805	0	0	8.41052	1		257	86.3702	52.9714	-0.00540977	95.7156	0.328359	0	0	5.47284	1		1253	77.8485	10.9351	-0.00831384	154.645	0.149799
2230	35.1771	22.0042	-0.00576043	102.831	0.282787	0	0	29.7934	1		1730	35.3522	13.1783	-0.0731884	1471.07	0.0683985	0	0	27.3834	1		1265	26.756	25.0293	-0.0108919	206.959	0.186099	0	0	13.3834	1		257	10.8897	8.44687	-0.00498054	87.0057	0.362827	0	0	20.2622	1		1257	41.7349	23.186	-0.00691333	126.226	0.206212
2245	23.9703	27.3214	-0.00842281	156.856	0.105326	0	0	37.0547	1		1733	8.75784	19.7047	-0.0190585	372.673	0.0979551	0	0	22.4885	1		1266	80.7846	7.60357	-0.00564933	100.577	0.372754	0	0	9.75838	1		257	30.9772	95.2496	-0.00610459	109.815	0.351268	0	0	6.66692	1		1257	104.188	26.8662	-0.00648867	117.609	0.187904
2249	60.8042	20.8509	-0.00897623	168.086	0.176573	0	0	4.01545	1		1737	54.357	17.0192	-0.0107176	203.421	0.285041	0	0	13.0605	1		1266	117.683	8.59642	-0.00874945	163.484	0.244295	0	0	36.465	1		258	75.4986	35.5879	-0.00625108	112.787	0.236132	0	0	6.58221	1		1258	59.1071	23.0861	-0.00748102	137.745	0.173186
2257	38.9054	9.25985	-0.00767606	141.703	0.144619	0	0	23.7086	1		1737	31.1336	17.4558	-0.00752168	138.57	0.314504	0	0	11.7537	1		1266	11.1498	8.6347	0.00568419	-101.284	0.395498	0	0	10.5406	1		258	119.876	49.6384	-0.0463897	927.274	0.0593919	0	0	18.1861	1		1259	48.4293	9.31514	-0.00800474	148.372	0.282596
2261	118.635	7.72674	-0.0075946	140.05	0.180293	0	0	27.3482	1		1741	46.2936	6.74508	0.0136773	-263.479	0.390457	0	0	13.0605	1		1267	50.7879	14.865	-0.0109671	208.485	0.183372	0	0	12.08	1		258	21.3702	69.8012	-0.0110553	210.274	0.112778	0	0	11.458	1		1259	19.158	8.49571	-0.00368158	60.6475	0.384405
2261	88.2026	10.8365	-0.00761102	140.383	0.180269	0	0	13.1897	1		1741	96.1065	25.983	-0.00820558	152.448	0.352659	0	0	26.2387	1		1267	40.1394	25.0325	-0.00911082	170.817	0.314569	0	0	13.3834	1		258	32.4809	54.9837	-0.00698858	127.753	0.194872	0	0	10.4497	1		1259	26.2009	17.2455	-0.00499207	87.2397	0.215395
2265	37.6362	18.0649	-0.00543675	96.2632	0.300641	0	0	51.0804	1		1742	22.7609	25.705	-0.0198089	387.901	0.152734	0	0	11.7537	1		1270	66.7885	13.107	0.00570473	-101.701	0.483896	0	0	15.0392	1		258	31.5874	74.9872	-0.00642334	116.283	0.190704	0	0	11.458	1		1260	41.0973	9.49428	-0.0138112	266.196	0.0957313
2272	11.1567	8.01624	-0.00639433	115.694	0.278256	0	0	6.37665	1		1744	69.8746	25.3867	-0.044828	895.585	0.0952749	0	0	13.5685	1		1271	37.6331	11.2119	0.00477279	-82.7901	0.450759	0	0	13.6526	1		258	21.272	96.9388	-0.00485061	84.3693	0.338805	0	0	9.85111	1		1263	48.3617	17.5414	-0.00746495	137.419	0.177477
2273	112.507	17.0669	-0.00570929	101.794	0.307306	0	0	67.6464	1		1753	22.741	10.6617	-0.0340245	676.362	0.0854737	0	0	39.9989	1		1276	11.234	9.96846	0.00546529	-96.8422	0.451183	0	0	26.4283	1		258	103.502	107.689	-0.00614818	110.699	0.217216	0	0	10.9098	1		1266	54.332	21.1395	-0.00689586	125.871	0.240941
2274	9.02387	14.0256	-0.00723658	132.785	0.32445	0	0	6.37665	1		1753	62.7299	11.5562	-0.0565596	1133.64	0.0842291	0	0	12.0449	1		1278	73.8153	5.74283	-0.00657778	119.417	0.350933	0	0	34.8763	1		258	116.85	21.4782	-0.00588742	105.408	0.291714	0	0	16.0423	1		1267	78.3576	10.9013	-0.00602902	108.281	0.214686
2274	37.4342	14.7613	-0.00665419	120.967	0.264937	0	0	8.41258	1		1757	68.3366	22.2167	0.00604544	-108.614	0.417466	0	0	12.0142	1		1278	103.752	24.1771	-0.00902981	169.173	0.300616	0	0	35.1575	1		258	14.9233	28.3036	-0.00674024	122.713	0.220273	0	0	14.2169	1		1269	18.3585	14.4998	-0.00686199	125.184	0.168859
2276	45.1058	11.309	-0.00789779	146.202	0.152312	0	0	8.41258	1		1766	34.0324	19.7324	-0.0107461	204	0.205999	0	0	6.71989	1		1279	46.3569	27.2462	-0.0181596	354.434	0.306932	0	0	12.6612	1		258	59.2474	71.09	-0.0121121	231.718	0.200818	0	0	5.50669	1		1270	43.024	16.2387	-0.00596669	107.017	0.167068
2285	61.5428	21.952	-0.0083734	155.853	0.153036	0	0	32.536	1		1766	23.9789	7.13789	-0.00791393	146.53	0.298915	0	0	16.1151	1		1284	45.1235	14.6453	-0.00658203	119.503	0.447257	0	0	12.6612	1		259	67.3683	59.2791	-0.034264	681.221	0.0525203	0	0	11.8886	1		1271	85.021	24.5457	-0.00477919	82.9199	0.274442
2289	93.7346	17.2321	-0.00644502	116.723	0.164529	0	0	32.536	1		1767	107.556	8.51154	-0.00940959	176.879	0.206361	0	0	72.2128	1		1284	101.44	27.0894	-0.00902488	169.073	0.194404	0	0	47.1968	1		259	96.2378	10.0098	-0.00692132	126.388	0.262838	0	0	8.78993	1		1274	27.0982	18.8856	-0.00604509	108.607	0.219325
2295	56.0026	21.87	-0.00763088	140.786	0.198197	0	0	11.9343	1		1770	37.3841	25.5568	-0.0104643	198.281	0.226935	0	0	4.28401	1		1285	58.3867	7.75115	-0.0115431	220.172	0.374605	0	0	14.948	1		259	42.8864	22.3231	-0.00696645	127.304	0.165581	0	0	12.4347	1		1275	62.9097	25.37	-0.00713405	130.704	0.163656
2300	59.9465	10.6062	-0.00805842	149.462	0.269007	0	0	7.68654	1		1773	41.6455	25.1171	0.00640747	-115.961	0.406451	0	0	4.28401	1		1293	108.468	16.5605	-0.0102106	193.133	0.282681	0	0	17.931	1		259	116.232	97.7572	-0.0065797	119.456	0.311314	0	0	6.38217	1		1275	120.156	11.072	-0.00627249	113.222	0.264803
2301	55.2649	16.7026	-0.00859311	160.312	0.233474	0	0	7.68654	1		1774	22.5412	25.4206	0.0153197	-296.806	0.234378	0	0	10.9419	1		1293	90.6004	18.0701	-0.00813596	151.035	0.296593	0	0	8.80315	1		259	58.0443	11.9863	-0.0032817	52.5331	0.475067	0	0	11.8478	1		1277	35.5058	11.8379	-0.00676819	123.28	0.184547
2303	85.1987	6.60572	-0.00631648	114.115	0.197404	0	0	9.5738	1		1775	76.8125	12.0686	0.0116568	-222.48	0.392563	0	0	22.2909	1		1293	14.3999	22.4954	-0.00520824	91.6263	0.438772	0	0	27.982	1		259	55.2649	23.5034	-0.00555551	98.673	0.251534	0	0	10.1546	1		1277	77.2422	15.1501	-0.00556066	98.7775	0.253873
2304	8.96775	14.7261	-0.0030316	47.4583	0.470209	0	0	7.75279	1		1775	32.1244	20.1397	-0.0140587	271.218	0.156154	0	0	7.55041	1		1296	84.2102	24.1249	-0.00805977	149.489	0.295942	0	0	8.80315	1		259	29.1164	27.4803	-0.00526244	92.726	0.274452	0	0	14.2169	1		1281	120.914	13.5332	-0.00450047	77.2642	0.355943
2308	82.0304	15.6401	-0.00739523	136.004	0.142875	0	0	9.5738	1		1776	10.674	11.3913	-0.00851308	158.687	0.282199	0	0	18.3753	1		1296	39.2964	9.72222	-0.00859329	160.315	0.287114	0	0	15.9111	1		260	92.7802	25.1424	-0.00888684	166.272	0.161199	0	0	11.3022	1		1284	83.3793	13.6343	-0.00719984	132.039	0.197652
2309	9.24961	22.4738	-0.0065853	119.569	0.312309	0	0	6.40743	1		1778	54.8516	15.8899	-0.0202965	397.795	0.147366	0	0	16.1104	1		1297	51.8864	19.4514	-0.00595831	106.846	0.360818	0	0	15.9111	1		260	86.4735	47.4995	-0.00771376	142.468	0.20932	0	0	5.47284	1		1284	8.37021	14.7678	-0.00924555	173.551	0.245189
2311	21.4948	10.9728	-0.00873959	163.284	0.175074	0	0	10.1691	1		1781	32.509	20.0572	0.0148317	-286.905	0.173011	0	0	22.7279	1		1299	74.931	10.1317	-0.00693656	126.697	0.39159	0	0	16.7903	1		260	107.909	72.198	-0.00713679	130.76	0.194094	0	0	8.99633	1		1285	69.5699	27.0608	-0.00840661	156.527	0.134177
2311	5.85658	17.0385	-0.00669076	121.709	0.314767	0	0	6.40743	1		1783	116.457	15.7645	-0.00730093	134.091	0.297692	0	0	9.35371	1		1301	25.895	21.3253	-0.00926246	173.894	0.328067	0	0	16.319	1		260	37.3978	97.0452	-0.0160198	311.014	0.0772878	0	0	6.66692	1		1288	114.499	26.6014	-0.00645775	116.981	0.298894
2312	98.8147	14.211	-0.00586372	104.927	0.209442	0	0	16.845	1		1788	23.1513	26.7026	-0.00758157	139.785	0.35037	0	0	16.4681	1		1305	117.601	9.92805	-0.00651272	118.097	0.276881	0	0	75.1245	1		260	120.748	102.267	-0.00674806	122.872	0.319896	0	0	6.38217	1		1290	93.8956	14.8434	-0.00882434	165.004	0.116414
2314	44.7067	7.38196	-0.00680138	123.954	0.169165	0	0	18.0457	1		1791	114.188	15.0304	-0.00550572	97.6627	0.439146	0	0	6.97464	1		1306	41.8358	17.8321	-0.00870025	162.486	0.309635	0	0	8.71048	1		260	56.1081	77.6155	-0.00568439	101.288	0.410621	0	0	7.2414	1		1291	109.957	6.50798	0.00330898	-53.0868	0.480477
2316	29.5513	17.178	-0.00723496	132.752	0.190525	0	0	10.1691	1		1793	29.285	11.4195	0.0198546	-388.829	0.122237	0	0	16.4681	1		1308	42.5499	6.60278	-0.00777159	143.641	0.395137	0	0	10.5794	1		261	76.4124	42.1064	-0.00615068	110.75	0.225258	0	0	6.58221	1		1294	97.3868	24.0731	-0.00761236	140.41	0.145902
2323	57.3992	26.3985	0.00407265	-68.583	0.38001	0	0	52.9896	1		1793	66.0318	19.4075	-0.0412075	822.117	0.0881783	0	0	10.2057	1		1308	6.80391	23.8114	-0.0107347	203.769	0.303039	0	0	16.518	1		262	46.7026	54.9481	-0.0183382	358.058	0.094613	0	0	11.0139	1		1295	26.3292	11.3754	-0.00574574	102.533	0.204157
2326	110.075	20.643	-0.00748979	137.923	0.174094	0	0	52.9896	1		1801	116.873	6.28543	-0.0172208	335.383	0.186297	0	0	9.92418	1		1310	23.2884	24.8641	-0.0106978	203.02	0.256176	0	0	10.7786	1		262	52.4906	64.3185	-0.00676554	123.227	0.331455	0	0	9.56596	1		1296	50.7591	10.4413	-0.00511161	89.6655	0.225318
2331	37.1126	22.6899	0.00384054	-63.873	0.487985	0	0	8.98465	1		1802	46.7009	25.3787	0.0561596	-1125.52	0.0526996	0	0	15.0663	1		1311	97.9627	18.3147	-0.00926784	174.003	0.320981	0	0	5.94317	1		262	99.5892	68.7749	-0.00606538	109.019	0.311609	0	0	8.99633	1		1298	69.8672	8.5694	-0.00354447	57.8653	0.31861
2332	41.1639	14.6705	0.00393823	-65.8554	0.354597	0	0	8.98465	1		1803	96.383	8.79441	-0.00934466	175.562	0.257041	0	0	20.6426	1		1311	113.481	11.2767	-0.00762034	140.572	0.345812	0	0	8.46538	1		262	44.3656	105.485	-0.0064027	115.864	0.250704	0	0	10.9446	1		1301	23.0186	21.0306	-0.00602875	108.276	0.303146
2332	93.5308	21.5583	-0.006538	118.609	0.248674	0	0	43.0089	1		1803	38.1497	6.23841	0.00750942	-138.321	0.424879	0	0	5.94826	1		1311	53.2059	18.0184	0.00576897	-103.004	0.447616	0	0	10.4365	1		262	61.5901	117.92	-0.00524689	92.4105	0.282748	0	0	21.2441	1		1301	55.2311	15.1634	-0.00578913	103.414	0.287326
2337	52.2247	9.57585	-0.00688946	125.741	0.204309	0	0	12.1778	1		1805	39.9601	11.9045	0.00934113	-175.49	0.37846	0	0	5.94826	1		1312	35.0276	14.0419	-0.00635763	114.95	0.32975	0	0	7.86815	1		263	68.3073	38.0188	-0.00693415	126.648	0.197306	0	0	7.59108	1		1303	84.0825	11.3953	-0.00480066	83.3557	0.284068
2339	72.0556	14.5562	-0.00604029	108.51	0.222564	0	0	20.4467	1		1806	25.3162	11.7202	-0.00764472	141.067	0.271202	0	0	13.9553	1		1314	63.2526	15.1928	-0.0107681	204.446	0.221866	0	0	10.4365	1		263	43.8566	39.8618	-0.00589751	105.613	0.24632	0	0	13.2868	1		1303	108.29	15.2188	-0.00710805	130.177	0.194588
2346	40.7253	11.4742	-0.00581896	104.019	0.150122	0	0	inf	1		1808	74.5681	14.9281	-0.00503509	88.1128	0.424727	0	0	22.6608	1		1314	103.898	18.0017	-0.00677215	123.361	0.376964	0	0	5.94317	1		263	116.129	67.4344	-0.00766183	141.414	0.218358	0	0	9.50097	1		1304	32.0449	19.5957	-0.0070875	129.76	0.231042
2352	86.0596	11.9362	-0.00616659	111.073	0.167799	0	0	47.486	1		1814	33.6872	10.8718	0.00956567	-180.047	0.251649	0	0	12.0773	1		1314	13.2366	20.9731	-0.00781412	144.504	0.356851	0	0	10.7786	1		263	115.134	120.324	-0.0114782	218.855	0.135495	0	0	15.0232	1		1305	119.098	7.83867	-0.0075606	139.36	0.180343
2356	38.7321	15.8128	-0.00487431	84.8501	0.281086	0	0	47.486	1		1816	67.7343	19.793	-0.029869	592.039	0.0697168	0	0	13.0781	1		1315	18.1219	7.61624	-0.0129152	248.015	0.154416	0	0	14.2223	1		263	114.155	105.333	-0.0123527	236.601	0.0972805	0	0	7.27162	1		1305	46.9784	19.9812	-0.00680399	124.007	0.199899
2363	43.6394	8.56032	-0.0036595	60.1993	0.399207	0	0	58.4429	1		1817	31.5318	22.7553	-0.153204	3094.73	0.0531179	0	0	9.36432	1		1316	105.019	11.0222	-0.00954471	179.621	0.225145	0	0	7.069	1		264	65.2355	25.428	-0.012226	234.03	0.0989656	0	0	10.1546	1		1307	11.353	7.716	-0.00696633	127.301	0.183302
2367	102.023	5.91876	-0.00627002	113.172	0.254039	0	0	58.4429	1		1820	22.5826	25.5123	-0.0258642	510.773	0.388249	0	0	9.36432	1		1316	81.0098	13.3058	-0.0070865	129.74	0.398313	0	0	7.37486	1		264	102.047	59.2257	-0.00518213	91.0963	0.318651	0	0	9.86039	1		1309	56.2535	19.8773	-0.0068458	124.855	0.225998
2374	45.5366	24.2441	0.00591018	-105.87	0.213213	0	0	inf	1		1821	55.3087	15.7138	0.0128261	-246.207	0.191952	0	0	13.0781	1		1319	115.605	7.53627	-0.0100685	190.249	0.201539	0	0	11.1448	1		265	57.6818	51.5416	-0.0174334	339.697	0.0712392	0	0	11.4955	1		1310	74.2956	24.5185	-0.00597959	107.278	0.272986
2384	98.3798	9.66374	-0.00365896	60.1884	0.370136	0	0	42.3025	1		1826	73.8227	9.52979	-0.0141025	272.106	0.256913	0	0	11.9489	1		1322	69.7775	11.6931	-0.0136876	263.688	0.331049	0	0	7.42882	1		265	28.9772	62.212	-0.0064255	116.327	0.180875	0	0	13.7517	1		1311	96.2093	26.1734	-0.00585886	104.828	0.222052
2387	56.2198	6.19324	-0.00760171	140.194	0.182695	0	0	18.1241	1		1826	67.7996	19.8496	0.0285656	-565.59	0.109623	0	0	11.9489	1		1322	64.9557	17.3445	-0.0134618	259.106	0.348669	0	0	7.42882	1		265	98.3341	103.668	-0.0115055	219.41	0.177798	0	0	15.908	1		1312	21.9057	21.1271	-0.00680947	124.118	0.145056
2389	38.3377	9.14465	-0.00830222	154.409	0.134053	0	0	4.42705	1		1827	44.7588	11.7593	-0.026069	514.93	0.133862	0	0	18.1171	1		1323	51.0282	10.4783	0.00596089	-106.899	0.464881	0	0	15.528	1		265	21.9333	74.0227	-0.006079	109.296	0.220223	0	0	13.7517	1		1312	95.4422	15.71	-0.00280589	42.8781	0.43197
2393	40.7862	5.45633	-0.00705726	129.146	0.19355	0	0	4.42705	1		1827	28.7898	20.3162	0.0080263	-148.81	0.363775	0	0	18.1171	1		1327	30.9906	20.8222	0.00646781	-117.185	0.312511	0	0	22.55	1		266	48.3959	13.7236	-0.00654063	118.663	0.179044	0	0	20.5077	1		1314	104.799	8.19489	-0.00643278	116.474	0.173419
2393	46.4819	24.5065	-0.00641228	116.058	0.195888	0	0	17.3872	1		1830	105.523	15.8786	-0.00755263	139.198	0.301905	0	0	32.3297	1		1329	115.08	21.1546	0.0106812	-202.682	0.228678	0	0	9.96879	1		266	26.6537	43.4307	-0.0051502	90.4485	0.301823	0	0	17.5692	1		1314	42.5114	20.6996	-0.0136921	263.78	0.0885705
2400	55.1444	12.8111	0.00335415	-54.0034	0.406256	0	0	15.29	1		1832	65.4116	6.91642	-0.0121774	233.043	0.166895	0	0	21.213	1		1330	84.8095	13.4621	-0.00782749	144.776	0.326302	0	0	12.6157	1		266	11.5512	86.8283	-0.00606363	108.984	0.25901	0	0	16.1296	1		1314	87.8092	21.0678	-0.00599113	107.513	0.219357
2401	41.9504	20.5379	-0.00946876	178.08	0.163825	0	0	15.29	1		1835	22.4795	26.0256	0.0174194	-339.412	0.170817	0	0	13.0359	1		1330	62.5174	19.0956	0.00580513	-103.738	0.355663	0	0	11.5197	1		266	74.3993	8.07882	-0.00531623	93.8176	0.292554	0	0	19.6206	1		1316	85.6144	8.69485	-0.00804652	149.22	0.13361
2407	38.6138	9.59179	0.00681222	-124.174	0.296695	0	0	6.01327	1		1837	22.9951	12.9999	-0.00804118	149.112	0.371394	0	0	13.0359	1		1332	90.5809	24.6803	0.0424051	-846.419	0.0382252	0	0	12.6157	1		267	56.6188	36.165	-0.00610475	109.818	0.231152	0	0	4.04862	1		1317	14.7107	9.7936	-0.00469175	81.1457	0.245995
2409	32.9406	11.5852	-0.00805977	149.489	0.285677	0	0	6.01327	1		1838	38.084	23.645	-0.00917651	172.15	0.231034	0	0	14.3948	1		1332	72.0924	25.5006	0.0100279	-189.426	0.323666	0	0	11.5197	1		267	70.2091	75.3159	-0.0061857	111.461	0.235428	0	0	14.1387	1		1318	29.3167	23.9867	-0.0090974	170.544	0.104512
2414	96.8637	22.9933	-0.00570086	101.622	0.241703	0	0	16.899	1		1840	116.371	6.23481	0.0195469	-382.584	0.114137	0	0	10.9192	1		1334	105.173	22.2649	0.00654243	-118.699	0.3865	0	0	9.96879	1		267	74.9177	61.9843	-0.00680201	123.967	0.200489	0	0	13.5845	1		1318	91.7455	7.89797	-0.00635529	114.902	0.360516
2418	27.3395	6.41122	-0.00436945	74.6056	0.336336	0	0	71.4744	1		1843	52.2863	21.2984	-0.0133459	256.754	0.203575	0	0	10.6114	1		1335	48.0823	7.78132	-0.0119119	227.656	0.169277	0	0	18.3408	1		267	120.875	77.4586	-0.00571237	101.856	0.301281	0	0	11.0906	1		1319	119.001	7.77276	-0.00458854	79.0514	0.422456
2425	108.674	15.0977	-0.00658344	119.532	0.245789	0	0	82.6627	1		1843	85.7418	8.09127	0.00546552	-96.8469	0.498152	0	0	14.7057	1		1340	19.3071	16.2088	-0.00939203	176.523	0.274825	0	0	29.0068	1		268	89.4461	68.7425	-0.0231607	455.915	0.0649301	0	0	15.6703	1		1321	96.7378	26.9716	-0.00689901	125.935	0.30218
2428	26.0609	17.9514	-0.00656566	119.171	0.198766	0	0	82.6627	1		1843	111.867	16.1818	-0.015318	296.773	0.12591	0	0	10.9192	1		1342	60.6343	25.3959	0.00632315	-114.25	0.432808	0	0	15.1271	1		268	35.6255	79.7721	-0.0112019	213.248	0.12376	0	0	8.65793	1		1324	10.7541	21.0612	-0.00554833	98.5272	0.363809
2434	27.6679	9.87236	-0.00792214	146.696	0.174582	0	0	10.9709	1		1843	62.3485	17.929	-0.00824369	153.221	0.235519	0	0	10.6114	1		1343	103.764	7.30484	-0.0136533	262.991	0.123071	0	0	12.6821	1		268	104.866	48.6562	-0.00826982	153.751	0.151657	0	0	10.6178	1		1324	81.6376	24.3804	-0.00741827	136.472	0.131586
2434	69.1466	26.9641	-0.00723027	132.657	0.268069	0	0	28.6994	1		1848	41.7084	22.457	-0.0120838	231.144	0.33774	0	0	10.6411	1		1345	48.311	16.6228	-0.00664649	120.811	0.427275	0	0	15.1271	1		269	103.43	75.8144	-0.00571239	101.856	0.304702	0	0	15.6703	1		1326	98.4095	11.4527	-0.0101034	190.959	0.133461
2435	19.9785	17.6976	-0.00561358	99.8513	0.289562	0	0	10.9709	1		1850	78.2276	20.6577	0.0296294	-587.176	0.0767112	0	0	36.5635	1		1348	22.6466	21.9765	-0.00955276	179.785	0.247829	0	0	12.1559	1		271	60.8638	86.3045	-0.0053523	94.5494	0.260076	0	0	13.0373	1		1327	119.941	7.59713	-0.00619353	111.62	0.237019
2436	91.7819	9.32037	-0.0075931	140.019	0.14707	0	0	28.6994	1		1856	60.7068	7.56322	-0.0273349	540.617	0.0919551	0	0	20.3378	1		1348	34.0609	26.1574	-0.016987	330.638	0.214254	0	0	12.1559	1		271	47.492	109.226	-0.00841473	156.692	0.251611	0	0	5.13978	1		1328	70.7107	24.3406	-0.00575733	102.768	0.238482
2440	58.3348	15.7684	-0.0098252	185.313	0.120253	0	0	34.063	1		1858	41.3996	23.6337	-0.00981631	185.132	0.234686	0	0	7.5567	1		1352	78.9546	18.545	-0.0110055	209.264	0.259333	0	0	8.80103	1		271	21.3556	7.87025	-0.00645087	116.841	0.227654	0	0	21.8916	1		1328	52.5198	25.9899	-0.00787779	145.796	0.197398
2446	69.0279	8.83248	-0.00704835	128.965	0.236869	0	0	20.6657	1		1858	81.0188	6.5403	0.00587898	-105.237	0.370209	0	0	13.2535	1		1353	47.9877	14.7233	-0.0105834	200.699	0.216345	0	0	18.0193	1		271	53.2858	38.4634	-0.00604532	108.612	0.204493	0	0	4.04862	1		1330	97.3211	24.8641	-0.00455045	78.2784	0.275608
2449	85.4747	21.3455	-0.0071072	130.16	0.15817	0	0	20.6657	1		1858	23.1442	26.1221	0.0106093	-201.223	0.375385	0	0	16.4643	1		1353	88.5753	26.8908	-0.0178425	347.998	0.139807	0	0	12.2208	1		271	61.3828	63.1443	-0.0171396	333.736	0.106538	0	0	10.5609	1		1332	83.8387	26.9364	-0.00480183	83.3795	0.3698
2454	41.206	7.83927	-0.00317923	50.4538	0.357214	0	0	46.2832	1		1860	37.1143	17.4096	-0.00916519	171.92	0.234366	0	0	7.5567	1		1354	22.0527	13.0897	0.0156057	-302.609	0.0973482	0	0	4.53632	1		271	13.5301	70.8205	-0.00715073	131.043	0.200345	0	0	11.7038	1		1334	16.6549	12.8481	-0.00514615	90.3664	0.278428
2455	116.082	19.1785	0.00296189	-46.0437	0.349603	0	0	75.7299	1		1861	94.1127	8.59076	-0.023406	460.892	0.132022	0	0	13.2535	1		1355	116.676	14.063	-0.00857996	160.045	0.236201	0	0	17.6905	1		271	87.1763	108.548	-0.0116837	223.026	0.0948305	0	0	13.3388	1		1334	22.2103	23.007	-0.00903053	169.188	0.119865
2462	6.57692	15.2172	-0.00638566	115.518	0.202066	0	0	13.5692	1		1866	22.8176	25.8478	-0.0187225	365.856	0.127148	0	0	18.8504	1		1356	93.5049	15.7083	-0.0126821	243.284	0.247737	0	0	8.48247	1		271	9.51001	108.155	-0.00724076	132.87	0.200432	0	0	11.1762	1		1338	104.008	20.8768	-0.00578128	103.254	0.395854
2465	46.033	12.8659	-0.00549176	97.3793	0.241023	0	0	26.1414	1		1869	39.8691	17.8114	-0.0329435	654.425	0.100305	0	0	7.92125	1		1358	26.5772	13.4166	-0.00763947	140.96	0.366871	0	0	4.53632	1		272	101.39	92.7339	-0.0299538	593.76	0.0568334	0	0	8.8856	1		1339	76.9685	8.70444	-0.00782782	144.782	0.169695
2467	20.1085	16.2268	-0.00677877	123.495	0.211335	0	0	13.3597	1		1874	44.3499	11.2793	-0.0123958	237.475	0.218324	0	0	7.92125	1		1359	64.1792	14.606	-0.00901322	168.836	0.283659	0	0	29.3464	1		272	73.8386	108.725	-0.00535387	94.5813	0.229984	0	0	7.79272	1		1340	90.1804	13.7762	-0.00711888	130.397	0.212304
2468	10.0161	24.9804	-0.00771437	142.48	0.218832	0	0	13.3597	1		1875	116.127	13.7772	-0.00762671	140.701	0.241561	0	0	14.7514	1		1360	99.5242	9.73165	-0.0101786	192.483	0.271541	0	0	7.23178	1		273	32.0113	87.6396	-0.00629272	113.632	0.248637	0	0	8.65793	1		1342	19.2937	15.5664	-0.00916488	171.914	0.0964157
2475	45.2631	20.5339	-0.00622669	112.293	0.247582	0	0	42.4493	1		1875	101.437	15.1242	0.00893864	-167.323	0.248822	0	0	12.9443	1		1360	26.7207	21.0413	-0.00806842	149.665	0.324357	0	0	7.62604	1		273	45.5635	104.448	-0.00525903	92.6568	0.403702	0	0	5.15262	1		1342	78.1341	27.0141	-0.019796	387.639	0.0816253
2479	86.0075	8.62413	-0.00626059	112.98	0.301307	0	0	35.8249	1		1879	88.4939	14.9616	0.0125957	-241.531	0.166277	0	0	12.9443	1		1361	19.0828	24.9782	-0.00770458	142.282	0.318785	0	0	8.59286	1		273	18.3299	117.658	-0.00739959	136.093	0.269089	0	0	12.9652	1		1342	42.8399	24.3583	-0.00812953	150.905	0.104135
2483	37.2768	17.3464	-0.00759365	140.031	0.181012	0	0	28.7042	1		1880	39.9513	10.9253	0.00918193	-172.26	0.297113	0	0	30.9659	1		1363	109.673	12.7017	-0.0135564	261.026	0.244332	0	0	7.20279	1		274	118.493	15.6277	-0.0062029	111.81	0.213739	0	0	17.6539	1		1344	59.7818	25.1481	-0.00793801	147.018	0.173685
2484	120.367	18.7665	-0.00620586	111.87	0.241654	0	0	35.8249	1		1884	9.06815	8.6628	-0.0206785	405.547	0.143164	0	0	22.1139	1		1365	105.997	6.50718	-0.0157858	306.265	0.241348	0	0	7.20279	1		274	26.4837	30.2601	-0.00617271	111.197	0.213832	0	0	16.0435	1		1345	58.1104	13.5081	-0.0162408	315.497	0.0922576
2486	8.63365	15.4757	0.00446742	-76.5936	0.320452	0	0	6.97588	1		1886	53.1666	24.4961	-0.129998	2623.84	0.0970213	0	0	33.8594	1		1367	89.6129	10.4937	-0.0112655	214.539	0.336361	0	0	7.90955	1		274	62.033	107.56	-0.00663822	120.643	0.236188	0	0	11.4267	1		1345	68.4692	6.98408	-0.00710774	130.171	0.330655
2489	68.3965	19.825	-0.00833396	155.053	0.134464	0	0	29.8287	1		1891	11.3587	17.8835	-0.00711474	130.313	0.383839	0	0	13.0724	1		1367	58.7893	22.0124	-0.0109616	208.372	0.208919	0	0	19.596	1		274	39.2272	20.5134	-0.00549488	97.4427	0.232609	0	0	16.0435	1		1346	72.1474	12.387	-0.00769699	142.128	0.292332
2491	6.61197	22.1522	-0.00794624	147.185	0.170735	0	0	6.97588	1		1893	106.916	10.9455	-0.00884203	165.363	0.242034	0	0	11.7527	1		1367	15.2533	24.3027	-0.00589272	105.516	0.326781	0	0	18.2213	1		274	25.2335	70.9129	-0.00489865	85.344	0.308332	0	0	5.00622	1		1346	49.8766	22.7744	-0.00679176	123.759	0.210104
2491	30.0508	22.8625	-0.00605437	108.796	0.236561	0	0	22.6552	1		1894	35.7549	11.3353	-0.00602417	108.183	0.45187	0	0	18.1693	1		1368	111.36	22.9693	-0.00998087	188.472	0.272346	0	0	8.47397	1		275	79.554	92.3801	-0.012434	238.25	0.0968073	0	0	5.42919	1		1347	87.7581	22.691	-0.00599274	107.545	0.241354
2494	98.1077	17.1808	-0.00734056	134.895	0.268218	0	0	29.8287	1		1894	53.9802	13.6123	-0.0105473	199.967	0.3017	0	0	13.9312	1		1368	119.779	23.9376	-0.00763126	140.794	0.269014	0	0	8.47397	1		275	64.1982	43.4342	-0.00695149	127	0.202141	0	0	11.9913	1		1349	15.0812	17.2488	-0.00837746	155.936	0.154664
2503	109.662	11.7434	-0.00619849	111.72	0.171003	0	0	54.881	1		1895	95.6374	14.25	-0.00861939	160.845	0.259939	0	0	6.60787	1		1370	25.0484	8.93807	0.00548842	-97.3117	0.384859	0	0	14.1134	1		275	63.3858	73.5134	-0.00757807	139.715	0.143246	0	0	9.17967	1		1351	31.326	16.8978	-0.00601039	107.903	0.2117
2505	54.7941	10.5451	-0.00806347	149.564	0.164301	0	0	54.881	1		1897	18.3646	5.64102	-0.0847485	1705.65	0.0582092	0	0	18.2988	1		1372	81.7137	10.8972	-0.0157159	304.847	0.198064	0	0	7.90955	1		276	104.971	70.6771	-0.00691813	126.323	0.178043	0	0	14.2327	1		1351	14.2458	5.82431	-0.00570464	101.699	0.295223
2509	116.744	19.0392	-0.00689547	125.863	0.21817	0	0	11.2454	1		1897	77.4868	5.82614	-0.00908858	170.366	0.207716	0	0	15.1847	1		1374	119.554	15.6507	0.0063927	-115.661	0.375415	0	0	12.4097	1		276	107.642	50.1029	-0.00545668	96.6676	0.291938	0	0	10.6832	1		1352	58.4279	9.55176	-0.00798399	147.951	0.154206
2512	105.88	21.9429	-0.00493326	86.0464	0.275962	0	0	11.2454	1		1898	46.9546	25.6422	0.00861545	-160.765	0.314922	0	0	7.03178	1		1374	113.871	26.6828	-0.00786768	145.591	0.258908	0	0	12.4097	1		276	12.9616	97.5256	-0.00699416	127.866	0.212968	0	0	10.4425	1		1352	60.0994	25.563	-0.00445896	76.4219	0.308252
2521	8.98965	15.0563	0.00379204	-62.8889	0.453052	0	0	inf	1		1899	89.1569	15.5413	-0.0102323	193.574	0.269878	0	0	6.60787	1		1375	37.5969	15.3975	-0.0126786	243.214	0.219981	0	0	6.7015	1		276	50.8287	105.316	-0.00650529	117.946	0.202547	0	0	5.13978	1		1354	83.3349	11.0745	-0.00835643	155.509	0.187856
2527	61.9081	10.1621	-0.00750692	138.271	0.185082	0	0	25.6708	1		1899	112.279	10.3785	0.00937976	-176.274	0.395864	0	0	17.0864	1		1377	37.6592	22.0987	-0.00925717	173.787	0.351869	0	0	6.7015	1		277	85.0765	8.33592	-0.0108411	205.928	0.102216	0	0	15.3699	1		1355	82.5334	24.0521	-0.00677482	123.415	0.194468
2527	87.0992	15.1017	-0.0066422	120.724	0.219161	0	0	25.6708	1		1900	22.6187	27.1854	0.0139909	-269.842	0.230137	0	0	21.9604	1		1381	17.0756	25.5517	-0.0080782	149.863	0.305137	0	0	18.7773	1		277	108.418	30.1242	-0.00365701	60.149	0.439633	0	0	10.127	1		1357	106.945	15.7625	-0.00739413	135.982	0.196156
2529	15.6481	17.0581	-0.00753638	138.869	0.17442	0	0	46.7712	1		1901	54.5378	15.5485	-0.00994147	187.672	0.400909	0	0	9.60469	1		1384	14.6092	6.93714	-0.0111191	211.569	0.159332	0	0	18.7773	1		277	29.6382	73.2922	-0.00512186	89.8734	0.348965	0	0	5.00622	1		1357	18.7017	9.66063	-0.00245466	35.7509	0.439768
2539	98.773	13.3895	-0.00688407	125.632	0.206674	0	0	36.7742	1		1903	53.9682	25.1363	0.0190745	-372.999	0.233026	0	0	7.03178	1		1384	57.4366	11.7335	-0.0118915	227.242	0.191274	0	0	7.85669	1		277	94.5313	98.3824	-0.00620568	111.866	0.285682	0	0	8.8856	1		1359	56.3517	10.8375	-0.00510486	89.5284	0.385566
2541	17.2259	9.21825	-0.00708537	129.717	0.223688	0	0	10.3957	1		1903	83.9845	21.3808	0.00945276	-177.755	0.379685	0	0	7.22372	1		1385	94.1143	18.9418	0.0115279	-219.864	0.18383	0	0	8.69413	1		277	72.9151	116.462	-0.00708697	129.749	0.218546	0	0	7.79272	1		1359	68.153	14.4971	-0.00636992	115.199	0.169853
2541	62.0115	14.3534	-0.00639243	115.656	0.252385	0	0	21.0098	1		1908	89.0629	16.2434	0.0112516	-214.256	0.197624	0	0	7.22372	1		1385	55.3105	26.7276	-0.0115287	219.88	0.226368	0	0	15.1441	1		278	55.8051	17.7659	-0.0143906	277.952	0.106594	0	0	13.9778	1		1360	36.2746	12.756	-0.00545934	96.7215	0.368347
2545	10.9716	17.5221	-0.00624662	112.697	0.252885	0	0	10.3957	1		1909	10.6635	13.8413	-0.0115836	220.994	0.308161	0	0	4.42268	1		1387	85.535	17.5331	-0.00838914	156.173	0.266424	0	0	7.66032	1		278	86.9363	23.5929	-0.00591356	105.938	0.261238	0	0	15.3699	1		1360	29.3715	18.2762	-0.0073655	135.401	0.288203
2545	81.6087	6.7797	-0.00541172	95.7552	0.287019	0	0	14.3747	1		1910	6.33524	12.9324	0.0124637	-238.854	0.325471	0	0	4.42268	1		1387	77.7656	10.1656	-0.0103456	195.872	0.191914	0	0	8.69616	1		278	53.2965	53.7324	-0.00611723	110.071	0.2106	0	0	9.19621	1		1361	7.99264	14.2377	-0.0216458	425.176	0.0535017
2546	94.5948	13.7608	-0.00511525	89.7392	0.220683	0	0	5.20854	1		1910	8.49217	27.1516	0.00913206	-171.248	0.294708	0	0	13.4863	1		1389	63.581	6.83722	-0.0111238	211.663	0.232719	0	0	7.85669	1		278	55.44	68.9167	-0.00515787	90.6041	0.26973	0	0	9.17967	1		1362	113.198	22.6745	-0.00762125	140.591	0.267874
2550	95.8537	8.7067	-0.00578564	103.343	0.31509	0	0	5.20854	1		1920	77.2028	5.62654	0.0130287	-250.317	0.194448	0	0	30.6557	1		1390	38.4575	25.022	-0.0105703	200.432	0.188903	0	0	16.9391	1		278	48.9398	83.5567	-0.00610185	109.759	0.30369	0	0	12.001	1		1362	77.5535	25.8259	-0.00579144	103.46	0.26472
2554	114.87	23.1816	0.00341516	-55.2414	0.412755	0	0	15.9925	1		1925	101.867	23.8325	-0.0108355	205.815	0.232818	0	0	15.2568	1		1391	97.3461	15.8113	-0.0103107	195.164	0.215933	0	0	11.936	1		278	6.04174	43.9674	-0.0051902	91.2603	0.348001	0	0	12.4302	1		1365	96.2835	18.1947	-0.00582099	104.06	0.254227
2559	121.441	8.6017	-0.00313502	49.5568	0.420575	0	0	15.9925	1		1926	46.0164	15.374	0.0086532	-161.531	0.218621	0	0	10.372	1		1391	18.1662	20.9383	-0.00839169	156.224	0.289364	0	0	12.2192	1		278	75.5131	76.0729	-0.00558286	99.2279	0.273214	0	0	12.3945	1		1365	54.7109	22.2467	-0.00767806	141.743	0.168163
2560	100.856	19.0227	-0.00621875	112.131	0.259709	0	0	19.081	1		1926	88.67	16.1766	0.00952076	-179.135	0.247322	0	0	15.2568	1		1392	77.9903	18.8588	0.022762	-447.825	0.0739747	0	0	7.66032	1		279	82.7465	96.7715	-0.00575254	102.671	0.35978	0	0	5.42919	1		1366	75.6826	15.3476	-0.00592761	106.223	0.299125
2567	59.2062	22.4653	-0.00315466	49.9554	0.391643	0	0	29.7116	1		1929	55.623	22.8348	-0.0493009	986.347	0.0965091	0	0	12.1635	1		1393	21.2862	9.12414	-0.00589697	105.602	0.45882	0	0	12.2192	1		280	27.2697	55.0345	-0.00708153	129.639	0.185526	0	0	11.692	1		1367	83.0277	14.8013	-0.00431132	73.4261	0.316399
2575	80.2219	10.112	-0.00526058	92.6882	0.22309	0	0	inf	1		1930	73.3357	8.87571	-0.0159625	309.851	0.238985	0	0	12.4108	1		1397	51.9462	7.82013	-0.00823893	153.124	0.35655	0	0	28.2869	1		280	21.5587	68.0228	-0.0162352	315.383	0.0842552	0	0	9.36922	1		1368	9.13058	5.94868	-0.00348748	56.7087	0.455533
2583	50.2794	21.0712	-0.00656309	119.119	0.225535	0	0	26.1872	1		1930	12.8216	21.4389	-0.00844262	157.258	0.318951	0	0	10.8985	1		1398	118.404	11.9994	-0.0279804	553.716	0.127215	0	0	19.2728	1		280	41.2513	92.7714	-0.0127929	245.532	0.0879715	0	0	12.001	1		1368	95.0443	24.7349	-0.00495474	86.4823	0.272591
2588	76.3884	23.0937	-0.00657963	119.454	0.219068	0	0	26.1872	1		1931	43.0592	25.3155	-0.0640704	1286.05	0.0748795	0	0	10.372	1		1398	106.043	26.7862	-0.00932071	175.076	0.285501	0	0	9.45336	1		280	68.5923	12.1211	-0.00655877	119.031	0.187115	0	0	6.86813	1		1372	62.2777	12.2081	-0.0089777	168.116	0.140226
2589	30.621	17.2035	-0.00611478	110.022	0.214358	0	0	10.3808	1		1932	22.7121	26.0166	-0.0172354	335.68	0.137781	0	0	7.6273	1		1399	19.709	9.8834	-0.00723199	132.692	0.386219	0	0	8.4051	1		280	54.2701	120.136	-0.00667476	121.385	0.241339	0	0	15.2137	1		1373	32.5737	7.78356	-0.00721117	132.269	0.211442
2590	40.9203	15.9054	0.00327115	-52.319	0.416808	0	0	10.3808	1		1933	85.6776	7.56984	-0.00825181	153.386	0.290302	0	0	12.4108	1		1399	99.9625	19.5482	-0.0105925	200.882	0.245083	0	0	9.45336	1		281	13.0502	18.7714	-0.00648833	117.602	0.27234	0	0	12.2513	1		1373	56.8849	22.0792	-0.00425123	72.2067	0.332604
2593	107.615	13.0306	-0.00551991	97.9506	0.340537	0	0	32.8081	1		1937	30.2805	26.9626	-0.00967979	182.362	0.288701	0	0	5.24463	1		1401	29.1745	27.0584	-0.00887286	165.988	0.342715	0	0	13.173	1		281	28.2912	86.4473	-0.00627692	113.312	0.205649	0	0	13.2239	1		1374	6.17221	12.2048	-0.00598574	107.403	0.267982
2598	17.2835	6.52406	-0.00603094	108.32	0.199872	0	0	90.5656	1		1938	55.6152	22.8817	0.0520682	-1042.5	0.0829878	0	0	20.9925	1		1404	18.7888	18.955	-0.00879619	164.432	0.375527	0	0	9.11816	1		281	60.1435	88.1832	-0.00546877	96.9128	0.347389	0	0	12.1214	1		1376	74.2505	24.2696	-0.00837962	155.979	0.147297
2605	78.3653	21.2549	-0.00693558	126.677	0.215686	0	0	inf	1		1945	48.6005	22.9704	-0.0113744	216.749	0.2188	0	0	13.7518	1		1405	11.4077	11.8307	-0.0113833	216.931	0.274144	0	0	7.00832	1		281	9.81859	107.484	-0.00670267	121.951	0.278491	0	0	10.4425	1		1378	103.209	23.1228	-0.0130809	251.377	0.0945574
2614	101.491	14.2341	-0.00768185	141.82	0.16372	0	0	13.3915	1		1946	61.8709	19.3633	-0.0110433	210.031	0.20001	0	0	13.7518	1		1406	70.4924	13.7745	-0.00890079	166.555	0.352456	0	0	7.53943	1		281	23.2722	25.5245	-0.0050975	89.3791	0.308027	0	0	12.2513	1		1379	119.202	15.188	-0.00967351	182.235	0.0901961
2614	60.6927	5.92994	-0.00347351	56.4254	0.430463	0	0	22.2672	1		1947	73.8398	8.87642	0.0142222	-274.537	0.185053	0	0	15.9132	1		1407	17.7727	8.89763	-0.0107856	204.801	0.265684	0	0	7.00832	1		281	94.433	57.8581	-0.00559873	99.5499	0.250848	0	0	10.7801	1		1380	47.6308	15.2889	-0.00667248	121.338	0.191724
2616	13.03	14.7689	-0.00344854	55.9186	0.387052	0	0	42.9088	1		1948	14.8212	16.7488	-0.158171	3195.53	0.0476231	0	0	34.3475	1		1408	41.022	11.6453	-0.0107332	203.738	0.167947	0	0	15.4285	1		282	119.755	43.5027	-0.0216835	425.94	0.0671232	0	0	14.1573	1		1387	23.7011	20.7783	-0.010599	201.014	0.145015
2617	54.0991	27.1985	0.00338225	-54.5734	0.451503	0	0	13.7598	1		1951	118.676	24.0906	0.014309	-276.297	0.137802	0	0	44.008	1		1408	99.53	16.5843	0.00686041	-125.152	0.422924	0	0	8.86979	1		282	102.926	51.2187	-0.00588549	105.369	0.253223	0	0	10.7801	1		1387	92.7059	26.578	-0.00692065	126.374	0.196493
2618	88.182	15.7191	-0.00600755	107.846	0.206048	0	0	13.3915	1		1954	29.6723	19.4987	-0.257524	5211.57	0.0692783	0	0	11.4682	1		1410	68.3066	20.9901	-0.00908115	170.215	0.3239	0	0	7.53943	1		282	56.9355	104.274	-0.00983861	185.585	0.121344	0	0	16.0844	1		1388	20.6266	13.5934	-0.00803919	149.072	0.346433
2622	45.5146	16.445	-0.00632607	114.309	0.26991	0	0	6.42879	1		1955	45.1309	6.90118	-0.0689946	1385.97	0.0675376	0	0	19.9415	1		1410	26.9006	17.8603	-0.0108618	206.347	0.252786	0	0	12.7925	1		282	75.2129	96.8464	-0.00591883	106.045	0.231711	0	0	7.53402	1		1389	38.0404	9.05096	-0.00316771	50.2202	0.385232
2623	108.276	13.0297	-0.00563563	100.299	0.270423	0	0	20.2733	1		1955	76.0234	13.254	-0.00624355	112.635	0.451943	0	0	7.26385	1		1410	84.4005	18.0046	-0.0088973	166.484	0.309923	0	0	8.55879	1		283	18.1909	41.339	-0.00562028	99.9873	0.245028	0	0	10.2282	1		1390	58.8016	22.4963	-0.0147767	285.787	0.285959
2626	78.9041	18.0138	-0.00352575	57.4854	0.427703	0	0	29.7919	1		1956	74.975	6.06617	-0.00955258	179.781	0.395988	0	0	7.26385	1		1412	76.5037	21.3052	-0.00734615	135.008	0.40564	0	0	8.20313	1		283	52.3652	44.5835	-0.00723725	132.799	0.265041	0	0	9.19621	1		1391	116.222	26.8655	-0.00949705	178.654	0.183191
2627	41.5002	11.4236	-0.00910006	170.599	0.135713	0	0	6.42879	1		1958	18.9863	15.3359	-0.0697848	1402	0.0886273	0	0	11.4682	1		1415	71.0332	8.41019	-0.0104147	197.275	0.291196	0	0	12.872	1		284	90.2726	11.596	-0.00520826	91.6266	0.229163	0	0	21.6866	1		1392	55.8125	16.0713	-0.0220972	434.334	0.0772537
2629	14.8869	8.74237	-0.00663888	120.656	0.254255	0	0	26.748	1		1958	65.868	20.9978	-0.00967388	182.242	0.207137	0	0	12.771	1		1415	97.5575	26.6395	-0.00682947	124.524	0.436004	0	0	8.95407	1		284	34.2035	103.295	-0.00545346	96.6022	0.303245	0	0	7.43215	1		1392	113.68	15.982	-0.0132821	255.46	0.0882233
2632	60.2446	18.562	-0.00843807	157.165	0.169937	0	0	19.6096	1		1966	116.246	8.89116	-0.00683931	124.724	0.340393	0	0	41.1004	1		1419	103.847	19.9949	-0.0069283	126.529	0.333638	0	0	4.45168	1		285	30.7483	66.1971	-0.0319042	633.336	0.0508669	0	0	9.36922	1		1393	17.6515	22.3608	-0.00894443	167.441	0.1652
2633	117.697	19.8025	-0.00602583	108.217	0.217091	0	0	39.166	1		1967	13.529	24.9804	0.032136	-638.039	0.0726057	0	0	15.6818	1		1420	106.067	23.8537	0.00578205	-103.27	0.424707	0	0	4.45168	1		285	114.047	97.4447	-0.00524141	92.2993	0.293544	0	0	9.33469	1		1393	64.5714	8.37444	-0.0091862	172.346	0.134758
2635	21.8866	23.88	-0.00700232	128.031	0.185019	0	0	38.7249	1		1969	77.1474	21.5612	-0.0252695	498.706	0.0856365	0	0	7.22534	1		1425	28.495	6.35769	-0.00963075	181.367	0.271268	0	0	9.58339	1		285	67.1358	18.833	-0.00761125	140.388	0.174861	0	0	6.86813	1		1394	84.0227	9.00639	-0.00621005	111.955	0.215548
2635	78.8467	24.7668	-0.00540006	95.5185	0.231055	0	0	19.6096	1		1971	13.2179	9.30171	-0.0286287	566.87	0.0890163	0	0	15.6818	1		1425	64.531	24.8066	-0.00734227	134.93	0.319246	0	0	8.43581	1		285	42.4784	70.9854	-0.00760391	140.239	0.178247	0	0	12.6698	1		1395	32.2731	9.48732	-0.0151684	293.736	0.080703
2651	69.4569	22.346	-0.00774812	143.165	0.237919	0	0	31.5181	1		1972	115.991	9.87578	-0.00768383	141.861	0.353719	0	0	11.9403	1		1426	72.4795	21.981	-0.0080908	150.119	0.306379	0	0	8.43581	1		287	65.9468	29.0555	-0.0170739	332.403	0.104889	0	0	6.5236	1		1397	91.2056	13.7712	-0.00651584	118.16	0.249549
2653	96.668	6.44165	-0.0067311	122.528	0.236936	0	0	30.7653	1		1973	34.8094	27.1657	-0.00646321	117.092	0.489938	0	0	11.23	1		1426	112.437	7.73561	-0.00920848	172.799	0.296031	0	0	12.9854	1		287	13.9654	32.0245	-0.0105804	200.638	0.199097	0	0	6.32799	1		1399	62.1355	13.3601	-0.00560685	99.7147	0.217833
2654	16.1112	18.8364	-0.00863381	161.137	0.154982	0	0	53.4611	1		1973	81.9713	26.9404	-0.00510862	89.6048	0.490856	0	0	7.22534	1		1426	35.616	12.7712	-0.00634729	114.74	0.413493	0	0	9.58339	1		287	94.2263	64.8221	-0.00639024	115.611	0.238951	0	0	14.4142	1		1402	43.4036	20.8908	-0.00533988	94.2975	0.353372
2658	120.992	25.2785	-0.00610443	109.811	0.247681	0	0	30.7653	1		1976	77.2419	21.4774	0.0287309	-568.945	0.074217	0	0	7.22576	1		1426	24.7446	18.3247	-0.00893611	167.272	0.217847	0	0	12.2077	1		287	26.4908	118.437	-0.0048075	83.4945	0.307602	0	0	6.78638	1		1402	28.1889	22.8798	-0.00871646	162.814	0.121798
2662	79.0474	23.3725	-0.00328358	52.5713	0.388529	0	0	41.9882	1		1977	88.4657	16.3241	0.0133919	-257.689	0.295838	0	0	5.46183	1		1426	120.585	17.8469	-0.0108401	205.908	0.213771	0	0	12.9854	1		287	31.6824	8.21512	-0.00754767	139.098	0.271512	0	0	25.4743	1		1405	18.607	19.8893	-0.00639772	115.763	0.170359
2669	68.9043	24.0096	-0.00511447	89.7234	0.234438	0	0	61.7299	1		1977	104.094	10.8931	-0.0187311	366.03	0.166851	0	0	11.9403	1		1427	83.7169	6.39621	0.00646536	-117.135	0.302391	0	0	14.4797	1		287	53.4639	21.4253	-0.00708637	129.737	0.297739	0	0	8.14586	1		1406	45.1199	11.8947	-0.00611247	109.975	0.232789
2674	7.74234	15.6549	-0.00747179	137.558	0.1763	0	0	61.7299	1		1980	69.3667	17.8494	-0.00864977	161.461	0.3114	0	0	4.90948	1		1427	69.3779	8.41022	-0.00668317	121.555	0.326179	0	0	13.9207	1		287	40.648	109.765	-0.0135002	259.885	0.0947434	0	0	9.1319	1		1410	20.974	11.9529	-0.0061539	110.815	0.241895
2677	85.7445	13.9296	-0.0073205	134.488	0.156688	0	0	10.6227	1		1981	26.7075	20.8812	-0.017412	339.263	0.145771	0	0	7.44938	1		1430	103.989	23.456	-0.00707696	129.546	0.31645	0	0	5.6213	1		287	79.5613	39.8185	-0.00723484	132.75	0.157843	0	0	11.9208	1		1412	42.5435	10.8821	-0.00686337	125.212	0.174706
2678	105.61	26.5043	-0.00401186	67.3494	0.394749	0	0	23.511	1		1982	83.9825	13.2044	0.0153637	-297.7	0.130382	0	0	5.46183	1		1433	79.5745	12.4179	-0.0100519	189.913	0.22188	0	0	16.2322	1		287	77.0639	58.6911	-0.00469089	81.1283	0.325537	0	0	10.3035	1		1413	64.261	20.8846	-0.0069358	126.682	0.173142
2679	92.8309	6.0159	-0.00540836	95.6871	0.220181	0	0	10.6227	1		1985	23.0314	27.3603	-0.014754	285.327	0.122924	0	0	7.44938	1		1434	8.45524	8.26371	-0.0124136	237.836	0.220953	0	0	16.1573	1		287	109.329	89.3898	-0.00643729	116.566	0.176049	0	0	9.33469	1		1414	93.4344	19.9164	-0.00760272	140.215	0.208642
2681	26.7721	13.2165	-0.00619174	111.583	0.199636	0	0	58.9767	1		1985	72.6249	14.177	0.00761802	-140.525	0.480226	0	0	4.40829	1		1434	24.9689	23.031	-0.00992321	187.302	0.261974	0	0	7.58255	1		288	21.8227	92.0398	-0.00722517	132.553	0.246081	0	0	13.811	1		1415	34.3891	5.38726	-0.00581058	103.849	0.333771
2688	47.0717	8.10337	-0.00676606	123.237	0.203686	0	0	30.4663	1		1990	99.6603	8.37534	-0.0130988	251.74	0.202623	0	0	27.3146	1		1435	63.6272	9.39012	-0.00823367	153.018	0.294082	0	0	13.5725	1		288	83.4168	110.132	-0.0116356	222.049	0.213888	0	0	5.9865	1		1417	36.7819	9.02914	-0.00599699	107.631	0.311232
2690	83.3321	25.7889	-0.00640881	115.988	0.254574	0	0	14.8413	1		1993	69.6938	17.9932	0.0101063	-191.017	0.313662	0	0	31.4721	1		1435	102.878	17.9456	-0.00748551	137.836	0.314312	0	0	5.6213	1		288	112.57	10.4366	-0.00693954	126.758	0.194324	0	0	8.50125	1		1417	64.7079	12.1811	-0.00731057	134.286	0.182758
2693	21.7329	25.0192	-0.00561883	99.9579	0.247673	0	0	14.788	1		1994	21.6056	11.8155	-0.0194137	379.882	0.144733	0	0	48.4834	1		1438	31.7144	19.133	-0.0111498	212.192	0.267698	0	0	6.79333	1		288	70.063	51.1315	-0.00861614	160.779	0.158068	0	0	10.3035	1		1418	116.787	7.80379	-0.00710239	130.062	0.192051
2695	68.5111	25.0108	-0.00888605	166.256	0.116782	0	0	14.8413	1		1997	102.371	9.01093	-0.0111312	211.814	0.227963	0	0	33.8889	1		1439	17.5146	21.6423	-0.0112695	214.62	0.239094	0	0	7.58255	1		288	26.3734	54.1521	-0.00602083	108.115	0.238333	0	0	12.8148	1		1420	110.727	18.5207	-0.0084127	156.651	0.267723
2696	40.5371	15.6397	-0.006594	119.746	0.171007	0	0	7.36736	1		2003	94.3689	9.93923	-0.0297086	588.784	0.0870887	0	0	13.1739	1		1439	50.1821	7.53465	-0.00936037	175.881	0.200558	0	0	10.9834	1		288	19.9586	107.301	-0.00559583	99.491	0.208849	0	0	12.9103	1		1421	51.6967	20.7013	-0.00571329	101.875	0.410279
2698	33.1698	15.6446	-0.00647623	117.356	0.205462	0	0	7.36736	1		2004	70.6691	7.14418	-0.0229912	452.475	0.0988728	0	0	23.864	1		1440	117.956	21.1793	-0.0088247	165.011	0.233978	0	0	15.4213	1		289	8.26694	29.2729	-0.00762331	140.632	0.339246	0	0	6.32799	1		1423	104.252	17.698	-0.00744903	137.096	0.297583
2702	95.3983	15.1553	-0.00664417	120.764	0.205647	0	0	59.4902	1		2004	21.9465	15.239	0.0089173	-166.89	0.233789	0	0	49.3905	1		1440	77.4337	24.0248	-0.00751209	138.376	0.344664	0	0	13.6785	1		289	44.2551	36.9466	-0.0062147	112.049	0.248072	0	0	14.4013	1		1424	98.493	9.51783	-0.00740546	136.212	0.193659
2706	36.0675	10.803	-0.00599468	107.585	0.226906	0	0	59.4902	1		2004	121.345	19.008	-0.00766252	141.428	0.293695	0	0	4.41408	1		1441	25.4957	21.8675	-0.0118458	226.314	0.194489	0	0	6.79333	1		290	60.1215	26.119	-0.00714307	130.887	0.309112	0	0	6.5236	1		1425	80.2873	27.4915	-0.00796095	147.484	0.154601
2712	18.4958	12.7645	-0.00769726	142.133	0.190915	0	0	13.9724	1		2007	97.8091	22.656	-0.0144694	279.551	0.198589	0	0	5.23264	1		1442	64.5157	19.5275	-0.0136526	262.978	0.148467	0	0	13.6785	1		290	116.648	79.3193	-0.00496051	86.5992	0.313241	0	0	9.67804	1		1429	104.169	12.5061	-0.0113028	215.297	0.162398
2713	26.88	26.3794	-0.00717129	131.46	0.178418	0	0	15.9894	1		2008	116.936	19.2031	0.00812376	-150.788	0.285309	0	0	4.41408	1		1444	44.9308	17.1814	-0.00932644	175.192	0.35569	0	0	8.45708	1		290	94.1371	10.7354	-0.00622369	112.232	0.355046	0	0	8.42637	1		1430	119.181	27.2175	-0.00461409	79.5698	0.331075
2714	44.474	11.9999	-0.00785835	145.402	0.155213	0	0	15.3424	1		2011	8.30533	15.1953	-0.0258729	510.949	0.108994	0	0	25.6935	1		1448	38.2123	22.3179	-0.0122126	233.758	0.37331	0	0	6.54352	1		290	104.296	12.3896	-0.00681499	124.23	0.194232	0	0	8.50125	1		1431	31.6411	20.9533	-0.00689245	125.802	0.159731
2715	30.5134	5.63678	-0.00547272	96.9931	0.268201	0	0	13.9724	1		2011	102.74	20.906	-0.0164748	320.245	0.107283	0	0	5.23264	1		1452	39.1447	15.8412	-0.0123092	235.719	0.297872	0	0	6.54352	1		290	5.48159	65.6121	-0.0053287	94.0705	0.321661	0	0	5.05575	1		1432	64.4264	9.11119	-0.00441584	75.5469	0.312808
2732	9.24653	26.3209	-0.00757645	139.682	0.207037	0	0	85.2757	1		2011	65.7457	20.3901	0.00842233	-156.846	0.26308	0	0	31.9832	1		1454	50.7132	12.2023	-0.00909535	170.503	0.300643	0	0	12.1274	1		290	61.4718	83.253	-0.00560988	99.7762	0.283843	0	0	9.79436	1		1434	34.0987	6.94044	-0.00847948	158.006	0.254429
2734	102.6	23.0512	-0.00430103	73.2172	0.338419	0	0	15.5205	1		2016	115.073	7.42761	-0.010223	193.386	0.234755	0	0	8.57327	1		1454	91.6708	24.3204	0.00745556	-137.229	0.270046	0	0	18.0076	1		290	75.468	92.486	-0.00605387	108.786	0.375998	0	0	7.02478	1		1434	98.6132	9.5056	-0.0122083	233.67	0.0784198
2735	93.0946	10.7823	-0.00621781	112.112	0.20453	0	0	15.5205	1		2017	116.986	15.7846	-0.0105581	200.184	0.23187	0	0	8.57327	1		1455	63.7755	17.1154	-0.0109703	208.549	0.226504	0	0	9.17693	1		290	79.9085	105.281	-0.00840575	156.51	0.360056	0	0	5.9865	1		1434	19.4982	19.9664	-0.00391613	65.4069	0.381582
2740	109.293	14.0409	-0.00642875	116.393	0.239887	0	0	16.3576	1		2017	34.2363	26.9292	0.00655659	-118.987	0.449195	0	0	9.19208	1		1455	81.0682	9.76512	-0.0131663	253.11	0.248383	0	0	13.4616	1		290	32.794	120.952	-0.00517179	90.8866	0.309932	0	0	6.78638	1		1434	73.1811	22.3711	-0.00589084	105.477	0.419394
2743	99.2648	26.9642	-0.00892862	167.12	0.222619	0	0	16.3576	1		2023	58.7657	13.291	-0.00874297	163.352	0.332127	0	0	inf	1		1455	7.52814	6.95176	-0.00603503	108.403	0.40512	0	0	13.592	1		291	89.8717	45.802	-0.00861227	160.7	0.293806	0	0	7.64598	1		1435	112.787	15.4875	-0.00605238	108.755	0.260572
2747	86.0789	10.2254	-0.0064954	117.745	0.183302	0	0	6.95529	1		2033	27.4404	16.3602	-0.0848428	1707.56	0.0691172	0	0	19.0857	1		1456	25.49	7.206	-0.00716277	131.287	0.303379	0	0	15.3018	1		291	41.9844	78.0658	-0.00554764	98.5134	0.263365	0	0	13.088	1		1435	49.2908	19.5342	-0.00694198	126.807	0.173188
2747	71.3128	13.2067	-0.0062403	112.569	0.201255	0	0	10.046	1		2033	10.125	24.3877	-0.0132828	255.474	0.254677	0	0	19.0857	1		1459	118.446	18.2449	-0.0114846	218.985	0.163719	0	0	27.4555	1		291	92.5132	35.4686	-0.00334629	53.8438	0.38104	0	0	10.6657	1		1438	85.7432	13.1368	-0.00769081	142.002	0.264506
2749	32.8582	10.9011	-0.00709823	129.978	0.156044	0	0	38.5237	1		2034	75.4316	14.0953	-0.00606949	109.103	0.353312	0	0	28.9695	1		1459	72.4511	20.1072	-0.0184763	360.859	0.114598	0	0	9.17693	1		292	69.2712	89.1774	-0.00629685	113.716	0.326821	0	0	4.10552	1		1440	38.229	14.6765	-0.00880845	164.681	0.175985
2749	95.7824	19.5491	-0.00659627	119.792	0.176864	0	0	13.4569	1		2039	104.219	10.8487	0.01972	-386.096	0.143626	0	0	9.25518	1		1460	14.9747	18.3224	-0.00841808	156.76	0.345457	0	0	13.592	1		293	95.2134	51.2725	-0.0116152	221.636	0.157107	0	0	7.64598	1		1440	109.541	20.1973	-0.00583618	104.368	0.307055
2752	81.1687	15.1515	-0.00648653	117.565	0.18885	0	0	6.95529	1		2041	117.902	16.9896	0.00756394	-139.428	0.288576	0	0	14.9984	1		1462	57.0466	8.51709	0.00663584	-120.595	0.291203	0	0	10.2239	1		294	85.9438	8.76737	-0.006804	124.007	0.252681	0	0	8.42637	1		1441	71.844	15.2101	-0.00497342	86.8613	0.331905
2760	86.4628	26.3081	0.00287065	-44.1922	0.462421	0	0	14.4133	1		2042	55.0436	16.7075	0.00855273	-159.492	0.272563	0	0	15.6339	1		1465	90.0483	17.1341	-0.00516914	90.8328	0.403461	0	0	7.69468	1		294	107.882	28.1741	-0.0106402	201.851	0.131038	0	0	16.1866	1		1442	56.2291	20.2589	-0.0174425	339.882	0.144437
2761	99.4762	20.1118	-0.00620813	111.916	0.299401	0	0	14.4133	1		2043	69.856	11.7061	-0.0108689	206.491	0.243985	0	0	10.6249	1		1466	45.0798	17.9591	-0.0135391	260.675	0.167005	0	0	7.33977	1		294	27.8476	35.2458	-0.00769349	142.057	0.175053	0	0	5.51411	1		1443	49.2523	7.76421	-0.00463047	79.9023	0.417842
2764	32.7721	23.076	-0.0072348	132.749	0.16615	0	0	15.1533	1		2044	102.004	19.8351	0.00773576	-142.914	0.292824	0	0	9.25518	1		1466	47.1054	10.9044	-0.0111993	213.196	0.24916	0	0	7.33977	1		294	75.8843	43.191	-0.00592237	106.117	0.1896	0	0	14.229	1		1444	99.9682	20.0547	-0.00763506	140.871	0.214936
2766	17.8119	20.6643	-0.0084416	157.237	0.113342	0	0	15.1533	1		2045	18.35	10.2987	-0.0161256	313.16	0.147968	0	0	4.23808	1		1466	65.6977	15.504	-0.00966757	182.114	0.222276	0	0	11.1202	1		294	45.4553	57.3006	-0.019128	374.084	0.085641	0	0	4.18154	1		1445	61.2317	24.7196	-0.0187585	366.586	0.17179
2775	107.309	6.89773	-0.00474652	82.2571	0.295286	0	0	80.6503	1		2048	20.5671	13.9107	0.0084303	-157.008	0.324133	0	0	4.23808	1		1467	47.4833	25.7012	-0.00869531	162.385	0.292876	0	0	8.10654	1		294	91.7418	89.3602	-0.00641645	116.143	0.244915	0	0	13.3226	1		1446	91.9473	18.6711	-0.00668446	121.581	0.223225
2777	26.8035	11.7223	-0.00544398	96.4098	0.234494	0	0	80.6503	1		2049	40.8823	23.5526	0.00726493	-133.36	0.306022	0	0	22.4872	1		1468	16.4283	24.5323	-0.0312425	619.91	0.0659742	0	0	18.8531	1		294	34.1867	47.2434	-0.00467329	80.7711	0.307885	0	0	9.02442	1		1447	69.9218	16.0315	-0.00483545	84.0617	0.326997
2786	83.1657	14.6984	-0.00718671	131.773	0.158434	0	0	52.5745	1		2051	18.5815	9.88684	0.0161168	-312.981	0.134579	0	0	4.48707	1		1468	103.729	25.8415	-0.0142332	274.759	0.164448	0	0	12.2321	1		294	107.442	104.936	-0.00589141	105.489	0.355104	0	0	19.0776	1		1451	21.1415	16.0406	-0.0151548	293.461	0.0544503
2787	30.6288	12.709	-0.00504758	88.3662	0.23926	0	0	52.5745	1		2052	88.7545	16.0239	-0.00947747	178.257	0.282631	0	0	48.4607	1		1470	5.49558	9.17285	-0.00952593	179.24	0.369205	0	0	18.8531	1		294	73.1162	120.663	-0.00539527	95.4214	0.366867	0	0	16.8145	1		1452	46.442	23.9865	-0.00597479	107.181	0.253495
2801	101.325	10.018	-0.00622886	112.336	0.248943	0	0	10.9119	1		2058	20.8082	17.6972	0.00877918	-164.087	0.324798	0	0	4.43722	1		1470	91.5517	24.6805	-0.00787097	145.658	0.302293	0	0	7.69468	1		295	19.0375	54.4172	-0.0306519	607.924	0.0594185	0	0	13.8396	1		1452	34.7951	11.1159	-0.00605076	108.722	0.202153
2805	109.822	16.864	-0.00526909	92.8611	0.242575	0	0	10.9119	1		2058	115.865	9.79318	0.00840434	-156.481	0.312207	0	0	40.9065	1		1473	103.18	7.13886	-0.0116739	222.827	0.327512	0	0	18.7107	1		295	10.5296	65.3328	-0.00532558	94.0073	0.281727	0	0	5.05575	1		1457	110.48	22.929	-0.0131257	252.285	0.0802004
2807	47.2131	26.9844	-0.0032565	52.0217	0.344825	0	0	41.4342	1		2058	23.0177	13.8493	-0.00791881	146.629	0.428616	0	0	4.43722	1		1476	71.7793	21.3223	-0.00627587	113.29	0.405611	0	0	28.8666	1		295	57.9134	111.662	-0.00632083	114.203	0.235656	0	0	17.6672	1		1457	51.8997	17.0604	-0.0052882	93.2488	0.471013
2812	9.5451	9.72426	-0.00817936	151.916	0.148493	0	0	41.4342	1		2060	67.2919	10.4223	0.0088817	-166.168	0.436226	0	0	7.91918	1		1479	96.9017	7.10453	-0.00824147	153.176	0.238762	0	0	12.8066	1		296	78.8766	64.0677	-0.0139284	268.575	0.133985	0	0	16.932	1		1458	55.1217	11.193	-0.00675196	122.951	0.282227
2822	53.6897	20.8491	-0.0068983	125.921	0.202626	0	0	26.5902	1		2061	53.173	12.0855	-0.0127753	245.177	0.163938	0	0	14.2165	1		1481	112.735	8.74062	-0.00821712	152.682	0.243565	0	0	13.493	1		297	109.356	9.27444	-0.00574065	102.43	0.242974	0	0	11.6547	1		1459	8.93221	13.4678	-0.00416326	70.4217	0.32209
2823	79.5231	14.5505	0.00384481	-63.9597	0.386133	0	0	10.1176	1		2063	36.4018	8.62731	-0.0301295	597.325	0.0953505	0	0	14.3667	1		1482	76.295	20.8813	-0.0137206	264.357	0.198094	0	0	13.7959	1		297	36.328	24.62	-0.0120094	229.634	0.0997249	0	0	13.595	1		1459	46.6467	25.015	-0.00445457	76.3328	0.353298
2827	83.9766	23.6352	0.00396803	-66.4602	0.378453	0	0	10.1176	1		2068	69.1467	9.44314	-0.00793859	147.03	0.373512	0	0	6.46269	1		1483	89.7212	17.7087	-0.00795713	147.406	0.241137	0	0	12.8066	1		297	79.1134	26.3248	-0.00739081	135.915	0.155695	0	0	17.1725	1		1460	102.159	17.798	-0.00804291	149.147	0.172355
2833	107.215	21.6275	-0.00634533	114.7	0.314839	0	0	52.0649	1		2069	88.658	16.2086	0.0133025	-255.874	0.141647	0	0	20.651	1		1485	109.555	21.8534	-0.00821356	152.61	0.262393	0	0	13.493	1		297	55.2022	46.6437	-0.0123015	235.561	0.118005	0	0	14.442	1		1462	106.711	9.94042	-0.00742894	136.688	0.176931
2834	27.5887	11.99	-0.00679071	123.737	0.200384	0	0	14.0847	1		2072	9.31064	23.5351	-0.0750481	1508.81	0.0732071	0	0	29.2219	1		1487	61.0101	10.2788	-0.0148796	287.876	0.178048	0	0	18.6022	1		297	42.1822	84.4237	-0.00549653	97.4761	0.30701	0	0	9.6251	1		1464	20.2408	20.8464	-0.00769299	142.046	0.165183
2836	41.3872	14.8148	-0.00728949	133.859	0.184483	0	0	14.0847	1		2072	38.3748	26.5674	-0.0183328	357.948	0.0875863	0	0	21.4521	1		1490	6.87535	21.1157	-0.00982862	185.382	0.246258	0	0	55.2088	1		297	79.0874	93.5265	-0.00591171	105.901	0.213012	0	0	10.7365	1		1465	82.0569	13.9931	-0.00679383	123.801	0.170962
2836	55.6354	14.5387	-0.00320122	50.9001	0.418176	0	0	13.1257	1		2073	46.6147	6.76094	-0.0244888	482.865	0.195449	0	0	21.4521	1		1496	43.367	19.2042	-0.00888471	166.229	0.300361	0	0	9.98093	1		298	8.26657	97.6497	-0.0196885	385.457	0.0713523	0	0	7.79668	1		1466	28.6364	20.7957	-0.00768144	141.812	0.167107
2836	52.1988	27.2064	0.00382144	-63.4856	0.355612	0	0	13.1257	1		2075	119.336	12.2791	-0.0104724	198.445	0.302032	0	0	72.9305	1		1497	105.473	7.94187	-0.00803416	148.969	0.286168	0	0	22.2535	1		298	113.85	59.2356	-0.00509734	89.3758	0.286498	0	0	15.5549	1		1467	106.772	23.6613	-0.0103317	195.591	0.122276
2844	33.9413	25.1526	-0.00637083	115.217	0.231584	0	0	12.8272	1		2084	73.7323	14.435	0.00714708	-130.969	0.397251	0	0	inf	1		1497	52.7846	15.8985	-0.00822063	152.753	0.321428	0	0	7.54941	1		298	76.7114	80.8606	-0.00662552	120.385	0.18211	0	0	12.8868	1		1469	116.713	24.9376	-0.00825854	153.522	0.139019
2845	56.9306	20.1326	0.00401778	-67.4695	0.2698	0	0	20.1097	1		2091	85.9879	21.9575	-0.00783868	145.003	0.307259	0	0	22.8658	1		1497	82.6131	25.7518	0.00729383	-133.947	0.375089	0	0	6.74636	1		298	51.7346	85.6043	-0.00651685	118.18	0.255089	0	0	9.6251	1		1470	100.925	22.9876	-0.00815969	151.517	0.326664
2849	38.1189	13.0248	-0.00494288	86.2416	0.317517	0	0	12.8272	1		2092	35.96	18.7711	-0.00863487	161.159	0.26753	0	0	26.9284	1		1499	26.6792	17.9757	-0.00729004	133.87	0.35632	0	0	16.733	1		298	105.524	85.9552	-0.00685724	125.087	0.20456	0	0	7.96638	1		1471	62.016	19.1025	-0.00808967	150.096	0.128903
2853	117.623	7.28377	-0.00619329	111.615	0.258484	0	0	18.6781	1		2094	68.8387	6.83308	0.00458314	-78.9417	0.431248	0	0	9.76338	1		1499	53.8039	8.41823	-0.00646799	117.189	0.346023	0	0	7.54941	1		299	12.2277	30.6086	-0.009375	176.177	0.354946	0	0	6.57648	1		1471	19.0443	12.1822	-0.00591292	105.925	0.29172
2856	69.4363	12.0444	-0.00751885	138.513	0.218447	0	0	48.4212	1		2096	117.061	12.6604	-0.0203236	398.344	0.0923582	0	0	31.8453	1		1499	87.634	21.2458	0.00654341	-118.719	0.369994	0	0	6.74636	1		299	32.3675	38.4043	-0.00775915	143.389	0.288532	0	0	5.51411	1		1471	115.855	14.6827	-0.00622873	112.334	0.203542
2857	117.366	25.9601	-0.00286161	44.0087	0.484579	0	0	13.4749	1		2097	76.2434	13.1966	0.00712813	-130.584	0.341848	0	0	9.76338	1		1506	52.3082	25.2117	-0.00932388	175.14	0.244269	0	0	11.1234	1		300	66.3309	7.78821	-0.011773	224.836	0.1368	0	0	22.5167	1		1471	49.1957	16.7036	-0.00739106	135.92	0.184673
2862	35.3609	17.1212	-0.0135754	261.411	0.0951665	0	0	28.2604	1		2097	62.8878	18.9443	-0.00932913	175.247	0.174649	0	0	13.4943	1		1507	21.1409	20.3221	0.00645862	-116.999	0.308514	0	0	31.5485	1		300	68.2458	90.6599	-0.00644569	116.736	0.202984	0	0	11.2142	1		1472	97.084	11.9335	-0.00731492	134.375	0.180122
2862	112.883	13.2528	0.00308726	-48.5877	0.434781	0	0	13.4749	1		2099	85.3905	9.32713	-0.00672727	122.45	0.362114	0	0	9.93178	1		1507	92.8189	20.098	-0.0134645	259.161	0.210615	0	0	21.0503	1		300	9.08355	105.403	-0.00761566	140.477	0.340495	0	0	7.79668	1		1473	34.3761	12.9484	-0.0168827	328.523	0.0934898
2864	62.8791	10.6869	-0.003559	58.1602	0.363552	0	0	28.2604	1		2101	11.182	16.3517	-0.0116248	221.83	0.154057	0	0	15.1538	1		1508	72.3545	15.1661	-0.0079307	146.87	0.300938	0	0	9.61204	1		301	121.008	9.50974	-0.0101797	192.507	0.231984	0	0	11.6547	1		1477	11.4199	9.17799	-0.00607804	109.276	0.311319
2868	24.7868	20.1312	0.00408763	-68.887	0.392388	0	0	27.0785	1		2105	100.933	24.9637	-0.0095518	179.765	0.201261	0	0	21.8433	1		1510	63.4309	25.3402	-0.0125876	241.366	0.198713	0	0	11.1234	1		301	11.9474	37.1791	-0.0166516	323.834	0.13181	0	0	6.57648	1		1477	94.4162	19.7022	-0.00451632	77.5859	0.288972
2870	51.8513	19.2607	0.00355581	-58.0953	0.379936	0	0	27.0785	1		2106	73.2377	12.6385	0.00866041	-161.677	0.419855	0	0	10.3215	1		1511	62.8143	13.9938	-0.00930171	174.69	0.339423	0	0	9.61204	1		301	28.7849	43.9344	-0.00747037	137.529	0.330764	0	0	5.83849	1		1481	54.9879	20.1014	-0.00695096	126.989	0.192443
2878	20.0229	18.3582	-0.00625345	112.836	0.226789	0	0	67.0938	1		2106	79.4789	20.8593	0.0223715	-439.899	0.179343	0	0	10.3215	1		1513	41.6967	17.0755	0.00688681	-125.688	0.252975	0	0	21.3412	1		301	118.386	74.1145	-0.0082022	152.379	0.218171	0	0	5.33337	1		1484	91.084	18.77	-0.00635058	114.806	0.255714
2882	87.0646	21.0008	0.0031863	-50.5973	0.416257	0	0	67.0938	1		2116	75.6318	13.6888	-0.0054886	97.3153	0.42792	0	0	14.9013	1		1514	77.018	19.9141	-0.0104731	198.46	0.217019	0	0	14.6305	1		302	50.2184	30.0143	-0.00777162	143.642	0.261204	0	0	7.03317	1		1485	22.6552	6.87101	-0.00711173	130.252	0.210228
2892	99.3776	13.0159	-0.00814108	151.139	0.160338	0	0	16.0961	1		2116	29.7587	23.1989	0.00563604	-100.307	0.389114	0	0	32.556	1		1515	119.338	23.5013	-0.0114337	217.951	0.194049	0	0	19.123	1		302	34.6182	44.1806	-0.00543134	96.1533	0.446794	0	0	5.83849	1		1487	66.9935	16.432	-0.00639417	115.691	0.203034
2894	83.3297	11.771	-0.00653458	118.54	0.350545	0	0	16.0961	1		2120	62.1634	20.0646	-0.00841209	156.638	0.250454	0	0	14.9013	1		1518	101.693	8.35839	-0.00865011	161.468	0.324743	0	0	9.97172	1		302	108.181	93.4653	-0.00508208	89.0663	0.3298	0	0	7.96638	1		1489	33.9381	19.3066	-0.00741782	136.463	0.15017
2894	19.1698	9.43498	-0.00745111	137.138	0.15936	0	0	64.2025	1		2120	119.281	21.4245	0.00687768	-125.502	0.339786	0	0	13.8051	1		1520	111.405	6.10127	-0.00845943	157.599	0.275846	0	0	7.47288	1		303	106.282	6.07609	-0.00607121	109.137	0.277433	0	0	15.1212	1		1489	79.9583	15.628	-0.00577641	103.156	0.188344
2899	96.0047	22.543	-0.00712671	130.556	0.189743	0	0	16.6341	1		2123	16.6436	15.5472	-0.0130336	250.416	0.237126	0	0	9.82126	1		1520	44.8852	14.1638	0.00551826	-97.9171	0.417735	0	0	14.175	1		303	39.5467	119.92	-0.038019	757.418	0.0610023	0	0	9.6198	1		1489	13.3357	16.7394	-0.0064699	117.228	0.337743
2900	51.6619	24.9358	-0.00681495	124.229	0.169213	0	0	21.6888	1		2125	109.142	12.0556	-0.00642457	116.308	0.354689	0	0	13.8051	1		1521	56.6648	6.27902	-0.00969127	182.595	0.171374	0	0	14.175	1		303	19.3079	19.8639	-0.00603194	108.341	0.302168	0	0	7.10822	1		1492	6.78905	18.1268	-0.0111035	211.251	0.150266
2902	72.9275	20.6724	0.0033964	-54.8607	0.477093	0	0	21.6888	1		2125	26.29	13.7023	0.0252735	-498.788	0.0861674	0	0	9.82126	1		1522	18.4858	20.1649	-0.0073068	134.21	0.316446	0	0	13.9824	1		304	9.16474	15.2329	-0.00530789	93.6483	0.273941	0	0	8.04996	1		1498	89.507	17.047	-0.00607325	109.179	0.197784
2904	28.1305	24.633	-0.007332	134.721	0.19819	0	0	23.5333	1		2131	80.059	10.5833	-0.00632615	114.311	0.354295	0	0	44.3307	1		1522	34.6733	25.4956	-0.00557587	99.0861	0.2923	0	0	15.2542	1		304	93.7612	25.4134	-0.00715419	131.113	0.195056	0	0	15.493	1		1498	34.0094	15.4846	-0.00260941	38.8912	0.494774
2905	112.215	11.106	-0.00487045	84.7718	0.329975	0	0	40.4354	1		2132	23.0017	26.5662	-0.0132067	253.93	0.278312	0	0	59.2536	1		1525	112.454	13.5002	-0.00732529	134.585	0.319275	0	0	7.47288	1		304	47.4253	101.085	-0.00705634	129.128	0.252864	0	0	8.02696	1		1499	121.438	8.29827	-0.00710588	130.133	0.225119
2912	65.7331	25.5939	-0.00657044	119.268	0.218795	0	0	inf	1		2134	121.062	27.4342	-0.0636328	1277.17	0.0700321	0	0	44.3307	1		1526	94.7656	24.8347	-0.0089731	168.022	0.201621	0	0	7.9219	1		304	89.1959	102.736	-0.010293	194.806	0.126439	0	0	13.035	1		1500	8.33734	17.7031	-0.00706748	129.354	0.200536
2918	82.1984	25.438	-0.00851599	158.747	0.137534	0	0	39.4837	1		2140	75.7809	13.586	-0.00802706	148.825	0.409052	0	0	12.3394	1		1527	6.28713	26.9988	-0.00765516	141.279	0.349208	0	0	13.9824	1		304	29.321	118.9	-0.0102177	193.278	0.240417	0	0	10.2766	1		1503	65.8738	14.6241	-0.00822186	152.778	0.28325
2923	118.759	10.5298	-0.00644826	116.788	0.209917	0	0	33.2245	1		2144	80.535	24.9729	-0.0161621	313.9	0.161296	0	0	12.0619	1		1528	79.044	6.35125	0.0078011	-144.24	0.298024	0	0	12.2514	1		304	49.1462	120.545	-0.0104327	197.64	0.350077	0	0	8.39096	1		1504	63.052	8.52013	-0.00914696	171.55	0.276293
2924	78.4661	24.9214	-0.00509663	89.3615	0.256631	0	0	11.538	1		2148	75.6011	13.9662	0.00863967	-161.256	0.345859	0	0	12.0619	1		1529	69.4886	14.0188	-0.00677434	123.405	0.369319	0	0	12.2514	1		305	106.03	61.088	-0.00562463	100.075	0.24265	0	0	13.0765	1		1505	37.9797	8.14535	-0.00694414	126.851	0.179392
2925	37.3224	13.0022	0.00335654	-54.0518	0.386763	0	0	42.8355	1		2148	23.0097	26.988	-0.0118046	225.479	0.309699	0	0	21.4709	1		1530	90.4611	18.1843	-0.010198	192.877	0.222102	0	0	5.55123	1		305	45.4671	75.2246	-0.0120203	229.855	0.15466	0	0	13.5783	1		1505	18.3809	17.0298	-0.00625861	112.94	0.211219
2925	86.0227	16.2024	-0.00587223	105.1	0.205906	0	0	11.538	1		2152	94.7393	14.4196	-0.0199467	390.697	0.132869	0	0	12.608	1		1535	19.6205	19.1609	-0.00581178	103.873	0.418541	0	0	35.426	1		305	29.8725	101.045	-0.00650176	117.874	0.185985	0	0	12.3114	1		1507	51.6467	26.1715	-0.00807405	149.779	0.126386
2934	63.5183	17.3281	-0.00705092	129.018	0.176516	0	0	25.772	1		2152	88.8821	25.5845	-0.0196758	385.199	0.108144	0	0	12.608	1		1535	86.6693	22.2387	-0.00936491	175.973	0.336259	0	0	5.55123	1		305	67.4567	30.7294	-0.00496104	86.6101	0.318557	0	0	10.5871	1		1513	19.8078	21.2371	-0.00947769	178.261	0.232526
2938	89.2884	17.0162	-0.00365723	60.1533	0.395346	0	0	25.772	1		2153	19.5028	5.80545	-0.0814314	1638.33	0.333453	0	0	17.6977	1		1538	79.7202	11.386	-0.00810163	150.338	0.343448	0	0	6.12381	1		305	84.02	58.1837	-0.00589337	105.529	0.188346	0	0	14.5827	1		1513	13.7233	18.309	-0.00792319	146.718	0.34674
2948	51.9723	21.5079	-0.00355931	58.1663	0.372306	0	0	inf	1		2154	36.5534	10.5473	-0.0213076	418.311	0.121787	0	0	17.6977	1		1538	55.0445	18.7902	0.00787406	-145.721	0.313253	0	0	4.51017	1		305	113.608	71.7446	-0.00593821	106.439	0.298984	0	0	5.33337	1		1514	67.2855	22.9854	-0.0110563	210.294	0.14074
2954	109.974	6.52393	0.00379429	-62.9347	0.40585	0	0	60.942	1		2160	90.8722	7.19723	0.00925581	-173.759	0.296088	0	0	18.5073	1		1539	118.288	24.9008	0.00629372	-113.653	0.426114	0	0	11.3215	1		306	35.7314	57.9565	-0.0130259	250.26	0.113508	0	0	13.8208	1		1514	57.626	13.4076	-0.0103882	196.737	0.126584
2957	51.0801	22.1896	0.00450727	-77.4022	0.299199	0	0	27.6397	1		2161	88.8984	25.6977	0.0175213	-341.481	0.158562	0	0	16.6817	1		1540	74.2896	8.55582	-0.00630894	113.961	0.394454	0	0	6.12381	1		306	88.2739	72.1322	-0.0137256	264.458	0.0809307	0	0	14.5827	1		1520	69.666	26.0399	-0.00522054	91.8758	0.24706
2960	90.1242	16.0481	-0.00340518	55.0388	0.395473	0	0	14.0642	1		2162	108.057	14.0673	-0.00900094	168.587	0.349159	0	0	9.37505	1		1541	22.7645	10.4509	0.00504343	-88.282	0.459803	0	0	20.9037	1		306	12.6939	22.468	-0.00656329	119.123	0.252362	0	0	7.10822	1		1521	50.8224	23.0513	-0.00661808	120.235	0.286749
2962	78.6481	24.1783	-0.00357903	58.5666	0.411465	0	0	14.0642	1		2162	39.2934	27.2603	0.00631268	-114.037	0.418314	0	0	29.9544	1		1541	51.4301	16.0926	-0.00690685	126.094	0.325189	0	0	4.51017	1		306	41.449	28.4657	-0.00618624	111.472	0.283219	0	0	6.62491	1		1523	52.4475	16.8102	-0.0060502	108.711	0.303033
2972	115.819	18.8117	0.00322424	-51.3671	0.405748	0	0	33.2585	1		2166	98.8486	12.3084	-0.0200182	392.147	0.0746246	0	0	7.68256	1		1542	9.32953	26.4656	-0.0115274	219.853	0.186822	0	0	20.9037	1		306	56.9518	32.0459	0.0328615	-652.761	0.0549875	0	0	7.03317	1		1524	64.0568	8.26596	-0.00579553	103.543	0.292256
2973	75.8849	17.1305	-0.00726727	133.408	0.320333	0	0	6.61955	1		2166	68.8045	6.65047	0.0069565	-127.102	0.393607	0	0	6.92721	1		1544	52.2215	22.1071	-0.0055705	98.9771	0.448216	0	0	6.06643	1		306	11.0656	112.575	-0.00555773	98.718	0.304315	0	0	19.3197	1		1524	82.3577	7.58589	0.00531559	-93.8046	0.337832
2973	79.3821	22.7508	-0.00792257	146.705	0.280771	0	0	6.61955	1		2166	61.9526	7.66877	-0.010233	193.588	0.306765	0	0	6.92721	1		1544	70.6555	26.7452	-0.00755268	139.199	0.345715	0	0	13.7998	1		307	55.97	115.662	-0.00903055	169.188	0.15553	0	0	8.39096	1		1524	39.2368	11.4811	-0.00394645	66.0221	0.356805
2974	19.5228	19.402	-0.00468683	81.0459	0.256549	0	0	9.97953	1		2169	85.6232	16.8594	-0.0134348	258.559	0.171314	0	0	13.9865	1		1546	112.935	12.6173	-0.013368	257.203	0.370986	0	0	6.09104	1		307	69.5177	16.7546	-0.0233959	460.688	0.0741749	0	0	14.1259	1		1525	58.1874	21.6113	-0.00506571	88.7341	0.37608
2975	82.7559	15.2142	-0.00935685	175.809	0.180584	0	0	7.13324	1		2170	102.66	18.9791	-0.00758546	139.864	0.305556	0	0	7.68256	1		1549	61.8938	16.0837	0.00731543	-134.385	0.361647	0	0	11.2969	1		307	84.0454	37.4814	-0.00564007	100.389	0.231538	0	0	15.493	1		1527	82.1758	17.6712	-0.0240988	474.95	0.0492804
2976	13.4024	27.2843	0.00402388	-67.5934	0.374191	0	0	9.97953	1		2172	38.1383	11.9599	-0.0598666	1200.75	0.0539792	0	0	47.737	1		1551	83.7644	8.74556	0.00629433	-113.665	0.425179	0	0	11.8133	1		307	63.3419	66.2609	-0.00595805	106.841	0.27518	0	0	4.67896	1		1529	92.4024	7.27805	0.00734949	-135.076	0.331356
2980	55.6519	16.5903	-0.0129078	247.865	0.0694921	0	0	27.139	1		2175	85.9485	16.5258	0.0147332	-284.905	0.135411	0	0	16.5895	1		1551	50.5087	14.8679	-0.0084262	156.925	0.258354	0	0	11.4498	1		307	97.9209	112.42	-0.0107649	204.382	0.12382	0	0	12.4425	1		1530	10.8233	14.2854	-0.00694932	126.956	0.247616
2984	86.9516	11.6236	0.00354024	-57.7794	0.307081	0	0	31.6913	1		2176	102.138	8.86747	0.0113448	-216.149	0.214703	0	0	16.123	1		1552	72.8037	13.1518	0.0109355	-207.843	0.289973	0	0	11.2969	1		307	106.594	79.7212	-0.00434235	74.0558	0.354164	0	0	10.6217	1		1530	100.209	16.2075	-0.00759479	140.054	0.207987
2989	47.8613	14.3168	-0.00631413	114.067	0.185063	0	0	24.8237	1		2178	100.279	24.883	0.00753004	-138.74	0.351729	0	0	10.9665	1		1552	6.5187	13.2068	0.00931953	-175.052	0.280595	0	0	26.1018	1		308	83.6126	117.109	-0.0176885	344.873	0.11318	0	0	6.37495	1		1531	44.0533	19.5646	-0.00591343	105.936	0.324352
2992	24.2058	6.79107	-0.00412151	69.5744	0.457473	0	0	24.8237	1		2179	23.0459	27.3364	-0.0131758	253.303	0.183966	0	0	20.1979	1		1554	33.6566	27.2007	-0.0115774	220.869	0.227732	0	0	20.8828	1		308	22.8304	10.8287	-0.00645916	117.01	0.156069	0	0	9.69754	1		1534	111.841	13.6384	-0.00739819	136.064	0.206676
2998	60.7433	25.1559	0.00330855	-53.078	0.468091	0	0	18.9431	1		2182	37.4564	13.1839	-0.0130873	251.506	0.209012	0	0	20.1979	1		1556	31.5079	5.66744	-0.0117779	224.936	0.297538	0	0	20.7638	1		308	73.3033	100.733	-0.00601766	108.051	0.245525	0	0	13.0166	1		1535	65.9993	13.3342	-0.00737666	135.628	0.157712
3001	95.0778	20.3871	-0.00637098	115.22	0.190097	0	0	34.6641	1		2183	94.4989	15.5636	-0.00891934	166.931	0.372561	0	0	4.99406	1		1560	67.9009	12.8618	-0.00743132	136.737	0.359394	0	0	13.0702	1		309	63.9304	90.9958	-0.00546122	96.7597	0.420105	0	0	13.5155	1		1536	52.7921	8.46469	-0.0068819	125.588	0.209775
3002	44.4889	15.4277	-0.00729313	133.932	0.253698	0	0	18.9431	1		2185	89.6852	16.8937	0.0101973	-192.863	0.324	0	0	4.99406	1		1560	14.7128	19.9568	0.00596204	-106.922	0.424526	0	0	6.43014	1		309	53.9925	105.701	-0.00561982	99.9779	0.28888	0	0	8.02696	1		1536	94.0137	17.7759	-0.00643276	116.474	0.259482
3007	108.895	23.0562	-0.0075314	138.768	0.16897	0	0	12.2484	1		2188	38.0674	11.8842	0.0618943	-1241.89	0.0398029	0	0	13.5253	1		1561	36.2241	25.8886	-0.00731591	134.395	0.359896	0	0	17.1918	1		310	23.1846	90.709	-0.00642703	116.358	0.187292	0	0	12.3114	1		1536	81.4822	27.2725	-0.0104422	197.833	0.125212
3010	117.006	13.8779	-0.00394756	66.0448	0.411536	0	0	12.2484	1		2191	13.086	16.0564	0.0147875	-286.008	0.158382	0	0	12.6132	1		1562	26.4803	11.7247	-0.0102495	193.923	0.270334	0	0	12.0096	1		310	100.792	46.4887	-0.00639364	115.68	0.350203	0	0	6.46223	1		1537	78.5661	8.53581	-0.00553062	98.1678	0.313024
3017	24.8558	9.52803	-0.005652	100.631	0.241705	0	0	inf	1		2193	24.5806	10.8636	-0.10464	2109.28	0.0615363	0	0	12.6132	1		1562	56.1848	18.6551	-0.0090843	170.279	0.272876	0	0	8.47766	1		310	41.8167	106.763	-0.00547763	97.0926	0.261533	0	0	12.222	1		1539	43.3267	20.6294	-0.00656482	119.154	0.269477
3026	75.697	19.117	-0.00642925	116.403	0.219314	0	0	42.3686	1		2193	112.673	13.8084	-0.0874461	1760.38	0.0739553	0	0	19.4409	1		1564	10.234	15.343	-0.00684192	124.777	0.341916	0	0	6.43014	1		310	108.973	118.136	-0.0102682	194.302	0.150599	0	0	12.4425	1		1540	46.6043	9.65969	-0.00439749	75.1746	0.335652
3027	34.1357	10.8861	-0.00776273	143.461	0.218647	0	0	42.3686	1		2195	97.0915	25.4338	-0.0426089	850.555	0.0518466	0	0	19.4409	1		1565	96.4269	20.1481	-0.00725535	133.166	0.286265	0	0	19.2685	1		311	35.0263	26.8413	-0.00533074	94.112	0.268866	0	0	6.62491	1		1540	7.12518	19.1415	-0.00774603	143.123	0.182911
3035	99.3139	20.5894	-0.00430872	73.3733	0.380586	0	0	20.2037	1		2195	72.7458	9.27217	-0.0095816	180.37	0.192616	0	0	29.2218	1		1567	36.1832	18.8018	-0.00682984	124.531	0.377136	0	0	7.24967	1		312	115.954	12.3312	-0.00752015	138.539	0.255122	0	0	4.70907	1		1541	16.6759	6.8693	-0.00718569	131.752	0.139504
3040	82.3399	9.63157	-0.00300965	47.0127	0.41569	0	0	20.2037	1		2199	24.6063	8.52973	-0.0096041	180.826	0.216764	0	0	48.1452	1		1568	82.44	6.89517	-0.0204566	401.043	0.0917223	0	0	15.1134	1		312	28.923	35.7142	-0.00556317	98.8284	0.294632	0	0	10.7693	1		1544	55.9907	17.4424	-0.00656144	119.085	0.222554
3041	46.8716	27.4245	-0.00680697	124.067	0.195286	0	0	39.6811	1		2206	73.3719	16.628	-0.0154965	300.394	0.146147	0	0	8.19966	1		1571	38.1133	25.7898	-0.0092459	173.558	0.26767	0	0	7.24967	1		312	79.7274	112.054	-0.0126192	242.008	0.144598	0	0	6.37495	1		1544	34.706	7.52136	-0.00950375	178.79	0.121967
3042	115.013	13.0648	-0.00411772	69.4977	0.321278	0	0	32.8528	1		2206	54.9066	16.7438	0.0189601	-370.677	0.105359	0	0	10.4226	1		1572	116.943	7.6728	-0.0116977	223.309	0.202818	0	0	18.4058	1		312	104.834	41.4469	-0.0110558	210.284	0.161818	0	0	6.46223	1		1545	71.9434	15.1334	-0.00654038	118.658	0.156389
3059	64.6061	12.8858	0.00315418	-49.9456	0.451526	0	0	31.2153	1		2206	65.2676	17.875	-0.00935253	175.722	0.345937	0	0	8.19966	1		1572	103.582	20.3321	-0.00899592	168.485	0.350202	0	0	6.80544	1		312	59.6027	54.0448	-0.00736901	135.472	0.281999	0	0	6.37221	1		1548	48.0493	12.5096	-0.014731	284.861	0.0639744
3059	93.3649	25.0237	-0.00644412	116.705	0.304713	0	0	20.4787	1		2206	41.7708	22.9488	-0.0966428	1947	0.0560719	0	0	14.5276	1		1573	97.545	6.39377	-0.0104202	197.387	0.201338	0	0	9.62752	1		312	60.3379	61.5549	-0.00829982	154.36	0.197068	0	0	5.58304	1		1548	105.705	22.5795	-0.00598093	107.305	0.274668
3060	111.284	15.1092	-0.00816394	151.603	0.137025	0	0	10.0645	1		2210	30.8236	10.4438	-0.0116898	223.149	0.193558	0	0	16.6198	1		1574	64.0301	7.39038	-0.0107797	204.682	0.174791	0	0	10.797	1		312	29.1207	71.1572	-0.00865672	161.602	0.23392	0	0	6.80794	1		1549	89.0329	25.9033	-0.00693892	126.745	0.18901
3063	107.461	5.79884	-0.00415768	70.3084	0.309685	0	0	10.0645	1		2216	22.9943	27.0519	0.0134853	-259.582	0.176194	0	0	55.5778	1		1574	23.6588	9.89449	-0.00999369	188.732	0.294749	0	0	7.36912	1		312	117.428	75.8375	-0.00714526	130.932	0.301251	0	0	10.9741	1		1552	36.9571	10.4681	-0.00704152	128.827	0.303483
3068	68.7068	19.958	-0.00607435	109.201	0.189183	0	0	19.1026	1		2217	76.4988	12.013	-0.00867347	161.942	0.29728	0	0	11.5253	1		1575	46.381	13.9007	0.00668602	-121.613	0.359719	0	0	14.4812	1		312	64.9671	70.6486	-0.00623179	112.396	0.202774	0	0	4.67896	1		1553	41.3825	6.7692	-0.00586522	104.958	0.458421
3069	50.5286	25.8287	0.00293087	-45.4142	0.3777	0	0	19.1026	1		2223	18.1956	19.4662	-0.00974547	183.695	0.244666	0	0	8.37541	1		1577	16.6126	12.0522	-0.00908667	170.327	0.336411	0	0	7.36912	1		313	90.4796	16.6673	-0.0173066	337.123	0.219385	0	0	7.6974	1		1554	109.412	11.3335	-0.00681983	124.328	0.156046
3070	31.1882	25.9768	-0.00789768	146.2	0.190156	0	0	19.341	1		2223	46.3799	24.4573	-0.0128486	246.663	0.34681	0	0	6.50335	1		1577	98.3433	15.9881	-0.00711054	130.227	0.373888	0	0	6.80544	1		313	83.6887	13.0432	-0.0196136	383.938	0.187054	0	0	7.6974	1		1555	54.0378	8.80655	-0.00705533	129.107	0.213836
3079	94.583	18.1702	-0.0077601	143.408	0.134053	0	0	inf	1		2223	33.0193	13.1522	-0.0072906	133.881	0.382637	0	0	5.81503	1		1579	120.353	24.5935	0.00599303	-107.551	0.402992	0	0	23.6317	1		313	29.1339	117.686	-0.00751537	138.442	0.236641	0	0	15.2855	1		1555	46.7278	5.60811	-0.00818363	152.002	0.254751
3086	107.28	7.94499	0.0032986	-52.8761	0.421831	0	0	99.9172	1		2223	22.7446	26.4986	-0.0149998	290.314	0.168308	0	0	8.37541	1		1580	11.8545	25.5953	-0.009101	170.618	0.258911	0	0	14.3545	1		314	60.9882	6.5303	-0.00631822	114.15	0.215114	0	0	22.1897	1		1555	98.6004	22.9089	-0.00542318	95.9878	0.296348
3098	85.6737	25.3689	0.00332293	-53.3698	0.381362	0	0	15.5748	1		2225	60.8831	11.2767	-0.0104934	198.871	0.204815	0	0	10.3969	1		1582	45.7036	26.8451	-0.0112876	214.987	0.30382	0	0	7.45056	1		314	72.3283	28.9704	-0.00583479	104.34	0.379559	0	0	14.1354	1		1555	18.0981	26.101	-0.0063314	114.417	0.203357
3100	61.974	13.9267	-0.0074323	136.757	0.195003	0	0	13.5028	1		2225	39.9548	23.4513	-0.0103079	195.108	0.412385	0	0	6.21097	1		1582	35.7785	16.9248	-0.00932608	175.185	0.222553	0	0	6.82309	1		314	51.8	47.5349	-0.00838453	156.079	0.195828	0	0	10.1617	1		1556	73.7934	15.1151	-0.00324472	51.7827	0.399166
3102	88.9766	10.1484	-0.0167871	326.583	0.162641	0	0	13.8204	1		2226	38.6561	14.5809	-0.00808323	149.965	0.458125	0	0	5.81503	1		1584	72.6692	19.6298	-0.0135797	261.499	0.188891	0	0	8.34539	1		314	96.0697	108.244	-0.00528205	93.124	0.272118	0	0	16.2586	1		1557	12.0817	17.4534	-0.00675679	123.049	0.220396
3104	75.1948	11.1819	-0.0043007	73.2105	0.377852	0	0	13.5028	1		2228	77.024	12.4073	-0.0132651	255.114	0.225571	0	0	16.1805	1		1585	66.3865	25.1228	-0.0105057	199.121	0.334328	0	0	8.34539	1		315	100.309	73.7415	-0.0054215	95.9537	0.330419	0	0	7.79546	1		1559	26.6713	17.8437	-0.00331767	53.263	0.336867
3107	30.8021	16.6543	-0.00751738	138.483	0.320346	0	0	44.7288	1		2229	51.9581	16.6097	-0.0425766	849.899	0.0884011	0	0	9.46321	1		1587	104.987	7.08765	-0.0140407	270.852	0.184943	0	0	28.9234	1		315	56.2679	28.2121	-0.0059663	107.009	0.214722	0	0	16.0784	1		1560	42.1167	7.34007	-0.00564414	100.471	0.328811
3110	88.7906	10.0901	0.0135167	-260.22	0.0614044	0	0	58.3589	1		2230	46.135	24.0691	0.0132216	-254.232	0.393843	0	0	6.21097	1		1587	41.4372	20.737	-0.0100397	189.665	0.288182	0	0	6.82309	1		315	40.5245	47.6956	-0.00821574	152.654	0.139538	0	0	11.2767	1		1560	91.0197	19.4496	-0.00611858	110.099	0.328412
3116	73.5815	20.6665	-0.00353186	57.6094	0.352361	0	0	inf	1		2233	106.604	17.3863	0.00769383	-142.063	0.284031	0	0	7.5103	1		1589	82.5091	25.2897	-0.00666163	121.118	0.35661	0	0	11.3515	1		315	60.9979	84.3723	-0.0058633	104.919	0.315272	0	0	14.2861	1		1561	17.2165	12.8468	-0.00538719	95.2574	0.30281
3131	119.154	20.2476	-0.00668392	121.571	0.195725	0	0	inf	1		2234	113.989	16.0215	0.00490973	-85.5689	0.41354	0	0	7.5103	1		1594	15.0312	26.42	-0.00998648	188.586	0.299853	0	0	20.5821	1		316	25.4467	102.421	-0.0107609	204.299	0.125096	0	0	7.51078	1		1562	50.2584	24.7848	-0.00444892	76.2182	0.315753
3141	53.3578	24.7655	-0.00493142	86.0091	0.305389	0	0	55.6951	1		2239	88.4168	15.5784	-0.00942373	177.166	0.406879	0	0	7.12749	1		1594	35.0488	21.6323	-0.00698484	127.677	0.266508	0	0	20.5821	1		316	112.996	8.66708	-0.00571276	101.864	0.317387	0	0	4.70907	1		1565	16.9836	7.90743	-0.00559333	99.4403	0.266479
3142	108.368	16.0587	-0.00290712	44.9322	0.483859	0	0	55.6951	1		2239	54.8622	15.8397	0.00773257	-142.85	0.218705	0	0	20.9351	1		1596	76.0593	21.3869	-0.00838526	156.094	0.314569	0	0	6.54853	1		316	65.8878	52.9948	-0.0059289	106.25	0.293214	0	0	5.57456	1		1565	114.576	14.6395	-0.00654667	118.785	0.24969
3153	17.4834	11.8539	-0.00690437	126.044	0.211705	0	0	15.752	1		2239	83.2877	20.5276	-0.0115678	220.674	0.252693	0	0	7.12749	1		1600	80.8636	25.8368	-0.0105046	199.1	0.291026	0	0	6.54853	1		316	93.5308	62.8389	-0.00636461	115.091	0.225341	0	0	7.74403	1		1565	43.1774	22.6303	-0.00615825	110.904	0.296481
3153	46.7945	14.7298	-0.00418229	70.8078	0.297367	0	0	17.2462	1		2243	72.7088	26.7838	-0.00818265	151.982	0.291086	0	0	12.2867	1		1601	106.947	22.6669	-0.00808541	150.009	0.35091	0	0	5.16344	1		317	84.0544	36.8641	-0.00518635	91.1821	0.338286	0	0	12.5751	1		1566	71.0865	15.0305	-0.0062215	112.187	0.172836
3158	31.9697	5.66737	-0.00623769	112.516	0.223636	0	0	10.9547	1		2243	95.751	10.721	-0.00533249	94.1475	0.318349	0	0	8.79688	1		1602	45.039	11.4554	-0.00938373	176.355	0.282261	0	0	14.653	1		317	119.018	48.3813	-0.0111963	213.135	0.117497	0	0	15.7885	1		1567	92.2397	19.8916	-0.006278	113.334	0.184136
3159	44.0798	26.8777	-0.00603389	108.38	0.241023	0	0	5.1839	1		2245	9.23435	20.8893	-0.0119236	227.893	0.213452	0	0	18.4539	1		1603	83.8156	18.6627	-0.0102622	194.18	0.235579	0	0	7.19818	1		317	97.6871	40.2715	-0.00728855	133.84	0.267521	0	0	6.05128	1		1569	66.1347	26.2518	-0.00600606	107.815	0.2202
3162	38.5064	14.4582	-0.00536381	94.783	0.289979	0	0	10.3458	1		2245	83.2915	20.5413	0.0116113	-221.557	0.21466	0	0	12.2867	1		1605	110.541	17.3877	-0.0101256	191.408	0.206184	0	0	6.3861	1		317	106.71	78.1919	-0.00470584	81.4315	0.357315	0	0	7.79546	1		1570	22.7052	10.4736	-0.00659667	119.8	0.172867
3163	45.6534	21.9384	-0.00603603	108.424	0.260641	0	0	5.1839	1		2245	98.907	25.5302	-0.00800026	148.281	0.236299	0	0	15.1417	1		1605	51.5859	24.5646	-0.0100314	189.498	0.281561	0	0	5.66986	1		318	7.79853	42.2945	-0.006086	109.438	0.27824	0	0	20.6275	1		1575	116.263	6.62232	-0.0166598	324	0.0978499
3163	66.659	9.95938	-0.00387646	64.6019	0.29903	0	0	10.828	1		2246	38.2944	14.4774	0.00867795	-162.033	0.349181	0	0	15.8534	1		1606	21.4888	19.2621	-0.0159335	309.262	0.148282	0	0	8.89451	1		318	112.288	33.2723	-0.00702382	128.468	0.281522	0	0	11.3881	1		1575	8.75542	6.36833	-0.00732085	134.495	0.195382
3167	100.026	23.3844	-0.00439885	75.2023	0.360388	0	0	10.9743	1		2248	23.1232	8.7383	-0.00781627	144.548	0.301888	0	0	16.2204	1		1606	28.3887	12.8152	-0.0135378	260.649	0.233986	0	0	9.44301	1		318	32.9433	102.883	-0.00839789	156.35	0.260183	0	0	6.26543	1		1577	83.8102	12.504	-0.0109655	208.453	0.141466
3168	112.713	17.6367	-0.00322929	51.4697	0.47409	0	0	6.04746	1		2249	117.739	13.8871	-0.0072603	133.266	0.29863	0	0	22.1409	1		1606	102.61	25.4682	-0.00720906	132.227	0.351978	0	0	5.16344	1		319	29.1951	61.3325	-0.00550233	97.5939	0.288	0	0	8.97752	1		1579	112.716	12.1607	-0.0101052	190.994	0.185625
3171	77.2304	20.9687	-0.00303158	47.4577	0.413469	0	0	22.9233	1		2251	94.7099	13.251	-0.00782145	144.653	0.317817	0	0	11.1551	1		1607	57.053	23.062	-0.0102586	194.107	0.31774	0	0	5.66986	1		319	9.50001	62.8517	-0.008586	160.167	0.201365	0	0	19.7536	1		1579	63.2995	19.4966	-0.00709703	129.953	0.171062
3171	110.956	24.366	-0.00601323	107.961	0.228109	0	0	6.95474	1		2251	47.9621	27.0419	0.00830501	-154.465	0.29707	0	0	15.8534	1		1607	79.523	24.4409	-0.00773183	142.835	0.401407	0	0	7.19818	1		319	38.2308	99.5219	-0.00631273	114.038	0.3518	0	0	6.26543	1		1579	54.4178	23.4787	-0.00709919	129.997	0.304354
3172	107.392	14.7625	-0.00875068	163.509	0.150071	0	0	6.04746	1		2256	23.0376	26.4336	-0.0244778	482.641	0.221339	0	0	10.179	1		1608	7.58793	12.9479	-0.0109008	207.138	0.265215	0	0	6.69661	1		319	80.3314	114.686	-0.00751353	138.405	0.218072	0	0	13.3351	1		1580	45.0887	23.8799	-0.0162199	315.073	0.0764164
3181	7.57807	16.1931	-0.00603204	108.343	0.255638	0	0	inf	1		2256	92.8593	24.2515	-0.00960835	180.912	0.328027	0	0	11.1551	1		1608	66.5784	8.36974	-0.00615352	110.808	0.481877	0	0	4.72753	1		319	73.9591	44.3618	-0.00468329	80.9741	0.276725	0	0	11.8184	1		1583	22.3396	22.8109	-0.00495443	86.476	0.315401
3187	46.208	7.16385	-0.00793054	146.867	0.143418	0	0	38.7519	1		2258	23.7766	16.2815	-0.0876466	1764.45	0.0524131	0	0	10.179	1		1611	47.6199	16.4389	-0.00761181	140.399	0.355911	0	0	11.526	1		320	75.8405	66.1844	-0.0127733	245.135	0.113411	0	0	16.5233	1		1584	31.0496	25.5125	-0.0165995	322.776	0.10666
3188	9.44255	19.412	-0.00764348	141.042	0.180498	0	0	38.7519	1		2262	119.368	15.854	-0.00588309	105.32	0.312295	0	0	10.203	1		1611	62.0964	6.86607	-0.0104168	197.317	0.291819	0	0	4.72753	1		320	22.6012	93.7705	-0.00685651	125.073	0.239412	0	0	9.10625	1		1586	71.3085	9.34059	-0.00489268	85.223	0.229951
3189	104.052	25.9363	-0.00847656	157.946	0.131592	0	0	51.5331	1		2263	71.2009	22.3504	-0.0125448	240.499	0.193721	0	0	29.1391	1		1611	66.2288	15.9308	-0.0143869	277.877	0.193184	0	0	7.56911	1		320	84.6738	102.078	-0.00478511	83.0402	0.353357	0	0	7.56892	1		1586	7.53784	22.8063	-0.00545962	96.7272	0.242054
3193	55.4324	8.85488	-0.00876542	163.808	0.195461	0	0	47.186	1		2266	109.745	19.246	-0.0106761	202.579	0.205858	0	0	10.203	1		1613	42.3445	6.10584	-0.00899709	168.509	0.35182	0	0	11.6018	1		320	75.6061	6.0451	-0.00637819	115.367	0.253297	0	0	27.6098	1		1587	46.8353	15.8219	-0.00357943	58.5747	0.361962
3200	37.3617	16.078	-0.00644065	116.634	0.206976	0	0	31.4257	1		2271	62.3149	23.1724	0.00857156	-159.874	0.426343	0	0	14.0976	1		1613	115.928	14.0175	0.00605956	-108.901	0.351266	0	0	22.5684	1		320	101.075	35.2574	-0.00479258	83.1918	0.438955	0	0	6.05128	1		1588	84.4498	27.2692	-0.00765557	141.287	0.22677
3202	67.6584	24.426	-0.00601495	107.996	0.25355	0	0	23.5163	1		2272	116.226	14.1608	0.00658474	-119.558	0.372856	0	0	24.1389	1		1614	25.4268	12.8385	-0.00982051	185.218	0.268875	0	0	9.6726	1		320	61.7881	56.7722	-0.0055351	98.2589	0.298509	0	0	5.57456	1		1589	110.466	11.3755	-0.00924962	173.633	0.23097
3206	50.5511	8.29034	-0.00771258	142.444	0.165234	0	0	15.7882	1		2272	94.8567	25.388	-0.00664028	120.685	0.363467	0	0	19.8224	1		1618	72.9386	25.2218	-0.00806127	149.519	0.342455	0	0	16.23	1		320	37.5497	64.6183	-0.00641159	116.044	0.222641	0	0	8.97752	1		1593	72.282	11.3768	-0.00864633	161.391	0.161122
3207	38.4927	18.4816	-0.00757877	139.729	0.139871	0	0	15.7882	1		2275	63.6141	9.13483	-0.318958	6458.18	0.109687	0	0	14.0976	1		1621	116.936	16.4789	-0.00760392	140.239	0.367453	0	0	22.3334	1		320	112.967	67.3032	-0.00620042	111.759	0.236541	0	0	10.6492	1		1594	36.1829	19.0033	-0.00713104	130.643	0.253384
3207	117.178	8.29305	-0.00598406	107.369	0.213993	0	0	25.3494	1		2275	22.7143	27.0132	-0.0233516	459.789	0.150804	0	0	15.0938	1		1622	8.31485	19.2936	-0.0070027	128.039	0.398305	0	0	60.5116	1		320	95.9913	115.042	-0.0053121	93.7337	0.43357	0	0	7.01	1		1594	74.6565	17.7129	-0.00652838	118.414	0.355972
3208	91.9027	10.2251	-0.00786337	145.504	0.193755	0	0	24.8148	1		2276	77.1004	16.5765	-0.0127287	244.231	0.410326	0	0	6.52138	1		1623	89.1675	25.4141	-0.00895236	167.601	0.311213	0	0	7.56429	1		321	97.8971	22.3365	-0.00648536	117.541	0.216328	0	0	6.05659	1		1594	30.9165	5.69343	-0.00410141	69.1667	0.40641
3213	72.9272	26.2159	0.00348204	-56.5985	0.42754	0	0	24.8148	1		2280	81.503	11.2265	-0.00919529	172.531	0.312953	0	0	6.92857	1		1633	33.1276	21.4926	-0.00933005	175.265	0.335769	0	0	14.0651	1		321	100.215	66.7486	-0.00661259	120.123	0.230748	0	0	7.74403	1		1594	80.5277	12.0407	-0.00575344	102.689	0.282419
3225	107.666	8.86252	-0.00712625	130.546	0.239856	0	0	inf	1		2281	63.09	8.4286	-0.0153826	298.083	0.172746	0	0	11.3269	1		1634	84.2363	8.37658	0.00617007	-111.144	0.341456	0	0	19.4018	1		321	56.2346	91.8563	-0.0192298	376.151	0.0661345	0	0	12.2126	1		1594	28.9637	13.2885	-0.0075104	138.341	0.238537
3236	83.9954	18.697	-0.00702484	128.488	0.210227	0	0	6.15675	1		2281	117.363	16.1195	0.00576411	-102.906	0.354342	0	0	7.31049	1		1637	71.0547	22.6131	-0.0145678	281.548	0.186761	0	0	19.4018	1		322	42.91	45.0778	-0.00603351	108.372	0.206176	0	0	10.4877	1		1595	55.0243	11.554	-0.0276416	546.841	0.0516627
3238	78.0635	17.048	-0.00388835	64.8433	0.458132	0	0	6.15675	1		2281	74.2828	22.4578	-0.00984549	185.725	0.201231	0	0	6.52138	1		1637	15.0272	25.5273	-0.0095102	178.921	0.295651	0	0	18.5446	1		322	48.6748	82.2647	0.0257969	-509.408	0.261813	0	0	5.85399	1		1595	114.55	25.311	-0.00705135	129.026	0.220597
3245	106.2	17.3268	-0.00599067	107.503	0.217866	0	0	20.179	1		2283	33.5814	12.4522	-0.0109118	207.361	0.3075	0	0	11.8703	1		1640	46.144	14.7422	-0.00916918	172.001	0.201662	0	0	26.1246	1		322	99.4262	108.932	-0.00825442	153.439	0.232339	0	0	7.01	1		1597	31.8626	20.2004	-0.00666273	121.141	0.299606
3252	9.52132	14.9794	-0.00413888	69.9269	0.339876	0	0	inf	1		2284	54.6854	16.0221	0.0120725	-230.915	0.271322	0	0	4.04997	1		1643	76.8487	18.3215	-0.0100541	189.957	0.176791	0	0	17.5196	1		322	8.51981	82.716	-0.00736326	135.355	0.297085	0	0	6.93362	1		1601	7.15473	16.4555	-0.0188042	367.512	0.0770183
3258	72.5539	22.7152	0.00342433	-55.4274	0.40684	0	0	43.7415	1		2284	88.7223	17.1903	0.0136964	-263.867	0.152793	0	0	9.25599	1		1644	91.1764	7.26594	-0.0102301	193.529	0.296077	0	0	17.4398	1		323	107.673	58.0632	-0.0110165	209.486	0.101931	0	0	10.2511	1		1602	59.2884	18.9824	-0.00312615	49.3768	0.334977
3260	114.06	8.91106	-0.00582944	104.232	0.275695	0	0	43.7415	1		2284	118.17	23.3853	0.00750011	-138.133	0.248832	0	0	7.31049	1		1645	7.82661	21.1114	-0.00926381	173.921	0.279249	0	0	38.8432	1		323	61.1168	74.9402	-0.017735	345.817	0.0785054	0	0	5.83281	1		1603	17.3656	16.6744	-0.0126985	243.618	0.164226
3276	37.6536	12.0352	-0.00723322	132.717	0.177742	0	0	30.8531	1		2286	24.0228	22.8057	-0.0129987	249.709	0.215005	0	0	14.0912	1		1646	61.0806	10.6859	-0.00577552	103.137	0.376907	0	0	8.43589	1		323	12.2822	88.54	-0.00638526	115.51	0.389777	0	0	6.93362	1		1604	25.5689	22.6715	-0.0183769	358.843	0.0647004
3276	10.2934	26.2946	-0.00767932	141.769	0.199948	0	0	30.8531	1		2287	5.86104	11.3283	-0.0110136	209.429	0.144861	0	0	21.4844	1		1647	53.3694	14.1068	-0.00971518	183.08	0.192904	0	0	8.43589	1		323	119.913	98.0169	-0.00798415	147.955	0.189513	0	0	6.85193	1		1610	116.671	7.58646	-0.00502215	87.8502	0.3872
3280	82.8648	16.2309	-0.00717074	131.449	0.190753	0	0	7.22159	1		2287	67.5528	16.4091	-0.0986522	1987.78	0.0529147	0	0	12.8732	1		1648	100.715	24.3314	-0.012774	245.15	0.140536	0	0	4.73304	1		324	38.0389	54.3656	-0.00466585	80.6202	0.34479	0	0	10.2644	1		1612	16.9941	25.3708	0.0038121	-63.296	0.498561
3284	80.103	22.9036	-0.00427899	72.7701	0.363325	0	0	7.22159	1		2289	100.523	22.5819	-0.00899326	168.431	0.363888	0	0	12.9744	1		1652	20.6328	18.3655	0.00678154	-123.551	0.394129	0	0	4.64088	1		324	90.9303	106.338	-0.0161695	314.05	0.0945059	0	0	7.56892	1		1613	67.8929	25.1924	-0.00813851	151.087	0.180576
3292	51.3535	15.8908	-0.00762163	140.598	0.144725	0	0	19.8104	1		2290	90.1798	14.2297	0.00917504	-172.12	0.261207	0	0	6.91485	1		1652	96.0602	25.1899	-0.0090035	168.639	0.300592	0	0	4.73304	1		324	20.2428	118.208	-0.00606561	109.024	0.277682	0	0	21.3973	1		1619	52.6907	20.8947	-0.0065398	118.646	0.225679
3293	67.4877	27.386	-0.00849468	158.314	0.161544	0	0	19.8104	1		2291	114.035	17.5163	0.00485892	-84.5378	0.41895	0	0	14.4301	1		1654	25.2548	17.9471	-0.00918324	172.286	0.295848	0	0	4.64088	1		325	61.8088	36.8783	-0.0255198	503.785	0.064628	0	0	6.52409	1		1622	46.3053	21.7949	-0.00630739	113.93	0.279594
[truncated: 10,742 more rows]
[truncated: 44 more columns]

## Sheet: Figure2h
DLS-all data points					DLS-average and st dev. values
[truncated: 109 more rows]

## Sheet: Figure2i
ITC experiments ACAD9S191A-ECSITCTER
[truncated: 2,938 more rows]

## Sheet: Figure3f
Residue	Cα-Cα position between ACAD9 and ACAD9-ECSIT (Å)
[truncated: 21 more rows]

[truncated: 19 more sheets: Figure4c, Figure4d, Figure4e, Figure4f, Figure5c, Figure5d, Figure5e, Figure6a-b, figure6c, Figure6d, Figure6e, Figure6f, Figure6g, figureS1a, figureS1b, figureS1c, figureS2a, figureS2b, figureS10a]
